# Supplementary material for: Mice and Men: Their Promoter Properties
Source: PLoS Genet. 2006 Apr 28;2(4):e54. doi: 10.1371/journal.pgen.0020054 (PMC1449896; doi:10.1371/journal.pgen.0020054)
Supplement: Dataset S1 — (2.5 MB ZIP) [file pgen.0020054.sd001.zip]

Archive with 1 entries (1 files):
- rand.fa
