# Supplementary material for: Mice and Men: Their Promoter Properties
Source: PLoS Genet. 2006 Apr 28;2(4):e54. doi: 10.1371/journal.pgen.0020054 (PMC1449896; doi:10.1371/journal.pgen.0020054)
Supplement: Dataset S1 — (2.5 MB ZIP) [file pgen.0020054.sd001.zip › rand.fa]

>1
AGATTGATGCTACAGCCATGGATCCTGCATGGGTACACTTCAGGTCCCCTGCATATTTTCTGTGGTTCTTTAGACTGGGGTTTTTGTTGGACTCCTAACAACGAGAGTAAGAGTGTCTCTGAATGTTTTACCTGCTCATGGAGCCTATTTCCTCCTACTGGGTTGCCTTGCCTTGCCTTGATTTGAGGGCCTATGTCTAT
>2
AACATAGCATTCTAGCCCGTAATTCAGGAACTCTTTCAGCTCTCCCTGTTCTTGCAGGCTTAACCTCCCTTACATGCTATTCACCATCATCAGTTACCACAATGCTGCTTTTCCATCAGATAACCCTTTCCTTCTCCATGAGACAAGTATTGATGCTCAGTGCTTACTCTTCCTGCTTCAAGAGTATTAACAAAGTGATA
>3
TGTGGGTCAAGGTCAGAGACAGTTGTAGTGGGTTGGGTGAGCGCTGAGACTGTTTGATGATGAGGCAATGGGAATGGAACGGATGGATCAACCTAGTAAACTCTGAGGATCACAACAGGCTCATGATAGGTTTGAGACACTAAGTGACAAGTGATCAGAATGCTCAACCTGTCACTGAGAGAATGGCAGTACCCTAAGTA
>4
AAATGAGTACCACAGACGTGTGCTCTCCCAAGAACAGCTATGATTCAGAAAGTCTGAGGAGGGAATGAGGTAGTCCCAAGAAAAGCCCATAGATGGAAAAGGTGAAGGACCCTGCTTCTCATTATCTCATGACAGGTTGAGGTCCTATGCTCTAGAAAGTAGGTGAGCTAACTTCTCCCTTGCCTTCTTCTGTCTATTAA
>5
AGCAAATGAGTGAGAAAGACAAATTCACCGCAGACCTGTGGCTTTCCCTCTAGCTTTTGCTTATTCACTTTCCGGTTATGTATTATGAAAGTCCCCACAAATCAACAACGACGGCATGTACAGTCTTAAAATGTGCTGCAATCAACTAACACGAATGTACTCCAGAAAAGTTCAGAAATATTTGGGAAGATATTTCTTTA
>6
GATAAAGTGCTTAAGTGTTTGTTTACTTTGGATCACTGGAAAGAAATTTACTATCCAGAATTCTAAGCAAGATTGTAGATAAAAAAAATTAATTTATCTGCTCATCTTTCACTGCACAAATGCAGTGGATGAAATTTCCATCCAAGGAAACTAATATCATTACTAAATCATCATCCAAGGCCCCTCGGGGACAGATGATA
>7
GAAGGTTGGGCTGGGATTAACCCTGGTTTCCCCTGGAGCCAGAGTGCTACTAATCATGTTAAAATTAGCACTCTCTTTACATGCAGGGGCAGAGCTGCTGAACTAAGGTTTGGTCAATTCTCTGCTAGAACAGCTCTAACTTCTAATCACTGTCATAAACAGGGCTGAAGCAGCTGCTCACTCCAGTCTATTATCAGCTT
>8
TCTGAGTTTGCAATTTTTACGACAATCTCCTCATATTCTAACTAATGATTTTCCTCCACGGCTTACCATCCTCATCTCCAAGAATCTTCACAATTCTGTCCACACTTATCTAGGAGCACAGCAGCTCATCCCTTTCTGTAAGTCAGCTCAGGGCATTGCAGTTTCCCTCCTGCTGTTGGTCAATTCTCTTCCCCTGGTGT
>9
AAGCACAGTGAATTGCCAAAGGAGATAGTTTCTGCTAAAGCAATGATAGGATTACAGAAGCACACACCAGCAATGGTGAACAGGGGCTGGTTCCAGAAAGCTTTTATACTCATATCCAAGGGTCTTTCCTTTCCAGCACTCCAAGCAAGGCAGATGCCCTTTGGGACAGAAAATCATTTCATTTTGCATGCCGGCTTTGA
>10
CCCCAGGGTGCTGTAAGGAGAGCTTAATTCTGGCAGAAGTCTAAAGGATTAGAACACTGTGATGGTTTGTATATCCTTGGACCAGGGAGTGGCACCATCTGAAGGTGTGGCCTTGTTGGAATAGGTGTGACCTGGTTGGAATGGGTGTGTCACTGTGGGTGTGGGTATAAGATCCTCACCCTAGTTGCCTGGAAGTCAGT
>11
TTTATCTTTGGGGATTCTTCTGTCTATAACTCTGCCATTCTAAGGTCAAAGGCTCTGGCTTCTGGTAATTAGCGCCCGCTGTTAGCACCTGAGGGTTAAGATTAGTTACTTTGGTTCTTTTCTCTTTGACTCTGTCCTCTTACTGGCCAAGGGAGAGACTTGGAGTTTCTTAATTCTTTGTTGGGGGGAGGGGGGCAGAG
>12
AGAACCCCTACTTTGCACAGGAACACTCATTTCAAATAATCTCTTATGAGATGTTCACAAATCAGCAAATGTTTATTATTTCAGTTGCCTATAGCTACATATTATACTAAGGGACTAAACCTGAGATATGTTCATTCTGTTTGGATCCTTCTATAAATCCTGTGTATTTATCCACTCAACAACTATTTGATTGGATATTT
>13
GGGTACAGAAGGCCCAGTTTCCAAACCAAACAACTTCTAAAAGAAATGAGAAATGCAAGCGAGTGTGTTCAGAGAACATGCCTTAGGCAGCCAGCCTCAGGATTTCTGACCTAGGTGAGAACTCTGTCAATTCTAGATTTAAGACAAAGGAAAGTAATTCTTGCAAACAATGTTCTGCCTCCTTTCTCTCTTCCCAGACC
>14
CAGATCAGCAAGGGCCAAGGAATCCTCCTGTTGTGCCCAGTGTTGCTGTGATCAACTTCCCACATGAGTGTTGAGGGTTTGAACCCAGGTTCTCCTGCTTGCATGAAAAGCACTTTATCAACTGTTCTCTGCACCAGTTTACTGTTTAAATAGTGACATATCTGTCCAATGGAATACTGTATGGTTAGAATGATTTTAGA
>15
GCAGAAAATTTAACACAGAAAACAGACTTGGGGACATTCTTGATTAAGACCTTCCTGCTCTGTATCTATGAGCAGCATGTCGATCTGGGTTTGGCCCTTCACACACTTGTGTGTGTTCCCCAGCTAATATATTTACCCTGACTTCAAAACAAAAGAACCAAGCCTTTATTAAGAGTCTTCAGAACTCAAGGCACCATCTC
>16
AGAAGACAGTCTCTTCCCAGAGGTTTATCTAGACGGCTCCTTCTCAAGGAGAGGAAGTTGGGACCAAAACTTGTGGCCCAGCTCTTGTCTTAGTGAGTTCTCAGGCTAAAACCAAACTGTCAGCGTCACAGAAGCCTGTTCTCAGCAGTGGCCTTTTATGTCCTTGTCACATGAGCCCTGTCACCCAGCTGCCTAAGGCC
>17
GGAATCCAAACTGAGGTCCTCAGGTCAGACCTCCGTCTCTATTTATGAAAGTCCGCTGCACCAAAAGCTGGGAGCAAAGAAACGGAGCAGAAAGATTCCTGTCCTTCACAGCTGCCAACTTTCCTCTCCCCTACATAGCCAAGAGGAAAACCCCAGCCACAGCAGGCACCAGAGGAGGGAAACTGGGGTGGAATCCTTAC
>18
TAAGTGGGAGATAGAGTAAGACAATCAGCATTAGCATCAGGCCTCTAAACATGCACATACATGTAAGTATACACATGCACACATACACACATTTAAAAACAAGTGAGAAGTATGGATCAGTGTGTTGATGTCTTATTAAAAATCCACAGTGATGAAATCAAAGCTTTTCAATTCTGAAACAGCCCTCTTCTCATCCAGTA
>19
CTGGGGCTGAAACGCTATAAATATTTATATAAGGCATTATATAAATATTTCTGAGACTTGTAGAAATCCTCAATGATACTGTTCTATAATCCAAATCAGCTCAGGAAAGCCATAAATGCATGTCACATGTACGTGTACAATAGGAATACTTTCTGATGAAACACATCAAGAAATTCATAGGTAAATACATATGACATGCA
>20
GAGTCGGCTTTTTCCTTCCTCCAGGAAGTCAGGATGGCCCAACAAAGGCCTTCACCTGCTGAGCCATCTTGCTAGCCTTGATTTTTAAAACAAAGAAAAATAATCACTACCAAACGAGGGCTGGAGTTTTTCTCAAGGTAAGAGAAATAGAAGGCAAATAACTCTTCTCATCTTAAGATGAGGCAAAGGGTTTCTGTAAA
>21
CCAGGCTGTCCTGGAATTCACTCTGTAGATCAGGCTGGCCTTGAACTCAGAAATCCACCTGCTTTTGCCTCCCAAGTGCTGGGATTAAAGGCACGTGCTACCACTGCCCAGCAAGGACAAACTCTTATATTAATAAACCTTCGAAGTATTTTTCCTTAGCACCCTGTATTAGTCAGGATTCTCTAGAGTCACAGAATTTA
>22
ACATGGGACAATTTCAATATTTTTGTATCTATTGAGGCCTGTTTTGTGACCAATTATATGGTCAATTTTGGAGAAGGTCCCGTGAGGTGCTGAGAAGAAGGTATATCCTTTTGTTTTAGGATAAAATGTTCTGTAGATATCTGTCAGGTCCATTTGTTTCATAACTTCTGTTAGTTTCACTGTGTCCCTGTTTAGTTTCT
>23
GAGTCAGTCCTCTTGGCTGCTTTACTCTAACAGTTTAATTGGCTTCATCATAGCAAGTGTCTAATGGAGCTTCACATTTACGTAGTGAAAATGGTACTTGAAGCCGCATTGGCTCACAGGGATGTTTCATTAGCATATCCCTCCCCCGCCCCGCCCCCATGCTGTTTGTAGCAAAGACAAGTTGAGGACTGTCACATCCC
>24
CCCCGCCCCCATCCTTCTGTGCAGCATAAGCATTTGGTGCAGGAAGAGAAAGAGCAAGCACATTGAGACATGAGGAACAAGAGCGAGAGCTGCTCTTGTGCAGGGTCATGGGGGGGGGGTGGTGGGGGCGTTTGAACCTAACCTAAGATCCACGGGAAGCCCTGGAGGGTGTGCAGCAGAGGAAGTCTACATGAACTCTG
>25
GGTTATATTTATATAAAAAATACTCAGATATTAATTCTTTTTTTATTAGATATTTTCTCTATTTACATTTCAAATGCTATCCCAAAAGTTCCCTGTATCCTCCCCCAGCCCTGCTCCCCTACCCACCCGCTCCCACTTCTTGGCCCTGGTGTTCCTCTGTACTGGGGCATATAAAGTTTTCAAGACCAAGGGGCCTCTCT
>26
CTAAACAAATGGTCCCAAGACACAAGAAGGACTTGTCATCATAATATCCAATAAAATAGACTTTCAGTCCAAAAGTTATCAAGTGAGTTGAGGGAATATAGTTTCTACTCATGAAAGGAAAAATCCACCAGGAGAAAGTGTCAATTCTGAACATCTATGCCCCAAATACAAGGCCACCAACATTCATAAAGGAAACTTTA
>27
AAAGGAAGTTAAACTTTCTCTTCCTGCCTCCATCTTCTGAGTGTATGATAAATAGTCAGAGGACCACCTCCAAGTATAGCTCAAGACCTTTCCTGACACAGCTAGTGGCTTCTCAGCTGGGGGATTGATGTGAGGAAGTGGCCTTTCTGTAGCCAAGACAGGGTCTGGCCACCGCATTTACTGGCCTTTGGCTTCTATCC
>28
TTCTTTGGTGATTCTATTTCTATTTCCATGCCTTTACTTGCTTTCACTATTCCACTTCTCTGTATGATTTTTGTTTTCATGGAGTTAATTATTGATAGGCCCTTTAAGGTGCTGAGGGTGCTATCACTGTTGAGTTGGACTTGTGCTTTAGCTATATTACATTTCTCAGGGCCTACTATAGTAGGGTTAATGAGTTCAGT
>29
AAGGACATTTGTCTTTAATTAAAGTCCACACTTTTATATTTAGAAATAACTGTATACCAAATTCCAAACTTCTTTTCCTCTGCGGTAAGGCTACATTGTTGTCTGAGTAAGAAAATACTTTTATGAAAATAGGATAAAAAGAGCAATGGTTTTTGTTTTTCCTCATTTATAGCTTTTCAATTAAAATAACTTGATACAAA
>30
AGTTTTAAAATCTTTTTTAAAAACTGAAAAGATAAAATATGAAGCTGTAGAAACAGAGAAGGCCTTCAGTCATTAAGAGGGGCAGCAGCCATGTGGTGTGATCATGGGGCTGGGGTGGTGGTAGAAAGCAAGGGCAGTGGTGACAGGAAATGTAAAAGAATGGGGTGGGGTGGGGTGGGGGGGTGATCAAAACCTGAGGA
>31
GAGCCACTTCATTTATAGTGTCTTAACTCCAGAGCTTCTCTATTTTGATTTTGTCTAGATGACTTTTTTTTTTTTACTGCAGTGGAATATTGAAGTTACCCACTATCAGTATGTTGTGTTCAGTCTGTGATTTTAGATCTAGTACTGTTTGTTCTATGAACTTGGGTGCCCTTGAACTTAGTGTTTAGAATTGCAGTATC
>32
ACCCTGTGTGCTGGGAACTATTTGCCACTCTGATCCTTTGTATCTAGTGACCAAGAGGAGTACAACAGCCTAGCGCTTGTTCCCTGATTGGGAATCGTGGACTGCTGCTCCTGGGTGTCCAAGACCCACCCTGGGCTCTTACATCTGCTCGGCTCTGAGCAGTGAAGGCTGACTCACTCTTTTTGTGGGTTTTCTTGGAG
>33
AAACAACATTAAGAGATATACAATTATTCCCATTTATAACTAAGAAAGCTCAAGTTCTATGATAATCAAGTTTTGTATTTTTTTTTTTTAAGAATAAAGACATATTCAACCAATGAGCTTAACTGTGAGTCCTTGTTATTAATCATGTGGAGTACACCGGAGTGAGGTATGGCCACAGCCGCCTTTCTGTTTTGCTTGGC
>34
AAGATGGCCATTTTCACTACGTTAATCCTATCAATCCATGAGCATGGGAGATCTTTCCATCTTCTGAGGGCTTCCTGGATTTCTCTTTTCAGGGATTTGAAGCTTTTGTCGGACAGAGCTTTCCCTTGCTTGGTAAGAGTTACACCAAAATATTTTATACTATTTATGGCTATTGTGAAGGGTGTTGTTTCCATAATTTT
>35
CGGACACCATGAAAAATTCTCTAGATTCTATTTCTAAAGCAACCTAGCGAACATTGTCATTGTTATAGTTGGGTCCCTTAAGAAGATTGTGTCTCTGTTATAAGATGCAGATAGATTGTTGGTACTAATGATATGGATGAGTTTCATATTATAGTAGATTCCTTGATCTCAAAAAAGATGCTAGAAGAAGCAATAGTAAG
>36
TTCTCCTTGTTGGAGTCCCTGAAAGCTTCGTCCCTTACCTGACATGATGACGGTCCCCAAGGAATACAGACTGTCCCATCCTAAACAAGGATCACAAGCCACTCTATCCTTTAACCAAACACCAAGAGTCACAGAGCCCTCTCAGGCCATTGCTACCGGCAGCAACAAACCTCCTGTAACACGGGAAATAACAGTGTCAT
>37
AAAAAAGTCCTTTATTCCTGATGAAAGTTGAAAAGAAAAATCTCACTAACAAGGTTATGAATCATGTTTACAGTAAAAACACATTTTGACCTCTTTATGACTTATTTACGTGAAAACTTCCTGAGTTTTGAACTATGTTTTTATTTAGCAGCACATGAACATCTTAATGTTACTCATAAATAACCACCTCATGTCATTTA
>38
TTCTCCATGACTCTGTTATGTCTTCAAAACCAGTACCAAGTGGGTGGCTCTTACACAACTAAGTTTAGCGGACAAGATGAGGTACAACTTTGGCCACTTCTGGAACACAGCGTCTGTGTGCTGACCCTGAGGAAACACTCCCTAAAGACTTCACCTCGGCAATCCTTGCTTGTTTGTTTGTTTGTTTGTTTGTTTGTTTG
>39
CCAAGTTTGTGTCATGTCTTGTGGATGGCAGTTGACCGTGCTAGAACAATCTGGAGGCAAACACTCGGTTGTGATGCTCAGTTTTGCTCTGGATGAGCGTTCCTGCCCCAAGGGAGAACCGACCTTGCTTCTGTCTAACACCCTCCGCTTGTGGACTCATCTGTCACTCCTTCATTCATCTCCCCACCCCATTTACTTTT
>40
CCCAGAGCAGTGTTGAGGTGTCCAGTGTCTTCACATAGCCTGACACTTGCCCATGACAGCATGGAGTAAGTCACATCAAAACTCCTGCATCTTGCCTTCAGGAGCAGCTTGAGCCCCGAGCAGATGTGGGACACACCCATACCCCATACCATAAAGTCTCACCAATATGACTGTCCAATGTGAGCTGAAAAACGGCGACA
>41
GTCTCTAGTCTGCATCTCAAACAGCCTCTTTGCCCAGTTTTGGATGGATGCTCACACTCCAGGCTGTTAAACAGAGTTCTGTCAGGTACAAGCCATTCCAACTTTAGTTGCAAATTTGACCAGTTTGTTCCTCGTGTAGACCATTTAGAGTGCCAAGCAGGAAGTGCTTGAAATTCGATGAGAAATAGAAGAAAACCAGA
>42
TTCTGTTTCAATGACCTTAAGCTTCAAAGCAATATAAGGGTCATCTTCATTTACAAAATGTGGTAGTTTCTTAACAAAACTGTCATCTAAAAAGGCAGTCAACTCCCGGGCTAATTGCCATACTAGATGAATTTAGTGACCCTCTGTCTAGGCAAATTTTAGATTATTACATTCCAATAGTAGGTATTTTTAACTTTTAA
>43
AGATTTAAAAATCAAATCTTACAAAAATGCTAGAGGACTTTAAGAAGAACACGACTCCCTTAAAGATATGCAGGAAAACACCAGTAAGGTAGAAGTCCTTAAAGAGGAAGCACAAAAATCCCTTTAAAATTTACAGGAAAATACAACCAAACAGGTGAAGGAATTGAATAAAACCAACCAGGACCTAAAAATGGAAATTG
>44
CTCCCAGACACCAGGTCCCAGCTCCATAATTCTGTGGTCATCATAATTCTGTGGCAACGCCCCAAGCTCCAGGTATTCTGTCTGGACTCCACCCCTACAGTTACCTAGCAACAGCCAAGTAGGCCTGGCCCACTATAAAAGGGGCTGCTTTCCCTCTCCTCCCTCTCTTCACATGGCCACGGCCAACCTCTACTTCTCTA
>45
GATAGGTAGGATTATTGTATGTGTTCATGTAGCAGTCATTGACAAGAGCATGTTTTTAAGGAGATAAAACTTTTAATGACTTCAAATTTGACTCTCATGAAACTTTGTTGGGTGATAAGTCTTTGGATTTGAAGGGTCTGCGACATTCTTAGAAAGAGCCTTTCTGAAAATAGATGGAAACCGGGACTGCCAAGGCTAAG
>46
GATAAGCCTCCCTCTGCATCTCCTGTGGGGCCTCTGCTGCGCCCACTCCCCAAACCCTGACTGCACAGCCCTCTGTGGGTGTCCTCTCGGGATGAGACAAGTACCCAGATAGTTTAGGATAGCACTTGAGAAGAAATGTCACCTTCGGGCTCAGGAGATGGCTCTGTGGGTAAAAGCACATTCCCAGCACAGACCTGAAA
>47
CACATCCTGCTGTGACATCCTGTCATGCTACGCCACAAAATATTACCATGCTGTGCCACACCACCATGCTGTTACACCACAACACTGAAGCACATTCTCATCCTGTAATAAGCCATCATGTCGGGCCATGCCATCATGTTATAAAATACCACCATGCTGTGCCATAATGTCATGCCATGTTACACCATCACATCATACTG
>48
TTCATTGCCCCCCTATTTGTATACAAATCACATATACACAAAAATTATGAAAGTAAATATTGTGTTAAATATATTGTTATAATAATAGTATGAATGATATTAAATTTAAATTTTTTTCAATTACTTAAAGTTCATAAACTACACAGACTTATTGCAATTTATTAAAGAAATAATTATGAAGCAACACAGTAAAATACACA
>49
GAATACGGTGGTAAGGATTATGGTGGTGGTGGTGGTGGTGATATTAGCTGTCAGTGATTGAAAATGAACGTGTGTCAGGTATGTAATCACATTACTTGTGCATGTGTGATGTAAGCATCGTCTATTTTATTGTAATGTTTCTGTTTATCTAATAGATAGATTAAGAACATAAAAGTTGTATATATTTGCAGAATATCAGG
>50
TTTATTTCTGCATTGCAGACGGATACTAAATTTTATACATCTTTATTTACAATAAATTAAAATATTTTTCATCTCTGGCAGATATTTACAAGTTCAACAGTGACACATTTCACATTTCAACAATCAACAGCATCGATCCATTCAATAAGACAAGATAATGGCTCACATGCACCAGTACATAAGATCTTAAATGTGCATTT
>51
AACACTTTCATTATGTACCTTAATTAAATTCTATTTACAAAGCACTTGGGGCCATATATATTTCCCCAATGTGCCCATTGTTCATGGAGGGAGTAAGCATCACCAGCTGGTTTCTGCTTTATTCTGTTTCCTTGTTTAGGCTATGAATCATAGATAACTCTCAAATTATAGCAAAAATAAGCTTCCAATTTTTCCCCTAG
>52
ATGTTTACTTAGCTGAGATTGGTGTGTGTGCAATCATATGAAACTTCAGGTGGAACTAATTCATTCTTGTAATATATAAGATGTTTTTAAAGCTTTAAATCACAGGTTAGCTATATATAATAATGGGTTTCACTATGATGTTTTGTATATATCTATTATAGTTTCATTACAATCATTCTCTATTACACTTTCACCTCCCT
>53
TATCTATAAGGCACATTTCTAAGAACTGTTGTCTCTAAAAATTCCAGAGAAAAAGAATAAAGATGATGGGTTGGTACCTTGGGGGACTCTGACCCATCCATCCATTCAAATGTACATACATCTGTTTGTATGTATGTATGTATGTATGTATGTAAGTATGCATGAACACTTGTGGAGTTGATTGAGACAGAAGGCTCTCT
>54
TCTAGGAATAGGAAGGCACCTGCTAACATGAGTATATAGTTACTGGGTTCATCAAGGACAAAGATTTCCCGTCTGTTCTAGGAGCTTTGGATCTCAGGCTGCTAAAGCAGCCCACTTGACTGATCTCATAATCCCTTCCTCATAAACTTGCCTGAAACTGAAACTGACCTGATTCTAATCTACTCCTACTCTTGACCAAG
>55
GCCCAAAGCATGGCCCACCAACAGAGTCATTTCATTCATTACAGGGCCTAGGATATCAATCATGTCCCACTATAAGCTCCGTTGCCTTGACGCTGGGGAATCCTCTGAAGGGCAGCAAGGGAAATTCATACCTTATGTGCTCCCACTCCCCGTTAACCTCTGGGGAAGGGATATTATGCACCATTTGGGCCTTATTTTGT
>56
TTAAAATTGATGGCCATGGGCATTTTGCTATAGTCAGGAGGAGCTAAGCTGATTGCTATATGTAAATCTGAGAGCATTGTGGTGATCTCCCATGAGACCATCCCCAAGGCCTGCATGTATTTCCCACCCTAACCCTACCCCACTCCATCTTCCATATCTTACACTCATCCTCCGCTGGCCTTTTGGGATCATTTGCCATA
>57
GAGGGAGCGGCAGAAGGACTGTGTGTTCTAGAGCAGCCTGGACTATGTTGTGAGACTCTGTCTCAGGGGGAAAAAAAAAAACCAATATGTTTGTTAATTTGTTTAATTCACCAAAAGGATTAGAAAGTAAAGATAAAGCAGAATCTTAGAAAACAGAATAAAAGCAGGTAGGTGTAGGGCTGGAGCGATGGCTCAGCGGT
>58
ACATTTTGTAATTCTGAGGTCGGTTTGGTCTCCTGTGATTTAAGCAGGGGCTCTGCTGGTTACAGTGATCAATCCATCCCCTGTTTATGATACACAGGTAGTATTAGAGTTACAGAAAGGCAAGTTAGCTGTTACAAAGTAGACATGCAAAGAGAAAGAAGGGAGGGGCCCACCCCACTTCAGATTTTTGAAACACCTGA
>59
TAAGATCCCTCATGCCTGTTTGTGGTCATTCCTCACTCTGAGCCTCAGCCTTAGGAAGGCGTTTGTGTCTTTTCTGTGAGCTTGCCTCCCCTGGGAGTTTCTTGTGAGCAGATTTGTCCAGTATGCAGTCTTTGGTGTCTCGGTTTTTTACCGAACCTTCTATTTTCTAAGTGCATCTGAGGTGAAGAGTGTCAGTACTT
>60
CCACACACACACACCACACACCCATCACACACACACACACCACACACCACATGCACATGAACACACCACACACACACAATGTGCTGAGGCTGTGGATCACACACAAACACAGATTGCCTGGTTTCTATGTGCTGAGGCTGTGGATGATACATGCACACATATACAGACACACACACACACTCACACTATGTGCTGAGGCT
>61
CTGAGGTTGAAAGGTTGGTTGTCAGGAATGTATTTAAGGCAGGCTAGATAACATGGCAACAACACACAACCTGGAAAAATGAGTGAATCTTCTGATTGTGAAAACTGGGTATTTTACCATTCCCATCGCATTGTGTGAGAGCACTGAACTGGTCCTTAGCGTTCGTTCCCAGTGAGAAGGCAGACATTTAACCACTGTAG
>62
CTGTGAACTGTATCTTTGGTATTCCAAACTTCTGGGCTAACATTCACTTATCAGTGAGTGCTTATTTACCATGTGTGTTATTTTGTGATTGGGTTACCTCACTCAGGATGATATTTTCTAGCTCCATCCATTTGCCTAAGAATTTCATGAGTTCATTGTTTTTAATACCTGAGTAGTACTCCATTGTGTAAATGTACCAC
>63
GAACACACACACGTGTATGTATGTGTACACCTGAGCACACTCATGCCCACACATAAGGCACACACACAGAGAAGAGCATACAAGCAGATCAACCGAAACATGTTTATTAGCACATATAAAATATTCAGTAAGCAAGATTATTACCCTACAAAATGTCAAAAAATAATAGCTTTTCTATAGACCAACAAAGTAGAAAACTG
>64
TGAAATCTGCTAAGTTATAGAGTTTGGAGAACTGGAAAATTACACATCCAATAGACAACTGATTTGTAGTTAACAAATTTAAATTCTGGTATAGTAGACTATAAGCTCTCGAGAAATCTCTCATTTACACAAATTTAAGAAATGTTTTTGAGAACAAAAAGCTTATGAAGTTACATGTTAAGATTCACAAAGAACAACCT
>65
TAGCATACATATTAAGTCTTTGGCAGGTATTTGGAAGGTCTCTCCTTCCATTCTACAGGTTACTTCTTCACTCCACTGATGACTGCTTTGCTAAGCAAAAGCGCTTTAGATTTATATATCATTTGTAACTCATTTTTTATTTTGTTTCCTATATGAAGATAAAAATCTTTCTTAGAGTATTTTGAAGTGTTTTCCTATAT
>66
CCCGTGTGGGCATGTAAGCCCTTGACCCACTCTGCAGGGGATGGAGAAGGGGCAGCCCCCGTCCTGGGGGCCCCAGGGTCACACCCTGTAGCCCCGGGGTTATAGGAGAGAGGGATAAGGGAAGAGGTTCCCAACACTGACCAGAGTGCGCAGGGGATCTTGATGGAGCAGAGACTCTCTATGGTTTAAGAGCTTTATTA
>67
AGGAATCTTTTCACAAGTTTGAGAGCCCAAGGAAGAATATCTATTATATTATCTCCCCTTGAACTTTCTTCTCCATAATCTTGAAGGTGCTTTCAAAAGCCACATCTGAAAGGAAAGTTCTTAATAAAAGAAAAGCGACTTCAAAGATTCTTTGAATGAAGCATTATCATACTAATTACAGACCTAGCATCTATCTACAG
>68
CTATATGAGAGATAAAAACTGCAATCAGTGTTACAAAAATTATTGGAAGCAAAAGGTAGATATAAACACTACAAAGGGATTTATAAACGTTTAATTTTACTCAAAGATTGCAGTAACATCACAACAGCAGATGACAAAGTGTTAAGAACACAAAATGACATCTAAAACCACTGGAAAGTCAATGTCACAAAGCTATATGA
>69
TGCCTGCCTCTGCCTCCCAAGTGCTGGGATTAAAGGCGTGCACCACCATGCCCGGCTCAGAATGTGAGAGAGTGGGGGACAGGTTGGGGGAGGAGGGGACATGGGACACTGGAAATGGGGGGCTGGGGTCCCAATACCTCTTCAAGGACTCTTCCCCAGTGGCCTAACTTCTTCCCAGTAGGACATACTTTAAAGTCTCT
>70
AAGACAGTCTTAAAAGTTGAATGAATAATAAAAATCAAACGAAAGAGATTTACTCAATATGGTCACATTAGGAACAGCAATGAAGGGATCCAGGACCCCCTATGTCCCTATTCAGCATCCTGACACGGAGGTAAGGTTTAAATGAAAAGCAAGAGATATTTACAACTAAGCAGTCTGGCAAGGTATGGTATCCATGATCC
>71
AATACGTACAGATTAAGGAAATTGCCGAGTCGGTTCGTAAATACGGAACCAATGCTAATTTTACCTTGGCGCAGTTAGACAGGCTCGCTGGTATGGCACTAACGCCTGCTGATTGGCAGACGGTTGTAAAAGCCGCTCTCCTTAGTATGGGCAAATATATGGAATGGAAAGCGCTTTGGCACGAAGCTGCACAGGCGCAG
>72
TGATATGGCCCGGTGGCTGGTACACGTATTTCAGAGTCAGCAGTTCTGAGCCGTAATCTCATCCAACTGTCTTTCTAATTGACACAGATTATTTACATAAACTGACCCAACTTCTCTCTTGTGCCCTACCTACAAAATCGAAGAAAGTGCTCTTACTGCGCGCGCGCGCGCGCGCAACCACACACACACACACACACACA
>73
GAGCAGCTGCAAGGCGGGTGCTTTTCCTATCTGTTCCTCATCTGACTAAAAGCCCAAAAATGCTTTAGCAGCTAGATCTGGGACTGGCTCTTCCGGTGGGGATGGGAACTGCTTTGCCCTATCCCACTCTGCCCTGCCTTGCCCTGCCTTGCCCTGCTGTTAGGAAGTTCATGACTTCAAGTCAGACAGCAGAGGGCATG
>74
ACGAGCATTCATACAAAGGTAGGAACCTGTCAGGTATTCTGTCTTTTTTATTTACCAGTGTCCTTTTTACGGGGTGTGTGGCACAATGTCAGCCAGCAATGGTGACAGGACGAGGTTGGTCGCAATAGAAGACCATCATTATAAAGTCTGCTGCCGCTGGCAATGAGACCAGTCCTCCATTCAGGCAGTTCTAAGAGGAT
>75
TGTCAGGAAGTCCCTAAAAGTGACCAGATACACAAGGCCACTCCCTTATCAAGGATATAGTAAGCACATCTGAGAGGACTGAGGTCAGGGGACTGCCTGGAGGAATCTCAAATCAGCTGAGCTACGAGGAAGAGACATTTTGACCATTTGAGCTGCTTGTAAATTGTACAGTGAGCACCAGGGTTTCAGCTTTTGTGAGC
>76
CTCTCAACAAACATGACACTGATGATCCCATTTTTTCCTCTTCATTGGAAGGGGAAGCAATAACTCTCTGAGAACATAATGTAGAGAGAAGTTATTCATGGTCTCTTCTGCATGGACACAAGATGGAAAACAAATTAGTTTGTAACTTCTCTTCACCTTTTAGAAAACTATAGATGATTCAATTATTGGAATGTTTTAGT
>77
AGCCTAGTCACTAACAGATCAGGTGATGTTTTAAAGTTCAGCCCCGCCCACCTAGCCTTCTCTGGTGAAAGGCCACTTGAGGTCATTGTACACTTCATCCACATCACTCTATCCCAGCCATCTCCCAAGTTTAGCCCATTCTTGGAGTCTTTATATAACTTCTCTTTTTTTTCTTTGAATGACTGCAATTAAGATCCTCA
>78
GAGACTGCTGTGTTGTCAGTTTAGGGCTCACTTTTGTTGGGAGATGAGATTGGGAAGAGGTGAAGGTGGGGTTATGTGGGGGTTTGGTACATGCTTATAACAATGATCAAGAATTTAAGGTCACCCTCAACTACACAGAAAGCTGGAGGCCAACCTGGGCTATAAAACATCTTTCAAAAGGGAGGCAACAGACACATACA
>79
CACTTTCTTAGAAATTAAAAAATAAAAACAGAACACATCAACTTTATAAATTGCACCTCATGATGATATTGGCATAAAAATGGACATGTTGATCAATGGAAATGAATCAAAGACCCAGACATAAATACACTTATGAACACCTGATATTTACTAAAGAAATCATAATGATAACAATGCTGTAAATGAATCTTCCACAAATG
>80
TAATCATTATGCCTATTCAATACCCATTTCATGGGTATTGAAATCTACCAAACGCCTTAAGTGCACCGGATTACCTTCATCTCCTCATGCTGCCAGCTGTCCTTCCCACTTGCTGATGCTTGTTCAGCAATCGTGATCACAGCCACTTAGAAGTAACACCAGTGGATTTTTCTCCATTGTTAGGAACAGGAAACAAAACG
>81
AGATACCTTTCTACATGCCTTTTGGGGGTTCTAGATTAGGTCAAGAAAGGAATGAGGACCCATCCTAAATGTGGTGTGGTGGTTTCAACTAGAATGCTGCTCATAGACTCATATATGAATGCTTGATGAAACTACTCCATTAAGAAATGTGGCCATGTTGGTGATATGTTACTGGAGATTTTAAAAGCTTACACAGTTCC
>82
TGAGAACTATGCTCATCTCTAAATTAGATATCTGTATTACATCTCCCTCCTCAATGCTCAGGGATCATTGTGGAAGAAAGGATCATGGGTAAGAAGACGGTAATGGTCAGAAGCAGTGGATGACTAGAGGGATAGCACGGCACCGTTACCTATGAACTCATAGTTATGACAGTACATGCTAAGCCCTGTGCAGTCTGAAG
>83
GCAGGGACTGGGAGTATAGCCCAGTGGTAGAATGCACCTAGGCTCAAGGTTCAATTCTCAGTCCTGAACACAATCAATTTAAAAACAACAGGGTAGCTGGGAGTGGTGGTGCATGCCTTTAACCCTAGCACTTGGGAGGCAAAGGTAGGCAGATCTTGAGTTCAAGGCTAGCCTGGTCTACAGAGCAGGTTAGAGTTGGG
>84
ATGGTAATGACACAAACCCACTCAGGTAATGAGGCTCAACAGAAGCTGGGCGTGGTGGAACACAGCTGTAAGTAATCCCAGCACTCAAGAGGCTGAGGCAAGGTCCCAAGGGCTCCATCGTGGGACGTCCCATGAAAGAAGGAGGAAAAGAAGAAAGAAAGGCAGGGGGAGGGCCTTGAGAGAAGGCTGGGTGGTAGAAA
>85
AGAGCCCTGCCAGAAGAGAAGTAGTATGTAAGAGTGAGTGCTGCAGAAGACTGGATCCAGCAATACCTCTCCTGGGCATATATCCAGATGTTTTAACTTGTAATAAGGACACATGCTCCACTATGTTCATAGCAGCCTTATTTATAATATCCAGAAGCTGGAAAGAACCCAGATACTCCTCAACAGAGGAATGGATAAAC
>86
AATCAGCAGAAAGATGCCCGAGGCAGATCTACCCAGGGGAAGACACCTCAGGGGAGGCAGTCTCTTCCGGGAATATGCTGGTAGAGCTATTTATGTCTGAGAAGCAAAATTTGGTGTCCCCTAAAAATACTTTTGCCAGCATTAATTTTACTTAATACATTCAATACAGCATTGGTAATTATTTGCATTCATTGGTCAGA
>87
TTGTCCTATTTTGTCATTAGTCCCTTTTTCCATCCAGAGTGATTGTGTGTACTCTTTTCTGTCAAAATCAGGGAAAGATATACTGCATAGAAATCTTTTTACATAAATATCTAGAATCACTGCTTTCTTTTTCTAATATTTTTATTGGTTATTTTATTTATTTACATTTCAAATGTTTTCCCTCTCACCAGTTTGCCCTC
>88
AGGTAGAGACATATGAACCTGGTCATGTGAAGGTAGAGACATATGAACCTGGTCATGTGAAGGTAGAGACATATGAACCTGGTCATGTGAAGGTAGAGACATATGAACCTGGTCATGTGAAGGTAGAGACATATGAACCTGGTCATGTGAAGCAGAGACATATGAACATTGTCATGTGAAGGTAGAAACATATGAACCTG
>89
CCCATTCATACTGTCTGCAGACTCACAGGACTCTGCTGGCTTGGGTTCCCATGTCCTGTCAATTCTTCTTTTCCTTAAGATTTATTTTTATTTCTAGGTATGTGTGTATATGAATGCATGCCACATGTGTGGGTACCTGCTGAGGCCAGAAGACAATGCGAGATCCCTGGGAACTGGCGTTAATAGGTGGTTGTGAACTG
>90
GGCTGCTGAGTTGTGGTGGGGGTGGAGGGCGGGGAAGGCTGGGACTGTCTCTCTACTGTCCCCACCCCTTTCTGCCACCCTTTTAGCCTACCTCCTCTAGTTCCTTGGAAAGGAGCGCCTGCTGGGTTCGGGAGTAGTGTTGACAGAGGTTAGGAATAAGGAGGTGACTAGGGCGCAGCAGGTGCCATCAGGACCTGTCC
>91
GAAAAAAAACATGAACTTTTTTTTTTTTTGCCAAGGCATAGCTATATTTCAATAAGATAGTATCTTGCTTCTGATGATTGTAATGATGATAACCAACATAAATTTGAGTGTAACCTTTAAGGTTAGCTGGTCCCAAATTCCTTTTTCAGAAAGTAATAATGAAAAATTGGGGAGCTTATTTCTTTGTCACAGTAAAAATG
>92
GAGGAGTTTCAAGCTGCAGATAAAATCACAACTGGGGAGAGAGTTCTTATCACAGCCATAGGGTCCTGACCAAGAAAAACAGCCTTAAAAAATTAAACACAAGGATGGAAAAATAGCTCAGTGGTTAAAATCTCTTTCTGTCCTAATAGAGCCCAAGTTCACTTTTCAGCACCCACATCCTGTGACTCACAAATGTTCCA
>93
AGAGATGAAAGTACACTAATATAAACACATAGACCATTCCCATCCGTTATAGTTATCAAATACTGTGTACTGTGCAGAGCTATAAAGCTCTACTTTTAGACAACCCACATTGCTGTAAGCATGAGGGTGACAATACTGCAGCACTGGCAACCACAGTAGGACAAGGGAATGCTGGCCTCAGTGTGCCCTCATAGAACTGC
>94
CCCCCTTGGATCTTCTTTTCTGCTTCTTAACTTTGCATGCCACGCTCGGGAGGTTCTCCTCTTGCCAGATGCCCCGTATGGTCCATCCTTAATTTCCCTGCTAGTTCTTCCCCCCCCCACACACACACACCCTATGAGCAGTCTCTTTCTTCTCTCTGCACTATTCTACTTTCTACACCTTCGGTAGATGTGAGTGAATC
>95
CAATGAATGGACTCATGTGCAGATGACTGATGCAATGTGATCCCACACAGAAATCTGCCTGTATTCATGCGTGTTTGTGATGTATGCTGGTCTGTAATTCAGTATGAGCCTACACAAGGAGAAATCTGCCTGCACTCATGCACGTGTGTGACGTGTGCTGGTCTGTAATTCTTACCTAGGATTGACAGTTGGCTAAGTAC
>96
TAATACTATGTCCAATTTTCTGAGGAACTGCCAGACTGATTTCCAGAGTGGTTGTACAAGCCTGCAATCCCACCAACAATGGAGGAGTGTTCCTCTTTCTCCACATAACATGAGGAAAATATTTCATAATCTAAAATTTTCATAACTATACTTCAAGGGTGATAAGTACTTTAAGTGGCTGGTTTATTAGCCGTTCTGGA
>97
GAGACAAGACAAGGTGACAGGAGTGTGGTGTTAGGAGGTTTCTCTGAGGGAGGTGACATGCAAGTGCAGAAATGAAGGCTCAGAGGAGTAAAAACAGAACAAGGAGCAATGAGAAGAGACTTTCTGGCCAAGATGCTGGTGTGAATAAAGACAGCAAAAGCAAGACTGGTTCCAGCACAGACCAACTTGAGCTGGCCAGA
>98
AAAATTATTGAAGAAAACTTCCCAAATCTAAAGAAAGAGATGCCCATGAACATACAAGAAGCCTACAGAACTCCAAATAGACTGGACCAGAAAAGAAATTCCTCCCGACACATAATAATCAGAACATCAAATGCACTAAATAAAGATAGAATACTAAAAGCAGTAAGGGAAAAAGGTCAAGTAACATATAAAGGCAAGCC
>99
TGGCCTTTCTTCAAATGATCTCAATGCTGAGACCATCTATGAAACCCCTGTCTGTTCAAATGGAGCTTTGATGAGAAAGGTAAAAATTAACACAATGAAATGTGAAACTACTACACCCCACAGTAAGGCAGCAGCTGTTTATTTTGAGGTAACTGTCACAAAGTACAGGATAGAATAATCTTATTATGATGTAATTTTGA
>100
ACAGAGGCAAGGAAGGAGAGGGGAAAGGGCATGTGTACAAACTGCTTTATTAGATGTTGTCTTGAGACCACCCCTCAAAACATACTTAATCTTCCTGACTAGGGATTAGCCATACATCAGACAATTCTGTTTGTTATGAGAAATGCAGGTTTTTTTTTTTTTTTAGTACTGTACATTTGGTTACCCCAAATGCACTACCA
>101
CACTACTTCAGTCCTGGCTTGATTGCTCTCTGAGACTCTTCTTCATTGTATTCAATTCAGGCAGGTGAGTGCTGAATCACATTCTTTCCCTGACTTAAAGAAATGCAAATGGCTTAGATCAAAGGAGTCAATTCTTGTCACCAGCTGCTGCCAGTGCATTTGCTTAAGAGCAATAGAGTCCTTGTCTAGTATTCATAAAG
>102
GCTGATTTCTTGACATTGCAAATGGGATTAGCTCCAAGAACCATTTCTAAACGGTGGTTTGTGAGCTAGAAGGGTGCCTAGAACCTTTAATAACAATCATAAAAAATAGGCTTGGTAAAAAATTAAAGCGACAATAGTCTACTCTGCATTTTTTCTGTAGTTCATTATAAAATTTACCAATAATTGGACTAACAAAACAA
>103
GGAAGAGACAGGTGGATTCCTGGATCTCTCTGGTTAGCAAGTCTATCAACTGGTGAGTAAACCTGTTCAGTGAAAGACCCTGTCTCATAAAATAAGGTGGAGAGCAACTGAGAAAGATACAGGAAGTAAATGTCTGGCTCCACGTGCCCACGTGCTCATGAGCTCACATGCACTCTTGCTTGCACTCTCTGTCTTTCTCC
>104
GAGAGGGGGAAGTCATAGGGAGTATAGAGGGCAAACCAGGAAGGTGTTTGTTTATTTGAAATGTAAAGAAAAATAAAATAACCAATAAAGAAGAGAGAGAGCAGGGGGATAGATATGGACAGAGACAAAGACAGACAGGGAGAGACAGAGGCAGAGACACAGAGAGACAGAGATAGAGAGGAAGCAGTTTTAACAGTATT
>105
GTTTGTTTGAATAATGTTGTCCCTTGCCATATAGAAGCTTTTCAGTTTCATGAGGTCCCATTTGGTAATTGTTCTTACTGCTTGTGCTATGTTCTATTCAGGAAGCTGCCTCCTGAGTTCAAGACTTTCCCCCAGAAGAATAATCTGAAGTTTTCTTTGATCAGATTCAGGGTATCTGGCATTATGTTCAGGTCTCTGAT
>106
ATACCTGCAATATCTGTTGTAAATTAGGAATGTTATATATACATTCATTAGGTCTAGTATAATATAATGTATAACTTCCCTTGTGTTAGAAATTCAGTTAGATTTTACAAAAGTTTCATGCATTCTTAATATCCCTATTGCATAGATCTGGGTGTCAAGGGAGAGGGTTTTAAATAAATTGCCCAAGGTTAGACAGCAAA
>107
ACTGACAAGAGAAAGAACGGAACTAAGACAAGGTTCTGATCAAAGCTCAATTTTACTATTCTGTACGCGGGGTTATGAAGAAGGGGGAGGGGGCCCATTCCCACCAAATCATCCTTGGAGTCCAGTTGCAGGTGACCATGTGTTTGGCTCCGGAACAGCTAGGCAGCAGGTAGCAGCAGTGGGAGTGGCAGAACGGGCAG
>108
CGTCTTATCACTGGACTGGATAAACACATTTAGCTCTATTCTTTCTAGAAACCCACTCCATTAAAAAAAAAAAAAACTAATAATAACTGTAAAGATATGTGTTTTGTAAAGACAAGCAAAAGAGGAAAGGCTAGATTTGGCAGCATCAGGCTGGAAGTATGTTTTCTGAGAGAGTGATCTGAACTCAGAGCACAAAGCCC
>109
AAATCCTTCCGATGGGATAATTGGCAAAATCTTATCACAAAGGGGTGTTATTAGGGTTTGAATCTGGAATTCACACACACACACACACACACACACACACACACACACACACACACACTGGTTTTGAAGGCTTGTTTCTCAGCTGGTAATGCTATTTTGAGAGTCTGTGAAACCTTTGAAAGGTGGAAGTAGGTCTCTAG
>110
AGGGGAAACAGCCCCTCGGGATGAGCGTGGTAGAGACAGCAGCCTTTTCAGAAAGATAGAGCTGGAGAATGAAGGTTAGAAGCATCTCTCAGCTCAAGGTCAGGTAAAGCATTTTGCTGGAGGAAGGGAAAGGCACAAAGATATAGAGAGAAACAAAGCATTCCCGGTTGAAAGGGCAAGCCAGCCTCCCAATGCATCTT
>111
GCCAGTATTCTGCTAGCAGTCTTCAGATGAAGATGTAGAACTCTCAGCTCCTCCTGCACCATGCCTGCCTGGATGCTGCCATACTCCCACCTTGATGATAATGGACTGAACTTCTGAACCTGTAAGCCAACCCCAATTAAATGTCCTGATAAGAGTTGCCTTGGTCATGCTGTCTCTTCACAGCAGTAAAACCCTAACTA
>112
CCGTTTCCAAAAATTATGTCCTATACACAGTTTCTCTAGGACTCTGATTTTTTTATTTTATTTATTTATTTATTTATTTATTTTTTACCCCGGGAAATTTAAACGGATCCTGTCACTGCAGCAATGAATCCTGAGACACCTCCCCACACACCAAGTCCTTTTCTTTCCTACCACCCATTCCAGGTTTCCCTCACCCGTGG
>113
ATCTGCAGTTGACTTCAGAACAACAAAGATAGAGTAAGCACATGCTGTTGCAGAGCACAGATGCTTGAGAGCAGAGATAGTGTGAGGCAAATCTTACTTTTGATTTTACCATCAAACTAGAGAGACTTACATTCCAAGTATTCCATGGTTTTCAATTTCTAGTAAGAAAAATCAAGGCCAAAAACCAAGTAAAATAACAT
>114
GTGATTTATTAAAGTCCTTCTTGATGTCCTCTACCATCATCATGAGATATGCTTTTAAATCTAGGTCTAGGTTTTCGGGTGTGTTTGGGTGCCCTGGACTGGGCGAAGTGGGAGTGCTGGGTTCTGATGATGGTGAGTGGTCTTGGTTCCTGTTAGTAGGATTCCTACGTTTACCTTTCGCCATCTGGTAATCTCTGGAG
>115
CTCAAATGCCACCCAACCTGACCAAGGTCGCCAACTGGGCTGGTTTTTAGCTTCCCCATCCTCACAGATGCCTTTGGGCTGCAGCAGTGAGTTGGGGCAGGGGGCATATTCTATAGGGACCTTGTGTTCCCTACAACTTCGCAATGCTGCACTTTACCATGTGGTAATAAAACATAGAGAATTCACAGAGGGAACTCTGG
>116
CAGTGAGTAGCCTCTGGCCACACTTGGATAACTGCGTGTCCCAGCCCTCACCTGCTGCATCCATCTCTACTTGAGCAAGGAAGCATGGGGCCCTCAGGTGTCTCCATTCTGCCTTCTGGCTTGTCCTTCACTGTGGTCAGAGGAGCTTCTCTGCCTTCAGGGGTATATGTGGTAAGAGTGGACACACACACACACACACA
>117
AATAGGCCAATATCCAAGCCTTTAGGAGGCCAAGTCTTGTGGAAAGAAGTTAAGCCGTGGAGAGTGTGTCTTGAGGTAGATACTGCAACTATCTTCACCTTCTTACTTTCTCTGCTTCTAAGTTACCTTTAGGTAACTTGCTCCACCCCATCTTTGCTCCACCCCATGCTTCTGCTATGCTAAGCAACTTTGCCAGAGTC
>118
ATTGGGCTAGGGCTGGTGAGATGGCTCAGTGGGTAAGAGCACCCGACCGCTCTTCCGAAGGTCAGGAGTTCAAATCCCAGCAACCACATGGTGGCTCACAACCATCCGTAATGAGATCTGACTCCCTCTTCTAGAGTGTCTGAGGACAGCTACAGTGTACTTACATATAATAAATAATAAATAAATCTAAAAAAATAAAT
>119
AACAATTGATACATAACACAAGATGTAATTTACATCTATAATTTATACATAAGCATGTGTGTTTGTCCCTTGTGTATTTCAGGCTTCAACAGTCTGGGCATTCAAAGGAAGCTGCACATGAGGATGTACCAGTTGTATTCCATCCCAGCCCCCATGCCTTCCTTTTTGAGAGTTCCTAGACTACCTCAGAGTGCTGTGGG
>120
GAGTTCAATTCCCAGCACTGACATGGCAGCTCACAACCATCTGTACTTTCAAGATCTGACGCCCTCACACAGACATCTATGCAGGCAAAACACTAATGTACATTTTCTAAAAAACTCTGGTGTGACCCTGAGCATTCCTATTCCTTACTCCCCCTGTTCTAGATATTGCCATGTTAGGCATTTCTACTTTGGAAATATTT
>121
CACCGAAGGATCCCTCCTAAGGATCCTTATGTGTCTGGTTCTACTCTCCTGAGAGAGTTCCCTGCGCAGGGCCCACCCCCTGTGTTTGTATGCTTTGCTTCTGCAGCCTGACTGTGCTTGCTCCATAGAGAACAGGATCACCCACAGCTGTGAACAACTCTCCCCACAGATTCTGAAAGATAACCACTGGCAGAGGCTCA
>122
TAGAAGTGGGGAAATGATGTTTATATCACAGCAGCAAGGTTGTATCCTTTTAACTATGCCTTCTTTGACCTATATACCTTGTGCTGTTTTGTGATGAAGTCACTTGAATGTGGGCTCCCCTGGAGGGTCTGTGAGGACCCTGAAGAAGGCTTCCCTCTACCTGGGCTGAGGTGGGGCTCAGCAGTGCTGGGAGGACATCC
>123
CAACTTTATGGTCATTTTTGCTTGCTTGCTTGCTTGCTTGCTTGCTTGCTTATTGTTGTTGAACACCATTTCAATGCTTCCACTCTCAGTCTCTGTGTTTTTTGCCAGTGACTTGAGTTCCTTGCAGACAGAAGACTGCTGGGCAGTGGTGGCGCACACCCTTAATCCCAGCACTTGGGAGGCAGAGACAGGCGAATTTC
>124
ACTTTCTCACTTTATTAAGCCAGAGGAAATCTTTGTCAGATTGAGTCCCTCCTTGGCTTAGCCAGCCTGGCGAAGGGTGGGAGGGGAGGGTGCCCCAATATGGATGAGGTTACTTTAACTGCATCACCCAGCTATAATCACATAAGCAGAGAGGAAAGGCACACAAGAAGGGACCAGAACTGACAAGGTTTGAGACTCTG
>125
CTGTGAAGAAGGTAATTCCTGTTTACAAGGACACAGGGCACTAAAGGGGGTCCTCAACCAGAAAACAACAGCTGAAGTCACCTGATCAATTCACACAGGTCGAATGGCATAGACCCAAGACATAGAACAAGAGCCATCATCTCATAGCCTGAACATGCAAAGCCAGAAACCTGGGTGCACCACTCTTATGAGTCTTAAAT
>126
GTTATCAAAAAAGAAATTGAAGAAGGCACTAGATTATGGAAAGATTTTCCATGTTTCTGGACTGGGCAGAATCAATATTGTGAGAATGACCATACTACCCAAAGTAACCTATATATTCAAATAACCTACATATTCAAATGAAGCTAGATATTTGATGGACTCCTCATTGAATACTAATGACATTCTCATAGAACTAGAGA
>127
GAAGTCCATTTTCTAAGCTGCCAAACTATGTCTAGTGCTCAATTTTTCTTTCAGGGAGGGCTTCATTGAGCAATGGAAGTAGAAGACTGACTGAACTTTACTTTGAACAGTATTTTATATGTCTGGAAATTCCAGTATAATTGTACACACGACTACAGGGACTAAGGGAGAGAGAGAGAGAGAGAGAGAGAAAGAGAGAG
>128
CAGAGAGATTCACCTGCCTCTGTCTCCCGAGTGCTGGGATTAGAGGCAGGTCCGTTAATGTATTTAAAATCAGAAAATAAATGATTTTACTGACAACCATCAGCGATAGAGTTCCCCACTGCCAAGAGCAATTTCTACTTAACATGTCCCCTAGGGGTTCGGAAGCTCCCGGTGCTGGGCTACCCAGAATAAGAAGGGGC
>129
GGTTTAGTGAGAGCTGCAAGGTACAATGGAAGCCATGTGCTGAGGCGGATATTAGCCTCTCATGGTTCGGGTCTGGTATGGTTTCTCTTCCTGGCTCACAAGCATTAGCTTTCCTAGTATGTCTTCATATGGCCTTTCTCTTATGTCCTCAGGGAGAGAGAATGTTCTAGAATCTAGTCTTCTTATAAAGGAAGTGGTTC
>130
GTCTCCAGCAATCCCTACCCAAAGTTTTAGCTCAATTACACCATTCCCTAGTCCACAGGACATAAACTCTAACCCACATGGATCTTCTGTATCTTAGAACTCCCAAATTATTCTGCTGGTTCTCAATTAGTTTGAAGTTAGGAGTTGCATGCTGGGAGTCAATCCCAAAGCCTCACTCACACCACGCACTTGGTCTGTCA
>131
CCACCAACAATGGAAGAGTGTTCCTCTTTCTCCATATCCTCGCCAGCATCTGCTGTCACCTGAATTTTTGATCTTAGCCATTCTGACTGGTGTGAGATGGAATCTCAGGGTTATTTTGATTTGCATTTCTCTGATGATTAAGGATGTTGAACACTTTTTTTTTCAGGTGCTTCTCAGCCACTCGGTATTCCTCGGGTGAG
>132
ACCACCAGTGCAATTAGCCACTAAGTTATATAGATTAAACACTACAGAACAGAACTCTGACTCGCTTTGCTCTGAATATTATATTTTTATTAGTTCATCCTTGAGACTAGTAAAAGAGTTTTTATTGTTTCAAATCTAGAGAGCATTGAAAGTCATTTAGAGGTCTTCCTGTAATCTACAACCATAACTTTTATTACAAA
>133
GGGAAGGAGCTCACGTGCCTCTCATCTACACTCACTGGCAAGCTGACAGGCTCCGTCTTGTGCAGGTTTGTATAGGCAACCACAGTATAGGTACCGTGAGTTCATGGATGTACCAGTCTTCTTGTGTCTAGAAGACACCACTTTGCGGCAATCCACCTCACCTCTGGCTCTCTCTCTCTCTCTCTCTCTCTCTCTCTCTC
>134
AAGAAGCAGAGGCGTGATGGGAAGTGGGACCAGATTTTAGACCTCAAAACCTGACCCCACCCCCACCCCCACCTCCAACTCACCTACTTCCTCCCAGCTAAACCACACTCGCCAAAGGTCTTACAGCTTCCTGAAACAGTCTCCCTGGCTGGCAACTAGGTGTTGAAACATGTGCGCCAGTGGGAGATGGCTCACATACA
>135
CATATAGACATGTACCTATATATAACTAAAAATAAAGTACGATGGATGCAGTGGCAGATGCCTTTAATTCTAGCACTGGGGAAAAAGATAGGCAGATCTCTGAGTTCAAGGCCAGTCTGGTCTACAGAGTGAGATCCAAGACAACCAGAGCTATATATAGCAAAACTCTGTCTCAAAATGTAAAAATCACTTAAAAAAAA
>136
AAAGAAATTTTGTCAGCTGCCTCAAGTTAGGAGGCATTCTTGTGCGTAATTTGTTGTGAATTTTAAAGACATTTTTGGTAATATTTATAAGTTATATATATTCATGTGATAAGGCATTCCTTTTCACCACCCAAATCATGGTAGACTAGATCTTCCTTTTATGGCAGTTCTTTCATGTTACTCTCAAAAAGGGATGTTTG
>137
AAAAAACCCAGAACCTCTCCCTGACTCAGTCACAGCAGGACTGGGTACTGGGCCCACACAGCGGGATTTGTTGGTGGCCAAGCTTTTCAGTGTAGAATCTGGGGAGACTGCCCCACAAAACCCTGGGTTGTCTCAGGAGGTCAACTCTGTCCCTGGTCTGCCGAGGTCGAACTCTGGCTCTAACTCTCCTGTGGCATAAG
>138
CAAAGGCAATAGTCTGTATTATAGAAGCGCAAAATACCTACGCATATACAGGGTTAACAAGGTGCCCAGAATCAAAAGTATACTAAAAAAGGAGAAAACTCTCAAAGAGCATTATAAATAAGAAGGCAAGGAGCCACTGAATTAAAAGGCATTAATTGTCTCAAAACAAACATTTTTCCCCCAACTCTGGCATGGTGGAA
>139
AGACTCAGCCTCCCTGGCATCTGCCGCACATCCCAGGACCCCAAGCGGCAGTGAGAACAATAGCCTTTCTGCACAGCTGCAAACTGGATAACCATTATCAGGACCACAAACACTGTCGTTTAGACTCAGCCTGTCATTGAATGTGGGTTTTTCTGAAAGTTCCTAGAAGAGTGCTCTTTTATCTCACGCCACCAGTGTGA
>140
AATGGTAAAATCTGAGCTGTCAAGGAACGGGTAGTAAGATGCAAATCCAGGAGAGTCCAGGTGTAGTAGGCTCTTGTCATCCCCAAAGTTCTCTGGGATCCACATGTGGCCGAAGTAGGGATAGTACGGTCAGATGCTCACTCTGGAAACTACAGGAGCCTGGGTGTGAGGGTGAGAGAGCTAAGTAAGTCTCCCTGAAT
>141
TTCTAGTAAACACTTGTCTTATTAATAAATTTTCTATTTAAAATTTGAACTAAATATGTAAAGGCAAGGTATTCCTGCTGAAAAATAATTTCCTAATGAGAAGGTAAGTCGTACAAGCTATTTAGCTGAGTTATTATAGTTATTACTAATAAAATCGACCTCCCATTTAAATGTAGAGAAGTCGCAATGGTTTGGATACC
>142
CCTGAAGCCTATTTCTTTTGTTCCACCCTAAGATTAAAATTCCTGCCTGAACCTCCTTCCTTATTAAAGTTAAATTTTTGTCTGTACTTACTTCCTTTTCATGGGCTGATTCCTGCTTGAAGCCCATTTCTTTGTCCTTGGCCAATGTCAGATCCTTGCCAAGCAGCCCCACAAAAGGCTCTCCACACTTTATATTCAGG
>143
CAGAGCCTCATTATCATACCTCATTTGCATGTCTCACATCTGATTGGTTATACTCTCAAAGCCTCATTATCATGCCCGGGCCAGGCAGTGTCTTTGCAAAAAACTTTACTGCATATGTACACATTGGTTGTTTGTCCAAACTTATGCGTGGTGGCCAGCAGTAGTCAGTGCCACTCTGCAATGGCACATGTGGCTTCCCA
>144
TTAATCCTAATGAATCCACTTTCATACCAGAATTTTCACTGAATTTCGTGCACACAACCCTCTGTTCTCCTTTATACCTTCTCAAGTATATAACTGGCTGAGATCTTTTCTGATAGTCTGTCATTTGAACATTGTGAGCTACATGAAAAATGTCTCTTACCTCTTCTGGCCTGTTGCAGACCTCCTTTGAAGCACGCCTG
>145
CTTGTGTAACCCGCTTCTATTATCCAAATATGGAAAATATTTTACAGAGATTACATTTTGGTCTTACCACTTCCTGAAGACCTCAAGGTTCTCACCTTAATCCTTAATCGTATTAGCACATTCTTCAGATCACCCAGTGGGGTGGGGGTGGGGGCACTCGCTGGATGCCTGGTGCAGTCATGGGGTGTTGCTTCTTATAA
>146
GCAGTACATAGGGAAGCAGGCTACCCGGGGCTGATCTGGGGCACAAGTCCCTTCCGCTCGACTCAAGCCCCGGGCTACCTTGCCAGCAGAGTCTTGCCCAACACCCGCAAGGGCCCACACGGGACACCCCACGGGATCCTAAGACCTCTAATGAGTGGAACACAGCGCCTGCCCCAATCCAATCGCACAGAACTTGAGAC
>147
TGGTTGCTGTTTAACACTCTAATGAATGTGAAGTTTTACTGATGTCAAGATAATCATTACATTTGATTCTGCTCAGTAAGTCACAGGAACCCATGTAAGAGTCACGCTTGAGACAATGATTCTGAAAAATACATAAAATAGTATATTTGGGAGTATATTGAATATATGTGTGTGTGTATACACACACATACATAGAAGGG
>148
ATTATTATTAAACTATTTTATTTCATATAAATATACTTCATTTTATCATTCTATGCTTTCCACTCCTACCTCAAACCTCTCTTAGTCTCTCAATTTCAAGTCCTCTTTTCTTTAACTACACACACGTCCCCCACACACACATGAATATAAAGTGATGAGTTCCTTTAGTATCACCTTTTTTGGGGGGAGGGGTTTGAGAC
>149
AGGGATCCATGAACAACAGACTGCAGAAGGATCAAGGCAGTTTCCCTGATTGACTAGAATGATGGCACTCTGCTCCTGTCTGCCCCCTCCAAGAATCGCCACGTGGGATTTCAGCACAAGAATGCCTGCACTTCTCTTCAGATCCCATTATTTGAAGCTCCCACCTTTTTCTCACCCTCACATGTGCTAAGAAGGGTGGG
>150
AGATCCTGAAGAAATCCAAAACACCATCAGATCCTTCTACAAAAGGCTATACTCAACAAAACTGGAAAACCTGGACGAAATGGACAAATTTCTGGACAGATACCAGGTACCAAAGTTGAATCAGGATCAAGTTGACCATCTAAACAGTCCCATATCACCTAAAGAAATAGAAGCAGTTATTAATAGTCTCCCAACCAAAA
>151
GCATCTGGGGATGGGGCGTGTACGGAACTCTCTGATCTGTAAACCTTCTCACGGGGACTCTAGAGAGAACTGCTTCACTTAGTTTCTTTCCCCAGAGAGGAGAGGAGAGGAGAACACAGAGAGAGAGCATAGATTTGCTCCTGCAGGAGAGTTCCTTGGTACATAGCACACAGCACAGCGGGGCTTTCCAACTTCAGGGT
>152
CCTTGTTTGCATGGCACTGACCATGTCGTGCTAGGAGTAGGAGCCCTCGTGGATGGGAACTCCTCTCCCGGGTTTCCCTTATACCACAAGATGCTGGCTGGTCTGCCTCTTGGACCTGCTTGGAGGAAGGTCTGAGTTGGTTATAGCAGCAGCTTTGTTCCAGAAATGTCCACACCGGTCTAAGGTGCCCCTGCCTGTTA
>153
CATCCATTTGCCTAGGAATTACACAAATTCATTCTTTTTAATAGGTGAGTAGTACTCCATTGTGTAAATATATCACATTTTCTGTATCCATTCCTATGTTGAGGGGCATCTGGGTTCTTTCCAGCTTCTGGATATTATAAATAAGGCTGCTATGAACATAGTTGAGCATGTGTCCTTCTTACCGGTTAAAACATCACCTG
>154
AAAATATTTTAAGAAGTTATTATTATTATTATTATTATTATTATTTACATTTCAAATGTTTTCCCCCTTCCTGGCCTCCTCTCCTGAGCATTCCAACCCAGCCCTCCTTCCCTTTGCTTCTAAGATGCTGTTTCCAAACACTCATCCACTCCTGCATCATCCCTCTAACATCTCTCTTCTCTGGGGCATCAAGCCTCCAT
>155
GAGCCCACAGAGGCCAGAAGAGGGCATTTGGTCCTTTGGAACTGAGTTTAGGCTGTTGTGAATTGTGTTGTGAACCAAAATAGGTCCTCTTTAAGAGCAGTAAATTCTCTTAACTGTTTGACATGGCATCATCTCTCCAGTGTCTCATCTATTTTCTATATCTATTTCTATATACATCTGTCCAATGTATATGCATATCT
>156
CCTCCATGGCCTCTGCATCAGCTCCTGCTTCCTGACCTGCTTCAGTTCCAGTCCTGACTTCCTTGGTGATGAACAGCAGTATGGAAGTGTAAGCTGAATAAACCCTTTCCTCCCCAACTGCTTCTTGGTCATGATGTTTTGTGCAGGTATAGAAATCCTAACTAAGACAAAGGGCTAATGTATTCAAGCACTGTTAGTCC
>157
ATATTTAAGAATTGTGACTACTGAGTATAAAACAAACAAATCATAAAAGGCTTTTCAGTGAAATTTAAGGCCATTTTAAGGAAGTTAGAACATTAATGCTAAAAAATACATGTTAAAAATTATAAATAGATTATGAAATGTTGGATCATCCTATTATTTTAACTTCAAAACTAGTATTAAGACATAAGAGAAGCAAAGAA
>158
GGGGCACACAGTTCAGTGGGACCGTGCATGCAGAGTATGGAGAGCTCTGGATTGGATTCTAGCACCCCAAAAACAACACTAAAAACCCTAAATAAGAAAAGACACAGTGTGAAGAGGAGCTCAAGGGACAGGAAGGCAGGATTGAAGAGTAGCAGGAGCACACCAGACTTGGGTTATCAGAAGCCAAACGGGCTTTCTCA
>159
TGATCTGTAGGAGCCTAAAAGGAGGGAAGGCATTCATATCACAGAGCAACCACCACTGAGCATCTGGGATGATAGAAAGGACAGTGCCTGATTTCCTTCCGAGGGGTCAGTCATTCGAAGGAAAAAATGGCATTTGCTAGGCCACCAGCTTGATCGGGATCTAATTAGGTATTGATTCTGAACTCTGCAAAATTAGATAA
>160
ACTCTAGAGAACCAAATAACCCTATTTAAAAATGGAATACAGAGTTAAACAAAGAATTATAAACTGAGGAATACCAAATGGCCGAGAAGCACCTAAAGAAATGTTCAACATCCTTAGCCATCAGGGAAATGCAAATCAAAGCAACCCTGAGATTCCACTTCACACCAGTCTGAATGGCTAAGATAAAAAATCCAGATGAC
>161
ACAACTTCAGCAAAGTGGATGGATATAAAATTAACTCCAAAAAATCAGTGGCCTTTCTCTCATCAAAGGATAAACAGGCTGGGAAAGAAATTAGGGAAATGACACCCTTCACAATAGTCAAAAATAATATAAAATATCTTGGTGGGACTCTAACCAAGCAAGTGAAAGATCTGTATGACAAGAACTTCAAGTCTCTGAAG
>162
GCTGTGGGGTGACCATTTCTTTCATGTTCATGTTTGTCTCCTGTATTTTGCTAATCAGTACACAGACAGACAGACAGGCAGACACACACAGTCACACATAGTCACACATAGTCACACACACACACACACACACACACACACACACACACACACTCACACAGCTGCACTGGTCCTGATGCTATCTGAAAATAGGATCCAGC
>163
ACTTTTACTGGCATTAGTTATAACTACAAAATTCAACAAAATAAAATACTCAAAATGTGATTTTTTTCTTTTCCTATTATAACTGTGACAGCAGTAATTCTGTTCCACAGCAGAGGCGGGTAGTAAAAAAGACACACCCCAGTTGTCATACACTTTGGGTTGCTCTGCTGCTTGCTATCTGCACTTTTCTTTCCTTAGAC
>164
TAAATACCCCACTATGCTGGTACCAATGTGTCTTAGTCAGGTTTTCTATTCCTGCACAAACATCATGACCAAGAAGCAAGTTGGGGAGGAAAGGGTTTATTCAGCTTACACTTCCATACTGCTATTTATCATCAAAGGAAGTTAGGACTGGAATTCAGGCAGGTCAGGAAGCAGGAGCTGATGCAGAGGCCATGGAGGAA
>165
AGATGCCCATGAACATACAAGAAGCCTACAGAACTCCAAATAGACTGGACCAGAAAAGAAATTCCTCCCGACACATAATAATCAGAACATCAAATGCACTAAATAAAGATAGAATACTAAAAGTAGTAAGGGAAAAATGTCAAGTAACATATAAAGGCAAGCCTATCAGAATTACACGAGATTTTTAACCAGAGACTATG
>166
ACGTCCATCCATTTCATAACTCTTTGGGAAACGGGTGGTATCTACCAAGGAAGATAATGAAAACTTTCAGAAATACATACTTGGATAGAGATTGCCAACTAAAACAAACAAATGAACACCTAAACAGATAAGATGCTGGAACCAAGAGAGGAACTTTGAACTGCTGTAAGAAAGTGGGCACTCCCATGTCACATTCCACC
>167
GCAGTATGGAAGGGTAAGCCGAATAAACCCTTTCCTCCCCAATTTGCTTCTTGGTCATGATGTTTGTGCAGGAATAGAAATGCTGACTAAGACAAGGGGTGAACAAGAACACATTTTAAAATAAGAGGTTATAAATTATTATTGGCGTCTACAACATTTAGGACCTTTTTCAACCAAGATATAGTTAGGCAATTTTCCAA
>168
TAGTGGAGCATGTGTTCTTATTACATGTTGGAGTATCTTCTGGGTATATGGCGAGGAGTGGTATAACTGGGCCCTCTGGTGGTACTATGTCCAGTTTTCTGAGGAACTGCCAAACTGATTTCCAGAATGGTTGTACCAGCTTGCAATCCCATCAGCAGTGAAGAGGTGTTCCTCTTTATCCACATCCTCAACAACATCTG
>169
AACCTTAAATTCATAGGTACAGGGGGAAATTTCCTAAGCAGAACTCCAATGGCTCATGCTCTAAGATCAAGAATTGATAAATGGGACCTGATAAAATTGGAAAGCTTCTGTAAGGCAAAGGACATAGTCCTTAAGACAAATCGGCAACCTACAGACTGGGAATCTGTACCTCACTAACCCACATCTGATAGAGGACTAGT
>170
CCTTCTAGAGAGTTCCCCTGGTTCCCTATAAGAAGACCTGTACATCTTTGTCTGGGGTCGCCATCTCAAAAGTGGTTGACCCCTGTATGCTGGTTGTTTCTGCAGAATAAGCACTCTTTGTACTTGCATACTATCTGAGTCTGGGATCATCCTTCAGTAATTTTCAGTCTCTTACAGTTTTGACATCTCTATGTGTTTTC
>171
ATCATGTTTTAATTCATCCGTGGACCAAAAGCACTGTTAACAGCACACCATACAGACTTCAGGCAGATGTTCTCAGGCACATGATTGGCAGGGTGGATACTGGACTCCCTAACAGCAGTCATCACACAGAGAGCCACAGTTGGCCTGACCACAGTGTGTGTGCAGCATCTAGCGTGCACTTGGGTATCCAGGGGAAGGAC
>172
ACTTCACTGTGGCTTAAGCGTATGATTTTCAGGTACAAATCATATCCAGGTCTGGTTTCTTTTACAGAGTTATCTTGATGAGTGCAGGGCTAAGCCCCTGCTCAGTTCTGTGGGATCCTTTACATTGGAGACCCCTCTCCACTGGGCTTGGGTCAGCCCACTTCAACTTCCCAGCCACCGGCCCAGAGAAACCACTCTGT
>173
AATGGAGACGTTTGTTTTTTTTTTTTACTGGTACATTACCATTTTGTTTGAATGTTTCTGAGTGAGCAAGAATTAGTTTCAGAATAAAAAAATATAATTGGTAAAGAGTATTATGTGTCTGGTGGAACTCTGAGACAAATGGGGTGCATAAAATCAGGGAGAAACATATGATGTGTAGTGGAGGAGAAAAGGCAGGGAGT
>174
TGTGGCTTAGCTCTACCACACACATATAATTCAAGAGTGTTGCAAGATTTTGGATACTACTGTCAGATTGCGTACTCTTTCTATATACAAATGAACAATTAACTGAGATTTTTTTCACAATTGCCATAAATAATATAAAATAACTTGGTGTAACTCTGACCCAGTAAGTTAAAGACTTATAGTATTAGAATTCTAAGTCT
>175
GTGTGTGTGTGTGTATGTGTGTGTGTGTGCTGGGGACTGAACTGAGGGGCCTTGAATATTTGGGCCAAGTGCTGGTCCACTAACCTCCAGGCTCCAAAATGAATTACTGAAGAAAATATAATTTTATGCTATTAGTTTCTATTTAAAAAAATGGGAAGATTACATGTAATTTATAAATAATAATTACTAAGTATCAGAAA
>176
GAATTCTGCCTGCCTCTGCCTACTGAGTGCTGAGATCAAAGGTGTGTGCCACCACGCCCAGCTTTCTAGTTGCTCTCTTAAGTATCTGTTATGTAATGCCAAGTGGTAGCTCAACCACAGCAGCCCTGCTCTCAAAATCTCACCACCTCCATTTCAATCAGCTCATCTTTATAAATGGCAGAACCCAAAGTCCCAATTGC
>177
CTACGTGTTGATTCCGTATGTTTGCATTTGCTCTGTCCACATAATGTTTCACTGATGGGCCAGTGGAACAGCAGTGCCAGCCTCAGTGTAACAGGGACCATGGCCTCAGAGACCTGCCAGCCAGCACCTGGGACAGAGTGGAGGTTCTGAGTTGATTCACTTTTGTCACACGTGCTTTCACCACAGAGGGCACTGACTCT
>178
TAGACTCCTATGTTTTCCATTGTGACATTCTTTGATACACCTCTGGCTGAGCTGCTTTAAGGAGTGGTAACCAGTTTTGTGTAGGGACAAAGTTCAATGCCTCACTTATCTTAGTCCTGTTATATTGTATTTCCTACTCAGGGATAACAACCAGCAATTGTGGAATAGTAGTCTATTTGCAAATCATGGGTTAAGAAAAG
>179
CAGCTTCTCACCATTTACTTTGATGTTGGCTACTGGTTTGCTGTAGATTGCTTTTATCATGTTTAGGTATGGGCCTTGAATTCCTGATCTTTCCAAGACTTTTATCATGAATGTGTGTTGGATTTTTTCAAATGCTTTCTCAGCATCTAACAAGATGATCATGTGGTTTTTGTCTTTGAGTTTGTTTATATACTGGATTA
>180
CTGGTCTAGAAACTGAAGGGGAGGAACTCAAAAACAGTAGAGCTGGGCGTGAGAGATTTGACTGACCTAACTATTCAACCACAGGCATGACTGTCTTTATTATCAAATAAGTGGGAGGGGCAGAGAAGACACAACCTTATGGAATAAACCAATATTAGAGTCTCGCCACCTATGCAGTCCTGGTCTTGCTTTGCAGCTTA
>181
CTAAAACCACAGCCAGATCTACTTCCTAAACCATTGTAAATTCACATTGTATATGTGAATGACTTGGCTTTTATTCTAAGTGACAGTGTGGGGGGACTTTCTACTAATAAGTAATGTAGTCTGCCATACATAACTATAATAAGAATTCTAAACTTACTTTGCTAAGCTTGCCCTGAGATTTCTAACTCTATTTAGTAAAT
>182
ACAACTTCAGCAAAGTGGATGGATATAAAATTAACTCCAAAAAATCAGTGGCCTTTCTCTCATCAAAGGATAAACAGGCTGGGAAAGAAATTAGGGAAATGACACCCTTCACAATAGTCAAAAATAATATAAAATATCTTGGTGGGACTCTAACCAAGCAAGTGAAAGATCTGTATGACAAGAACTTCAAGTCTCTGAAG
>183
AAGATGGCCTACTGGAAAGGAGTTGGAGATGCCTGATATCCTTGGTTTAGTGTCGATGAAGAGATTTTTAAGGCTTGGGAAAATTGCAATGTTAGAGAGGGCACTCTGTATAAAACCTAATCCTCCACAAAGGGAAGGGCTAGAATATATGCCCTTCACTAATCCTACAAGACACAAAATAGTGGGAGGGGCACCAGCAC
>184
GGGCCTTCCTTAGGAACATGTCTTTGTTTTGCACTTACCCTGTTCCCATTTGTTGGGTTATTTGATGTGGTGGCGGACTTGCCTTGCCAAACATTCCTGCTTTCTCTTCCCAACCCGGATGTCAGTTACCCATGTACACCTCTCTTTCTGCCAAGTAGCATGTTAGTTCCCAGGGAGGTCTTGGGAATTTAAGCTTTACT
>185
TGAATTCTAGAGTCTTCTGTGAATTCTGGAGTTTTCCAGGTCTTTTTTCTGGACTTGTGCTGCCCTGATGGAGAACCTGATTCATGAAACTCATAAAGAGCTAACATGGATGGTACGGGGTGTGGGGTGGTTGGCTAGGGAAACTAATTAATGTAGAAGATTTAATTTGTAAAAACAACACGAATATAATCACCTCCTTA
>186
ATGTCTGCTAACCCTGGGTGAGCTGCTCACTTGGGTAGTAAGCTTCCAGGAGTAGGCACCTTTGCTCCTACCCTTGGCCCTCCTAGGGGATCTACCTTCTACATGCCCGGGGCGTGGTGAGAGGACAGGGCACAGAAGTTCACCCTTCCATTAGGTCCACTGTTAAGGGAAGTCCATAAGAGCCCTTTCAGCATTCCAGG
>187
ATTTCTAAGCATTCATATGTATGCTCACAGTGACAGAGGTGGTACATCCTCATCTGTAGGTTGCCATAGTGATGTTTTCAATCCAAACTATGGTGTGATTTTTAAACTAACTTCCTTCTAAAAATAACAGGCCAATTATTGAATCCTTAAGATGTACAAGCATGGAAAGCTCTAGAAAAAAAATGTAAAACTGGCTTCCT
>188
TTAGTACAAGTAGATAGGAATAGATCAATTCGAATTCTTCTACATGATGACCACCATTTGTGCCAGCACCATTTGTTGAAAATGCTGTCTTTTTTCCACTGGATGGTCTTTGCTCCCTTGTCAAAGATCAAGTGACCATAGGTTTGTGGGTTCATTTCTTTGTCTTCAATTCTATTCCATTGCTCTACTTGTCTGTTGTT
>189
CATGAAGGCCAGAAGAGGGTGTCAGATCCTCTAGAGCTGTAGTTATAGTTGGTTGTGAGCTACCTGATATGGATGCTGGGATCTGAACTAGGTCTTCAGGATTAAGCAGCAAGCACCTTTATCCTCTGAGCCATCTCTCTGGCCCCAAGCTGAGGATTGCCTTATCCAAAGGATTTGTTACACCAAATGAGATTGTGGAG
>190
TTAGAGGTTTAAATTGTCTTCAGAATAAGAATGTCTAAAGTGAGCAAATAATTCTTGCATGACCAAAGGCAGGAAACAAAAGCCATATATGCCAAGAGTAACATATACATGTATATATGTGTGTGTATGTGTTGTGTATTGTGAATGTTATATATGATATATATGATAAAACTATATAAAATATATTTATAAGAGAGACA
>191
TAATTCTATATCCTATTTTTTTCAATTTGTTCATGTACATGCTCATTTTATTCTAAATTCAATCATAGAATTAAATTAATATGAAAGATATTTCTTTAAAGCATTGTAAAAACAAAAGTTTAAAAGTAAATAAAATAACAATACATTTTAAAATAAATGTGTTCATTAAAACAGGAAACGCCATCATAAAAATCATATGA
>192
GTACTCTCTGCTGAGGACTCAGCTTCAAAAGGAAGTTCCTGTGTGGATGATATTATACAGATAGTAAATGAGCAATTAAGTTCTATTTGATATTAGTATCCAGAGGAGGACTTCACCTCTTCTTCCTAACATTCTGCTGAAAGAATTGAAAAAAACTTAGGTGGATGGATGGGTCATAAGGCAGATTTGGAGTGCTGAGA
>193
TCTATGAAGCAACCAAGGGTCACAGCAATAGCCGTTTTGAGAGTGTCTTGGATTACCCTGACCAACAACTTTAAGAAGTTTTCTCATGTCTCATACTAGGTTTTTGTTAGACTATTGTCCTTGAGGAGGACTATTGTCAGTCCAAGAGGCATAACTTTATTTAAAGTGTGTGTGTGTTGTATATGTCATTTTATGTAAAT
>194
TATCCATACACATGCACACCAACACTAAAATGCATCCACATACACCCCACACACAGTTTCATATGAGCACACATGAATTTATATGTTTATCATACTAACACACTCACACAACTTTCAAACACATACACATGCACTCATATTAAAAATCATTTACGTGTCCTTAAAAAAGAAAAAACACATTATGAGTAATATATTTGTTT
>195
CCAGGGAGTTTTAGAGGTCTGGTGGGGTAGGGGGTGGAGGCATCCATGTGGAGACAGGGGTGGGGGGTATGGAGGAGGTGTGGGATGTAGAGCAGTCAGAGGGTGGATCTGGGGGTGGGGTGGGAAATGGAATATGGAGTGTAAAAAATAAATTAATCTAAAAAAAGAAAAAGAAAAGAAAAAAATAAGTCATTCTTAAC
>196
GAGAGAGAGAGAGAGAGAGGGAGAGAGAGAGAGAGAGAGAGAGAGAGAGAGAGAGAGAGAGATTCCTTTTTATGGACATCATAAAATCTATCTTCACCCTTGGAAAAATGTACAAGAATAGTTTTTAAGCATGTATATCTACTTTGCTCTGAGACCTGTTACTTAGAAAGACCAACCAAGTGTACTTTCCCCAGTGTAGA
>197
GAACCTGGCACACAGTAGGCATGTGGCACACCTGTTCTTTATTTCTGGCATGTGAAAGTATTTATTTGCTGGTATGTGTTTTATGCTCTAGAATGAGTAGATTGCACTGTTCAGGAGTTCAAGTTGACTTTGGAAGAGCACTGATCTGAAGTTTACAGGAGGCTGCCTCTTCAGGTCTTGTCAACTACAGACTGTGTTTT
>198
TCTCTCTTCCATGTCTTCCTCCATGGCTGTCTTTTCTCTGGTTTGTATCCTTTGTTACCCTAAATATTCCTCTTTACTGTTTCATATAGCATGTATTCTATTAATCTTTCATAAAATAATTTTAAATATAAACTTTATTTTAATAGAGGATGAGTTCTGCTATTTTAAAAATGGTGTATGTCTATACAAACTATTTCCCC
>199
GGTAACTGGGGACAAAATTCTTGCCAATCTGATACATGCGATTTACCCTCACAGTCATATATCACCTTGGCCCCTTCTCCATTTCAACTATATTCAGCTACACTTCTGCCAAATGTGGCACGCTGCAGCTTGAGAGGCCTTGATTCTCCTGTTTATAACCATATCCCTTAAGTTTGTTCAGCTCTGTGATAGTTACACTG
>200
CGGCTAGGCTTCTGGCTCCATTCACCTCCCACATTCTTAGAGCTTAGAACTCCTCCAGAGTCCATCACATCTAAGTCTTGCATGGATTCCAACTCCTATATTACACTGAGGATCTGAGGGGCAGAGTGAAATTCTGCTTCCCCAGCCCAAGTTTCCATCTAACTCAGAAAGAGAGCTCTTAATTTATATTTCCCTCGACA
>201
AGCCATGATACCCACTTCCCCTTTAACAGAGTATTGTGTCTCACTGTCCCTATAAATTGGAATCATGGGATTCTACTTGGGAAAGACAAGGAAAACATTTGGGGCTTCTCATGGGAAGTACTCTTGGGAGAGTTGATTTCGAGATGTCAGTTGTGTAGCCACCACCTCTCTCAGAGTTTCTAAATACTTAAGAGTAACAT
>202
GCACCCTGCAGTCTGGTCAAAGAGCATTTAGCAAAGGGCCGGACAAGTGAAATCCGTAGCGTTGTAGGCTCCCTGCACAAAGCACACCTGTTAGCAGAGTGTGGGGGGAGAAACGATACCAAAACTGGGGCAAAGCCTCAAAGGTTTCACCTCTGACATCATTACATAAGTGCTACTTGACAATCAGATTTAGAGCAACT
>203
ATGTTAAGGTTAAATCGAATTTAATAATTTACCATGATTAACCATTTGCTTTAATCATTAGAGAGACAAATTTCAAGAAGAGAATGTGCTTGCTCATCACTTCTATATAGAAGAAAGGGTGATCTCTTCATTCAGCTTTATACTCACTGGGGGGTCATAAGACTTAGTTACATTTAAAGTCCCCATGAGGTATCTTTCAG
>204
ATAACGCTGAAAAACTGTTCACTTATCTTGTGGAAAAACATTTACAGAGATCAAACTGGCAAGCCCTCTGTATTATGTATCCTTTACCTTGTTGTAAATTAAAGGGGATACCAAGTCCAGTTTGGCTATGGCAGAGATGGTGTGATATGGTTCCCATCTATGGAATAGAACCAGCAGGACATGGGCCCTCATGACTGCTG
>205
AATGAGTGGAAAGGCGCTATAGAAGGGGAAAGATGTATTTTTTTAAAACTTAAACACTCCCAACACACATGCAGTAGAGGACTTCCAGGTCTGTGTTCATTCAGAGATGATGCACCTAACCCTCAAGGGACTGAAGGTCCCAGGGAATTTAGAGGTCTGGTTGAGTTGGGTGTGGGGCATCCATGTGGAGATGGGGTGGG
>206
ACGTCCTACTTAGTAGTTCTGAGCTTGAAGTTCTCCTGGAATGCATGACAATGAGAGAAGACCCCTCGCCTCGCCCAGGCAGCTACTATTGATCACAGCCTGGCATGGACGGTGTGGTGTAGCTGATGCTCATTGACCCTCATTCCTAGCTGCTTCTTCACGGAGGAAAGTCATGCCCAGGCATATTATCTATTTTCTCT
>207
TTTAAAAGGCACTTAGAATGTTGTCAGTAAGAATTTCCCCATTTTAGGTTATTCACTTTGTAAATCTATAGCCATAAAGCACAGAATGTTAAGTTAAATTTTAACAGTTATTCAATTACAATTTGCATAATATAAAATTCACTCATTGTTACCAAACAATTCAGATAAGAGCATATATAGACTTTTACTCTCACCATGCT
>208
GTCAAAATATCACTTTTTGCAGATGATATGATAGTATATATAAGTGACCCTAAAAATTCTACCAGAGAACTCCTAAACCTGATAAACAGCTTCGGTGAAGTAGCTGGATATAAAATAAACTCAAACAAGTCAATGGCCTTTCTCTATACAAAGAATAAACAGGCTGAGAAAGAAATTAGGGAAACAACACCCTTCTCAAT
>209
ATTAAAATGATAAAATACACTTTTGTGATAGTATTCATTGTTAACATGATTGACTCTTCGATTTGCTTTGAAGTAGGCCTCTGGGCATGCCTAGGTGTGACTATCTGGATGATTATTTTTATCTTGGGAAGGCCAGTCTTAGTAGTGAGTGGGACCATCCCTTGAGCAGAGGATCTTAGACTGGAAGATGGAGACAGCAT
>210
TGAAGATACACCGGCAGATGGCAGAACATATGCCCTGATTAAGATTTATGTATTCAGTTCCGATGAATCTACATAGGGTTTCCTAGAAAAGGAGAAGACGTACTGTAAGCATGGATGAGTGAATGTCTGCTCAACTGTTTTCCTGCTGAAGAGATCTGAAAAATCACAGAACTTTGAGACAGTGTTGACAGGTCCCTGTT
>211
AACCTAGATTTAGCCTCATTTCAAACAAATAACTAGAGAGAAACATAACAGAATTAGGTTTTATTTCTGTCTGGGAATATTCTGATTTCTGGATAAGATTTTAATGTCACAATAGCATTTGAATTTTAAGTATTTTATGTTTCACAACCTCTTATTTCTTATTATGGCATTCAGGGTCCTGTGCATGCTAGGCAGTCAGT
>212
CAGCCTCTGAGGAGATAAGTTGTATTTAGCCAGATTTAAACATCACATGACACATACAAGTATTATAACATCACATGGCTCCTGATTAATAGGTAAAAGTTTTAAGTTTTTATGTAACAGTTTAAGTCAGGTATAAATAAAATAAATAATTGGGATAAAAAGCAAAAAATGTGTTCAAATTACTAATTATTAAGGAGATG
>213
CCCAAAGGGGTCACGACCCACAGCAAGAGAATCACTTTTCCAGGGTGGCAGTCCTATATCTGATTTTGTAACAGCTTGTGATCTAGACATCACAACATACCATACATTCACTCATTTTTGGTTTGTGTGCCACAGTGCCTGTGTGGAGATCGGAGGGCAACTTTCTGGAGTGGTTTTCTCTTTCCACCATGTGCGTGTCC
>214
GTCTGCTGTATATTTCTCTTTGAGATATTTGTCCTATCCACTGGAAGAGACATGATTTATGAACCATTTAGTGGCCATATATTGTACTATCTTTCCTCTGTCACACATTTTAGCTATATTTCGTGGTATTTATATTCATGGCATATAGCATGTAAGATTTGAGAGCCCTGAGCATGCTAACCATACATGCTACCACTAGG
>215
ACATAATATATGCAAGTTATTAATCCATCTTTATTGTATTAATGTACTGTAAATGTGCCTATTCCCTTATTAATGGACATTTATCACCTGTCTTACTGTGAATAGAAGGGTCAAATAACAAATAAAACCATGTTCAACTTAACTAGATTTTGCCAAAGTAGTCTTATTAATATTTGCTTCAACCACTGGGAGAAGAATTT
>216
ATTTATTTCTAGCAAGTATGTTTTTCTTTCTTGACTTTTTTCTTTACCTAGTCATTACTTATCTTAATGAGCTATTTAAACTCCATGAATTTGTGTATTTACTAAAGGTTATTTGCTGTTATAATTTTCTGTTTCATTTCATAGGATAAAAAGAATGATTTCAATCTTTTTCTTTTTAATTTGTAAAGATTTGTTTTGTG
>217
GCAGACAGCTGAGTGTACGGTGAGGGAGGAAATCCCCTGGCTTGTATAAGATGTTACACATTTTAAACCAGAGAATTCATATAATTTTATGATAAATTGAAGTCTAAACTTACAAATACCCAATATCTGTGTTGGGACATATAATGGCGATGTTACAGTGAATTCTCAGGTGAAAATTTCAGTTATGAAAGCATCTATTT
>218
AAGCTGATTCTTTAAAAGCAAGTAAAACCACTTGTTTAACTGAAGTTTCCCCACAGAGAATGATTGCCAACCCTCTGGGTGGTAGCCTTTTCTGGAGGCACTGTCTCTGAGGCATCTCCCAGAGCAGAGATCTTAGACCCTAACTAGAACACAATTTGTAAGGCTTAGGAGCATTTACAATGTAGTTGACAAAATTCATT
>219
GAAACCAGTCCCAGGTCCTCTGCAAAAACAAGTGCTCTAAACTGCTGAGCCATCTCTGCAGTACCACAGAGTGTTTCTTGGTTGTCACAGTAGCCTCAAAATGTCCAAATGGCTTAAGAATTATTTTGTGTGTATGTTTTGTGGATGGAGTATGGAGAAGTTAGGGCATTTTTCCAGGACGCCGAGCGGATGTCATCCAT
>220
AGACAGCGTGTTCAGCTCTGCAGCCACCTCCAGTAATGCGTACACGCCCACCAGTAATGCTAGCAGGTACCCCTCCCTCCATGCCTTAGCACTCCTGTCTGTTACTTTCTGATTTCTTCCACATCTGAGTCACATAGTTCAAATATATGACTGTTGTGGGGTTGTAATTTAAAAATTATTGAGTAGTTTTTAAGTCTGAG
>221
GTTTCTCCATCTATGGTAATTTAGATTTTGGCTGGGTATACTAGCCTGGGCTGGCATTTGTGTTCCCTTAGTGTCTGTATAACATCTGTTCAGGTTCTTCTGGCTTTCATAGTCTCTGGTGAAAAATCTGGTGTAATTCTGATAGGCTTGCCTTTATATGTTAAATGAAATTTTTTCCTTACTGCTTTTAATATTCTCTC
>222
TCGATAGGACAGACAGATAGAATTTTGTTCAAACAGAGCCTAAGCAGATCTCTTACTCCCACAGGCAAATCCTCTGCTTAGTGTATTATTTGGTCAACCTCAGATCCATGAATATGGAGCCTCATAAATGAAGAACCTTAAGGTTACAAGTCACTGACTTTGCAGTAAATCCATCTCTTTGTGACACTCAGAGGTTCTTC
>223
TTCATTCCTCCTTAGAATAGAGAACAAAATGCCTATGAAAGGAGTTACAGAGACAAAGTTTAGAGTTCAGATGAAAGTATGGACCTTCCAGAGACTACCCCACCCGGGTAGAACAAGTAGATTTCAGAAAAATGATAAAAGAACATGAGAACCTGAACTTAGAATATGAAATCTTTAAAGAACTTGGGATTATCATGGAG
>224
ATCATGCTTGTTCTGTAGAGTTTGTTAATCCCACGGATGGGAGGAGAAAGACCACAGAATCAGATCACGGCCAAATTAATTAAAGGGAGCTTTAGTCATGTACTCAGGCTGTCTCTCCCTAAGGCGAGCTTCACGAGTCAGCACTGGATATGGGGAGGACAAGGTTTTGATAGCTCAGGACTAGGGGGTTCGTGAATGGG
>225
GCACAATGGTCTTCCAGAAGGCTGGGCCACAATGCCCGGTCTTGCACTCTGCTCCTGGGCATCGGGCAAGGCACACAGCCATTCGTCCCCCATCTGAAGTTGCCTGAAGTTGCCATCACTTCTATGTCAGGCACCATGGTGCTCAGAGCTTCAGCGCTCAGGGCACTGTCTCCTTGGTGTCTTCAAGCTTTGTCTTCCTT
>226
ATTTCCTCTTAAGTTACCTTCCACCAGATGAAGTGGTTCATACCCCTGTCTTTTTCAGGGCTGTGTTTGAAGTCACCCCTTTGAAAGCCCCTCTCCCAACCATCCAAGCATAAACTATTCTTCTGTCTCATGTTCTCCCCTTTAATGTGTTTCACATGTTCTTACACAACTCACCAACACAAAAGCACATGTGTACGTGT
>227
TTAATAATAATGTAGCTTTTTATTTCTCTGGCAGAATAAGAAGAGATATTTTTCTTATAAGGGTGGTGGACATTTACCCATTTATTCATTCTATGAAGATTTAATACCTAATTCTCATAGGCATTAAAACATAGAAACCAGAGTTTCCTTTCCCTGTTGTACAGTGGGCACAGTCTTACATAAACAAAAGATTGTAGGAT
>228
GTGACTTTATGTGCAGCTCTGCCTTGGGTATGCTAGCCTGGGCTCCACCGCTGAGCTGAATGGCCATCCAGAGAAAACTTCTGCTGGTTTGTGCTGCAGCCCATGCTGGGCCTGCCCAGCCTGGGAAGAGTGACTGAGGCTACCCAAGCTCTCCCCTGGTGGAGGCATAGTGAACTAGACTGTGCTCTGATCCCCAGCTC
>229
ATTCTTTTTTATGGCCGAATAAATTTTAATGAGGACACAAAACTTTTATTTTTAATGAGAATCACTAAAAAGTCTTGATGAAATGGACTTCATTAGGATTTTGAATTTATGTTCATTCATAGACATTACACTATTAAGGGATGGAAAAGGAATCTGGGCATGAGAATACACACTTAAAATCCTAGTATTTAAGAGTTTGA
>230
CTATGTGTACACATGTGCATGTGTGTTTAACTATAACTATATAACAAATATTGATGTACTAAGCATTTAAAACAGTGGTTCTTAATGATGTTACCCTTCAGTACAGTTCCTCATGTTGTGGGGATCCCAACATTAAAATTATTTTGATATTTCATAACTATAATTGTGGTACTGTTATGAATCATAATGTAAATATCTGT
>231
GGCAAAAATCAGAACTCAAAAGAGGCTGGAGAAGAAACAAGTCTGTCATATGCAAAGATCATAGGACAAATTTCATGCAAGGTCTAGAGGAATCTAATGACCACTTTTTAAACATATATGAGATAGCAATCATTTTCATGGATACCCTTGGCTGTGTATATCCAACCAATGAGTGATCAGAACGTGAAAATTCCCTTTCT
>232
ACTCATGGGACAGCTGCCTTGCAAGGAGTTGCGGTCTAAAGAGTGTAGGGCAGGGAGAAATGGAAAGAAAATGAGAACTGAGTACCAGCCTGTTAATAAGAAACAAAGTATTAGTCAATGTAGCAGCCTCCTGGAAATGAGAAAGGGACAATGCTTCAATCTGTCCTCTCCCCTTAATGGACGTGAACATCATCATCCTC
>233
GCTGTATTACAGAGCAATAGAGATAAAAACTGCATGGTATTGGTATAGAGACAGGCAGGTAGATCAATGGAATAGAATTGAAAACCCAGAAATGAGCCCACACACCTATGGTCACTTGATCTTTGACAAACAAGCTAAAACCATCCAGTGGGAAAAAGACAGCATTTTCAACAAATTGTGCTGGTTCAACTGGCAGACAG
>234
TTCATGACCGCAACCCACGCGTAAGTGGTTGATTAAAGTAGCTTCCGTAGAGCCCCTGGTGTGTGGTTCACAGAACCCAGTGCACTAACCTTTCCCTCTGTCCCTTGGTGACCGACCCTCGCTCTAACCCCACTCCCTCTTCCCATAGTGGCTAGTCACACTTTCCCTCTGTGTTCCCCTTCATCTGCCTCAGCCAATCT
>235
TTTTAATCAATTAAGGAAAACCCTTGCTAAAAGTGCTATTTTCTGTAAGTCCTTTCAGATCCCTGAGGAAATAGGGAGAAAATTTGGTGGCCCAAGCCTCTGATAATGACCTGAGACAAGCAGATTTGTGACTGGCCGTAATTATGCCCATGTCCAAGCAGAGGATGTGAGTGTTGATGGATGCAGGCTTTCATGTGCAG
>236
ACTAACCATGCAAGCTACATGAATCTTCTCACAAGCTTCTCCCTTCTCATGAGAAGCCCTTTGCTACTTCCAACTCTTTCTCAATGGAATATCTTACTTCTCAGTTCAGAAATCAGATTCGATCATTGAGTGGAGTTACCAGGTGGTGTTTGCTTTTGGCATTTTGTTTTTGTTGTTGTTAAGTAAAATTTCCCTAAACT
>237
AACCTGGGGTGGGGGTGAGAAAACAGGTAAAGGAAACCGTTCAAGACCTGAAAATTGAAATAAAGGTAAAAAACAAAAGCTTATAATACTCCAAATGGATTGGAGCAGAAAAGAAAGTTCTTCTACTACATAATGACCAAAACACTAAATTACAGAACAAAGAAAGAACACTAAAAGGTGACAGGGGAAAAGCCAATTTC
>238
CTCCTCAAAGAGACATTTCCTCCAGGAAGAGTGCCCACCTCCTAAAGTATCTACATGTTTCACAGTGACACCAGCTAAGAGCAGGGTTCTATAGAGGAGCGTTCACACTGAAACATCTGTGAGAATCACAATGAAAGAAAATAAAAATTTTAACTTACGTTGGGTGACTGGAAGGAATTTATTTTGTGAGGTTTCTATTT
>239
TGCAAGGCAAAAGACACCGTCAGTAAGACAAAAAGACCACCAACAGATTGGGAAAGGATCTTTACCTATCCTAAATCAGATAGGGGACTAATATCCAACATATATAAAGAACTCAAGAAGGTGGACTTCAGAAAATCAAATAACCCCATTAAAAAATGGGGCTCAGAACTGAACAAAGAATTCTCACCTGAGGAATACCG
>240
GCTTCTATTTCTTTAGGGGATATAGGACTGTTTAGATCATTAACCTGATCCTGATTTAACTTTGGTACCTGGTATCTGTCTAGAAATTTGTCCATTTCATCCAGGTTTTCCAGTTTTGTGAGTATAGCCTTTTGTAGAAGGATCTGATGGTGTTTTGGATTTCTTCAGGATCTGTTGTTATGTCTCCCTTTTCATTTCTG
>241
CATTATTGAATCGGGGGCTGGATAAGGGCCAGCATTAGCACCTGAGCAAGAAGGAGATAAAAAGAAGGACAAGATGTTTTGTCACTCAATAGGCCTAGGGCAAAGGTGAGCCAGGCAAGGCACCAGGATATCTAGAATTTAAAATTTAAGAAGATGCTCGCTCTTGGGTCTCTGCACTTGCATGTTTCTGTAAAAGTAAG
>242
ATAGTTTTTATATATTTTTTTAGAAAAATAATTATTTCAGCAAAGTTTTAGTTGTTTGTGTGTGCTTTTTAAAATCTCCACAAAGCTAAGTGTAATGACTCATATCTATAACCGCCATTTTCTACTCTGGAGGCTGGGAATGGATGTGGTTAATAGCCCGGGACCTCCGTGCTATCTGTATGACAGAGAGCAGACCAATT
>243
TTGGATTTGGTTGAATGCTTTTTTTCTGCATCGATTAATATCATCATATGATTTATTTTAGTCTGATGGAATAAACTGATTTTCATCCTCTTGTGTTCTCTGGTATAATAGCTAATTTTTTCTTCATCACTTTGTCATTTCTTCTTCCTTTCCTTTTTTTGGTTGTGGTTGCCTGAAGGCTGCTCACCACACACTTCAGA
>244
ATTTGAACTGTAAATGAAGAAAATATCCAATAAAAAATTGAAAAAAATAAAAATAATTTATGAATTTGTTTAAAGATATCAACTGATATTGACCACTTGCCATGGTTTTACATTTGAGGAAGTGATGGTAAGAATATGTACATAGATATGAATAAACTATGTCTGAATTTGACATGTGCATATTGAAAAAAAAAAAAGAA
>245
TAGTCACCATTAACTATGATGAATTTTACAGATTCAGGCAGATAAGTCTTAGCAGTGAAAGTGCTTGGCTTGTTTACAAGTTTATCTTGAATGAATTGTTAAGTTTTCAGCGCATTCCTTTTCAGTATCTGCTGTGATATGTCTTTTCTTCTAAAAGTGGTTAGAGATGAATTAAGCTAAGTTTTCTAATGTGAGTCCAT
>246
CACTGGGGCTGAGAAAACTGACTTGCCTTCTGTCAGATGTAAGAACCTGGACCTTTAAGTGACTTCATCAAATTACAGCAGCAAGATGGATGCAATTGCTGTGTAAGGAAGTATGTCACTGGACATGGTGAAACACAACTTCTACAAGAGTTTATTTTGACTTACAGTACTAGAGGAAAAAGAGTCCATTCTGGTGGGTA
>247
ATTCTGGCGATAATGTGGAGAAAGAGGAACACTCCTCCATTGTTGGTGGGATTGCAAGGTCTTATAACCACTCTGGAAATCAGACTGGTGGTTTCTCAGAAAACTGGACATTTTATTTCCTGAGGACACAACTATAGCACTCTTAGGAATAAACCCCAAAAATTCTCCAACATATAAGAAGAACACATGCTCCACTATGT
>248
GAAACTTGGGCTTGCAAGTGGGTGTAATGGCAGGCATTAGAGATGAGAAGAGTGGCCTTTTTTTCTGAAGACCTGCCCTGGCTAGAGTCCCTTTCTTCCCTGATAAACAAGAGTTTCACTTGCTGTCTGCAGTGCCGGTTTTCTCCCATCAGAGTCCACACTATCTGCTGTGATGATAACTTCTTCCACATTGATCCACA
>249
TTAGTCTTAAGGTGGAACTAGGCTTCAGGCAAGATTTTGGGTTTGGACTAGGACTTGGGCTCAAGCATTTCAGTCATTTTGACAAAGCCCTTTTTAAACAACTGTCATGGGAGTTATTTCAGGACTTCGCTTGCTGCTTTGTTAGTTCCTTATTGTATTGTTTGCCTAAAATACTTGCATGTAATTAATATGGTATAAAA
>250
CTAACTACAGACCAGACTGGCCTCAAAGTCAAAGAATCACCTATTTCGGTCTTCAGAGTGCTGGGATTAAAGGCACCACCTCCACACTATAAATTTCATTACTTAATGCTTGATTCTAATGTATTTAGCAAGTTCTTTAAGGAGCAGGTTAAAAAAAATGACCCCAAATTGTACTACCCCCAAGTAGCTAAGGTGGTAGA
>251
TTTAGGTATGGGCCTTGAATTCCTTATCTTTCCAAGACTTTTAACATGAAGGGATGGATGTTGAATTTGTCAAATACTATTTCAGCATCTAATGAAATGATCATGTGTTTTTTTTTTCTTTGAGTTTGTTTATGTAGTGTATTGCATTGATGGATTTCTGTATATTGAACCATCCCTACATCCCTGGGATGAAGCCTAAT
>252
TTTTTCGTGATGTGTCTATGTGTGTGTGTGTGTGAGTGTGTGTGTGTGTGTGAGAGAGAGAGAGAGAGAGAGAGAGAGGGAGGGAGAGAGAGAGAGAGAGAGAGAGAATGTGTGTGTGTGTGTGTGTGTGTGTGTGTGTGTGTGTGTGTGTGTGTGTGAGTATATACCTCATGTAAACTATTTCTGTTCAGAGGACCTGG
>253
ATGTTGGATCAAGGAGGCATTCAAGCTTGAAAGAAAAGGATCACCACAGAGATAAAAGAGTGAGAGAGAATGTTTTTGCCATTTGATAACTTTTTTCTATGCTATTTTACGAGGCATTAAGGCACTAGCCTAACACCTCATTTTCCTAGAATTAGACATGTCTTAGATTCTATAAACAAGTTAGGTAGATGTGTTCATGG
>254
GGGAGCAGTTTGTCACCCGCTCCACCTCCGCTGGAGACACACATCAAGGAACTGGTGTGTTTCTCTCTCAACACGTCTTACACACACATTTTCTTGAGCAGACACATTAGTGACTACTGAATCCATCAGTAATGAAAATAAGACTGTAAGGATATGTTGTGAACAGAGTCCTTAGAGCTCACTCCACCTCGACAACCATG
>255
CTGTGGAAGCTCCTAGAATCTGAGCCATCAACTGAAGAGGATACCCAGCCTGATTCATGGATCTGGGCACATATGTTACAGAGCATTGCCTTGTCTGACCTCAATGGGAGAAAACCCACCTAATCTTGAAGAAACTTGATGCCTGAGAGAAAAGGGAAGCCTGTGAGAGGGGGAAGCATCCTCTCAGGGGAAAAGTGGAG
>256
GGTGGACCTCCATCCACTTATACTATGACTCTTTTAGGTTTCCCTTTAGCTGTATGGTAGTCTGACTCTACCCATTCTACCCTAAAAACCATTTGAATATATTTAGTGAAATCTCTGAAAATTATACATTGTCCATTGAAATAATAATTAATTGATGTGTTGCCCATCTAAATGAGGTCATACTTATGTTTTCAGCATAG
>257
GATTTCTTCAGAATCTGTTGTTATGTCATTTCTAATTTTGTTAATTAAGATGTTGTTATGTCATTTCTGATTTTGTTAATTAAGATGTTGTCCCTGTGCCCCTAGTAAATCTAACTAAGGATTTATCTATCTTGTTGATTTTCTCAAAGAACCAACTCCTCCTCGTTTGGTTAATTCTTTGAATAGTTCTTCTTGTTTCC
>258
TGTGAGGCTATGCCAGAGCCTAGCAAACAAAGAAGTGGATGCTCACAGTCAGCTATTGGATGGAACACAGGGCCCCCAGTGAAGGAGCTAGAGAAAATACCCAAGGAGCTAAAGGGATCTGCAACTCTATAGGAGGAACAACAATATGTACTTACCAGTATCCCCAGAGCTCCTGTCCCTAGCTGCATATGTAGCAGAAG
>259
CATTGTGCTTTTCTGGAGACACACGCTTGCCCGAACGCTTCTCGCTAAGCACAGCCCAGCTGTTTTCTGAAGGAACGAGAGGGGCCTGGGGGTGCAACCCTTCAGGCTCTTTCAGATCGCCAAGGCTTTGGGTAAGGCTGTCATCGTTGAGAATGCCTTCTTCGTCTGCACACTCCTCTGTGAAGATTTCCTCAACAATG
>260
TATGGAAAACATTTAAGGAACAAAATATTTTTGCTGGCTCACTCAAATAAAAGAAAATATGTAAAGAAGCAAATTAGGAGAATTCAATGACCCACTGGCATTTTAGAAATCATTCAGTTTACTCTATTATATGTCAAAGAAACCCAACTACCTAGTATGTACCTGGAATTAGGTTAGATTCTCGGATGTTATTTCAGTCT
>261
GGGCACAGCCTTGAGGGCACTTCAAGTCCTGCCCATGCAACAGGAGAATAGGCTGAAGATTGATCCAAACATGAGTGGAAGTCCACAGGTCGATGTCAGTCCTGGTGCCACTGTGAAGAAGCTCAGGAAAAGGGCCCCAAGGGACTGTAGTCCACATGAGCAGATGAGTACCTGTGACCAAGCCTGCCTGCTCTTCCCCG
>262
TACTCACATTATTTATGTTGCTTAGCACTCTATTTTCTGGGTGATAAAGCCATCAATCACATCGAGCACTATTACTTACAATCACCACAAAATTACTATTACCACCATCAAAAACAGAATCTACACCATTACAACCACCACTCACACCTCTAACATTTTATGGTGGTTAATCCTGATTATTAATGAGACTGCATCAATTA
>263
CCCTTCCTGCATGCATAGAGAAACGCCACGACACAGGGAAGTTGGAAGATCAGCTCTAATCACTTCTTTCACTTAGCACAGATTTCAAATAATCACTATTAGCCATAATCTAGATTTCATTAGAAAAACACACAAAATATAAAGCTGAGGGAACAAGTTGAACTTGACTCCTGGCAGGTGTATTCCGGTGAAAAGGAACA
>264
AAACAGACGTTTATACTAACTACTCCTCCCACCAACAAGAATTAAGGAACATGGGGGAAGAGAAGGCAGAAAGGCAAAAGAAACGGAAGGATGGGGAGGCATAAGGTGAATGCTTTTTTGCTTGACAGGGCACCGCTATGAGAGTCATAGCAGCTCTAGTTAACCTACACAAAGATGAAGCTAGCATAAACCTCAGCATC
>265
TCCACTTTCCTTTCTGCTTCTCTTTCTTCCCTTCATTCCACAAGTGATGTGTTGATGTTTACCTTGTTACGGTCAGGAACACTCAGAGTCTGGAAAGCTTTTTTCATGGGATGCTTCTTCAATATGGAACCATAAACATATGCTTGACAGTCTCTCTCTTTCTCTCTCTCTCTCTCTCTCTCTCTCTCTCTCTCTGTCAC
>266
ATATCAAGCTCCTGTCAGCTACGATAGCAAAAACTCTTCTCAACAATAAAAGTACCTCTGGTGAAACCACCATCCCTGACCTCAAGCTGTACTACAGAGCGATTGTGATTAAAAACAAAACAAAACAAAACAAAACAAAACAAAACAAAACAAAACAAAACACTGCATGGTACTGGTACAGTGACAGACAGGTAGATCAA
>267
CTAGGGGCCATCTCTCTGAAGAAAAGTGGCTTTCCCTATCCAAGTATGCCATCAACTGACAACATGGCAGCTCTGAATTCACGAATGCACACTGAGTCATCTCTAAAAGATACTGCCTCTCATCAGTCCTCAGAGCCTCTTGCTCTTACCTCTTTCTATCCCTTCTTCCACAAAGTTCCGGGGTGCTGGAGGTGCATGTG
>268
GTCTGCTCAGATTAATATAGACCATTACTCCTGCAGAGCACATAATCGAATCTCATTCATGGAAATATTTCAGATAATTTTTCACAAAGTAAAACCTATTGCATTTGAATATATCACATCCCCGAATACTCTTCAGTTTTTCTGCATGCTTTTATTACTCAGATATTGTTTCAGGTCTTGCTTGACATAACAAGTGTGTT
>269
AGCTCTGGAGCCAATCCTTCCTAAGTCCAAATGTCAGTTTCCCATTGAATTTTTTTCCCTGCATTTTAGATCATTACTTTTCTGTAGCACTAATTCTTTTTCTAATGTTTTCATTTAAAATTCCACATGGGTGTAGACTGTATGCTGAGCATGGTCTCCCACAGCTCCTATTTTCTCTTTCTTCCCATCTACTGACACCA
>270
TGAGTGACCTACAACTACCTGTAATTTAAACTCCAGGGGATCTGACACTCTCTTCTGATCTCTTCAGGCCCTGCACTCATATGTATATACTCACACAGATACACATATATACACATAGTCTTTAAAAATTAAGTTAAAAAAAATCTTTGTATAGTTTAGGATTAACTACTGGGTGAGCAATGGTCAGAAATTTGTCAGAA
>271
CTTCCTGTTTTGGTCTGGGCCTTTGCCATCTTTAAGTTGGAAAATCTTTGTCCTTGATGAATGCTCCTTGCCCTCTGCATTGCCCCAGAAGTTATTAACCTTTTTGTGACCACTGTAATTTCTTCAGGATTCAATGTTGCCTTCTAATCCTGGGGTCATGCAGAAGGAAAACCAGGTATAGACAGGAAGCCCAGTCCGTA
>272
CTCACTAAGGATGATATCCTCCAGATCCATCTATTTGCCTAAGAATTTCATAAATTCATTGTTTTTAATAGCTGAGTAGTACTCCATTGTGTAAATGTACCACATTTTCTGTATCCATTCCTCTGTTGAGGGACATCTGGGTTCTTTCTAGCTTCTGGCTATTAGCACACATGACTAATTAAGGCTTCTAGTTGACCCTG
>273
GTGTGTGGCATCTCTACATTTACAGAGGGGCTTTTGTGGCGGCAGGCCTGGGCACCCTACTCACAGCCAGGGCAGGGCCCATGATAAACAGTCTCCTGACTCTGGGAGCAGAGATGAGATGATTCCAAAGCAGCTGGGCCACACTAGCCGAAGATACACACCCTTTACACAGACTTTAACTACTAGCTGCCAATCAAAAC
>274
GAGGAGCTGACCAGCAGCATGAGTCCACTCATTGGTCTCTGCTTCCTGACTGTGTGATCTGACCAGACGCCTCAAGTACCAGCTGCTGTGATTTTCCCACAACAATGGACTGTACTTGACTTAAGAACTGAAATAAACCCCTTTCCCCTGAAGTGGCTCTTGTCAGAGTATTTTCAAACAGCAGTAGGAAGAGAATGAGC
>275
CAATTTAAAAAAAAAACAAATGAAGTTTAGAGCTATGAGTTTAATCTTTATCTATTGGTGTGTGTGTGTGTGTGTGTGTGTGTGTGTGTGTGTGTGTGTGTGGTGTGTTTGTGTGTATTTCCCTGTAGAAGCTCACAGAGGCCAGAAGCCAGCAGTGGGTATCAGAACCCCTAGGGCTGGAGTTAAAGTCCTTTGTGATT
>276
GCCAAAAGACCTCATACAAAGGCTGGACAAGGCAACCCAATCGGAGAAAGAAAGTCCTAAGAGCAAACAAAAGGGTAAGTGATATACCTACTCCCACTGTTAGGAGCCCCGAAAAAGCTCCAAGCTATCAGTTGTAATATACACAGTGGACCTGGTGCAGAATTTTCTGGCCAGGTGCATGCCATTTCAACCTCTGTGAA
>277
ACATAGAGTACACTGGCCTGGAACTCAGAGAGATCTGCCTGTCTGTGTTCTAGGAAGGTATGCACCATCAAACATGGCTGAAGAAAGAAGAAAGAAGAAGGAAGAGGAGGAGAAGGAAGAAAAGAAGAGGAAAAGAGGAAGAACTTTTCGAGAAAAGGTACCACAGGAACACTGCATCTCCTTTTAGAGCTACTTACCCA
>278
TGGGGATAGGAGGATGCTGTGCAGGAGAGCACTGGGGGATGGGAGGATGCTGTGCAGGAGAGCACTGAGGATGGGAGGATGCTGTGCAGGAGAGCACTGGGGATGGGAGGATGCTGTGCAGGAGAGCACTGGGGGATGGGAGGATGCTGTGCAGGAGAGCACTGGGGATGGGAAGATGCTGTGCAGGAGAGCACTGAGGA
>279
AACCTAGATTTAGCCTCATTTCAAACAAATAACTAGAGAGAAACATAACAGAATTAGGTTTTATTTCTGTCTGGGAATATTCTGATTTCTGGATAAGATTTTAATGTCACAATAGCATTTGAATTTTAAGTATTTTATGTTTCACAACCTCTTATTTCTTATTATGGCATTCAGGGTCCTGTGCATGCTAGGCAGTCAGT
>280
ATCCAACATATCTTATACATACACCACATGAACACACACCACATGTAAAAAAAAATATGAGTTGATGCAGAAAAAAAGTTGTGGGCTCTACCTGCTGGTTAAGACACATCCAATTATATCAGGAAGAACAACTTGACCGACAGGCAGCTAAGGCTGAAATCCTACTTCTTGTATAAAGTGAGTATATGGGAGCTCAGCCA
>281
TTGTTGCAGTAGGTGTCATTGGAGGCCTTGTTGGAGAAACTGTGTCATTGGGGGGTGGGCTTTGAGGCATCAAAAATCCAAGCCAGGTTCACGGTCACTCTTTCTTCCTGATGCTTGTGGATTCAGATGTAGACCTCTCAGCCACTTCTCCAGCACCAAATCTGCTTCCAACCATGGTAATAACGAACTAAACCTCTGAA
>282
TTTTTTTTATTATTTCATAGTCATTTTGTGCCATTTTTTAAATGCCTGGCAGTAGAATGAAGCAAGCACAACAAAACCCTAAAAGAAGCATTCAGACATCTTTGCTATAAGAGAATTCACAACACATTCTACTACCTACCTATGAAGTGAAAATAGAGTAGAATTTATGAAGTAAAACCACTGAAAGACAGCACAACAAT
>283
AGGTGCTTCTCAGCAGGTAGCAGTGTCTTGGAGAGAGCAGTGGCAGCTGGCAGAACAAAAGAAGCCATCTAGGTCGGAAGGCTCCACCTTAGGTAATTTCCTTCTCACTGGCAGCAAGGTCAAAGTCTGGAGCAGCCTGCTTCAGGGCTGAGGGAGGCTCCACTTATCATTTCCGGAGACTGAGGCAGATTGTTCCTGTG
>284
TGAATTCTAGAGTCTTCTGTGAATTCTGGAGTTTTCCAGGTCTTTTTTCTGGACTTGTGCTGCCCTGATGGAGAACCTGATTCATGAAACTCATAAAGAGCTAACATGGATGGTACGGGGTGTGGGGTGGTTGGCTAGGGAAACTAATTAATGTAGAAGATTTAATTTGTAAAAACAACACGAATATAATCACCTCCTTA
>285
GTCCTCTTAGTGATTGCTATAGTGGCTGCTTCCTTTCCTGCCCCAAAATGCAATGCGCTAGGCCGACTGCACAGAGCGCTCGATTCTCTCACCAGTTAAGGATCAAACAACTGGTTAAGATGGACAGCGACAGAGACACGCTTCTTTGTGAGGGGGCTCATGGTTCAGTGGGGACCAATGGTGGTGAGAACTTGGCACAC
>286
TCCAACTCCTTCACCGCCTAAGCTTCTCTGTCTTGGATCTAGCTCTGTAGATTGACCTTCAATTTATAAACCTGTACGCCTGTCTGCTGGGATTAAAGGTGTGTAGCACAACACCTGCATTTACGTTTTTCTTCACCCAGAACTTGCTCTGTACCAGGCTGGCGTTTTCCTCAGAGATCTGCTTGGCTTTATATCCAGGG
>287
ATTATTTTGTTGCTATTTCATTACTGTAATTTTGCTACTGTTATGAACTGTAAATATCTGTTATGCAGGATATCTGATACGCAACCCATGTGAAAGGGTCGTTCAAACCACCAAAGTGTTCCCACCCACAGGTAGAGAAACACTGGATGGAGTGAAGAGATAGATCTCTTTAGGAAATTACAATAAAATATATAATTATG
>288
CTGGATAGCAGAGCGGCTGTTGGTCTAGAAGAGAATTCTCCTCTTACCTAAAGCTAATGCTTATCATAAAAACCAGTCACATAGTGTACATGGGACTACAAAGTCACCGAGGCAGAGTTGAGCTTTGTGACATAATCTGTTTTGTAGTATTTTAATACAGATTTAGGGAGGCAGAACAATGGTGCGAGCCTTCTGACCAT
>289
AATCCACTGGTGTAATGAGGAGTTGACAAAGGGACTCAGAGAAGGGAACACAGGAAAGCCATAGTATGACAAAGTTGAAGGCAAGAGGAACATGAGCATGGGAGAGACCACGTGTGCTGTCAAGTCCTCACCATCTTGTCATCAGAGTAGAAAGGCTCAGAAGGCCGGGCAGATATCATGTGGAAGGAGCCATGGGAAGT
>290
TCTCAAGTCTTTTTAAATGTTCCATTCACTACTGCTTTTCCTAGTTGAAAATTACTTAAGAAAATGTGCTTACTGTGTTGTTTTGTTTTTCTCTTAAAAACAAAAACAAACAAACAAAAACTATGTGCTGCGTTTAACTATTTGAATCCATGTGGTGCCTATAAAGATTTATCCTCAGCCTCAGCCTTCACTCTCCGCTG
>291
GTACCTCAGTCAGTCATGGCTATGTGCCACCACTCATGTTTGTCTTTAGGTACTAGCTAGGAGATCCTGAGAATCTGTACACACACACACACACACACACACACACACACACACACACACACACGCACATATTGAAAAACAAAAATAGCTATATGATAAACCCACAGACAATATCATAGTAAGTGATGAAATTCTAAAAG
>292
AAAGCCCAGGGAACTGGGGTGGACAGGGGCAGAAGGGTAGGGAAAATGGGGGAGTTGGTTGGACTTAAGAAGGCCACATCAATGACTGATTTAGTCTCTGATGTTTGTGTCTTGACTGGATCCAGCTGAATGTTCAAGACATCAGGAATTCAAGCAGGTCAGGTCAGCATGCTTGACGAGGAGACTCACCAAGGCTTTAT
>293
ATTGTATCTTTTATCTTGGGTATCCTAGGTTTGGGGCTAATATCCACTTATCAGTGAGTACATATTGTGTGAGTTCCTTTGTGAATGTGTTACCTCACTCAGGATGATGCCCTCCAGGTCCATCCATTTGGCTAGGAATTTCATAAATTCATTCTTTTTAATAGCTGAGTAGTACTCCATTGTGTAGATGTACCACATTT
>294
CATAAGTGTGGACTGCAGAGGTGTTCTGCTATGTCCAGTTTATCAATGTGGCCACCTTTTACTGAAAATACCCAGGTGGAAAAGGGCAGATTGCATTATTAGAGTAGTGATGGAATGACCTCAAAGAATATGCATGTCATGTGCATCTAGACTCAGTAGTGAAATGCAATCAATTTAATGTACATGGGAAGACAGAAAGA
>295
CAGAAACGCTGGATGGGCATGATAACTGCGCTGGCTGGTTTTGTGTCAACCTGACACAGCTGGAGTTATCACAGAGAAAGGAGCTTCAGTTGAGGAAATGCCTCCATGAGATAGAACTGTAAGGCTTTTTCTCAATTAGTGATCAAGGGGGGAGGTCCCCTTGTGGGTGGGACCATCTCTGGGCTGGCAGTCTTGGTTCT
>296
ATAAATCTTGCAGGTTTTTTTGTCAAATACAAATTATTAAGGTAAAAAATTTAAAAATTAATATGCAAAGCAGCCATAATCATGTGTTTAAAAGTAAATAAATTACTATATTAAAAATACCACAGTTAAGTTAAAATAAACTGGATAAAAATGAAACCATGATTCATTCCTCATTATATTTTATTTTATTTTTTCATGTT
>297
GTATGTGTCCATAAGTATATGTGCATATGTGTATATTTATATAATCATAGTCATAATAATCATAATAATAGAATAAGTTAGACTGGCACCATTTATTGAAGATGCTTTTTCTCCATTGTATATTTTTGACACCTTTGTCAACGATAAAGTGACTATAAGTGTGTGGTTTTATTTCTGGGTCTTCAATTCTATTCCATTGG
>298
TGCAGGCTAACTTCACTCCCACAGATGGACTCCCACATTTCGTTCAGAGTTTTAGACACCAGAATATGGCCAATTAATATTCATCGTACTAAAGACTATATATAGAGATATCCTCTTGAGGTCTATGCTTAAAACCACTTCAGAAAGGTAATTTCTATCTGGTTAACAGTTTGACCCTGGTAGTTGACACCATAGGCCCC
>299
GACAATAGCCATCTTACCAAAAACAATCTACAGATTCAATGCTATTTCCATCAAATTCCAACACAATTCTTTATAGATCTTGAAAGAACAATTCTTTTGTTTTTATTTTTATTTTTTTATTTTTCCTTTTTGGAAATATTGAATATTTTATATACATTTCAAATGTTATCCCATTTCCCAGTTCCCCAGTTTCCCCTTGA
>300
TTTGCTTACAAAATTGGCACCGTTTCTGTGATTCATGAGATCCAACTTTGAATGAAATATTTTAACTCATCTAAAAGTAAAACTGTTTTTCCAAAGCAGACACACATATACACATGCTGAGGATACCTTTCTATTGTGGTATTGTATGCTGGGTTAATTAACTCATTCAATGACTATTCACAGTAGGTACTGCCTGCCAA
>301
GAAATGTAAAAGTTCCCTCCCAGATGTGGCATATACATCCTTCTTGAAGCAAGAGGCAACCATTGGCTAAGAATTTCAAAGTCTAGATGTTTCATAATACTGTGAAACATTGAGAAGGCATTATGCTACTAAAAAATTATAAGCCAATTAGAATATTGTGGCACAATTGCCAAGCAGTTTCTAATATTAATACAACACAG
>302
CTGGAATTGTTTACATCATTAGCTACTACACCAGCTAGTGTTTGTTTTCATCTTCCTTTCTCCTCGGTGAATCTCGCATATCTTCATGCTCCTTTAAATGATATTTATGAATTATTTGTCATTTTATTTTACTTGTCCTCTTAGAGAATTTACTTTCATCAATAGTTCCTAGTGAGGGTTCAAATAGCTTGAAGCCAAGC
>303
GATGGTGGTGGTGGTGGTGGTGGTAAGTCTAGACCCATTTAGCAATTAGATTTGTAAGCATGAATCTAAGCTAGGGACTGGGAGAGACCAGGCCTCTTCCTTTATTCCTCTGAGATAAAGAACTGGGGCACAGACTTTATAGGAACTTGCCTGAGTTTCCAAAGCTACCGTGAACACCAGCAGTAGCAGGATCTGGAATC
>304
GAAAAACCAAATTGTGATTCAGAAGGGTAGAGGTAGTACTACATTTTGGTTAACTTGACAAAGTATTATCAGCTGATGTTTAAGCTGATTGATCCTAAGTAATGTCAGAGCAGTGGTGGATGGGGGTGAACAGGGGAGGATCAGGGCGTTGAGCTAACAGAGCATAAGTAATGCAACCAGAGTGCTATGGCCGTTTAGGA
>305
TGAATCATATTCGAACCACCTACCTCTAGGCTGAAGTGTCATGGTCACTCCATCTCCCTCCCTTCTCATTTCCTGAGTCGTGTAAAGCTCACTGACCCCACAGAGCAGCCTCATTTGTTTAGACCACAGTGGAGGAACAGACCTTCCACTCCTCTTCACTTCCCTCATCACAGCGCCTCCTTGGCCTGGGACTGATCTCA
>306
GAAACTTTGCTAAAACTCAAAGCATGCATTACACTTCACACAATAATAGTGGGAGATTTCAACACTCCACTCTCATCAATGATCAGATGCTGGAAACAGAAACTAAACAGAGACACAGTGAAACTAACAGAAGTTATGAAACAAATCGATTTAACATATATCTATAGAAAATTCCATCCTAAAACAAAAGTATATACATT
>307
GCTTTTAGATCCGGGTCTAGCTTTTCCCGGTGTGTTGGGGTGCCCTGGACTGAGCGAAGTGCTAGTGCTGTGGTCCGATGATGGTGAAGTGGTCTTGGTTTCTGTTAGTAAGATTATTACATTTACCTTTCACCATCTGGTAATCTCTGGGAGTTAGTTGTTATAGTTGTCTCTGCTTAGAGCTTGTTCCTTTTGTGATT
>308
GAATTTATTCTCTGACTCTACCGTCAGGGTGAGAGAAAGACAGTGAAGGGAGGTAATGGTTTCCTCTGGAGCTCAGCTGAGAAAGAGGCAGAACAGCCTTAACACATTAAGCCCAAATGAAAGTGACAGTCGAGCATTTTATCCCTCACTGGTACTGTAAACAAGAGGCTGAAATAGAGAAAGCACCTTCCTTGTCTGCC
>309
TATATATATATATATATACACATACATACATATATACATATATATTCTGTAGATTATATATATATATATATATATATATATATATACATATATATTCTGTAGATGATATAGAAAAATAAGATGTAGAAAGCATTGGAATAGTAAAATATGGGATCTAGAATGTATTACAAGAAATTTAAGGCAAGGGCTACTGCATCAAA
>310
CTTCCAAAGGACCTGGGTTCAATTTCCAGCACCCACATGGCAGCTCACGACTGCCGGCAGCTCACGACTGCCTGCATCTCCAGTTCTAGGGGACCTGACACTCACACACACATACAAGCAGGAAGAACACCAATGCACATAAAGTAAAAATAAATAACTAAAAAAAAGCATGTACTACCTTGACTAGCTGGGAATTCTTG
>311
GCAAAACCATGTTGCCAACTGCTAGGGCAGTTGGTCAGTCTGTGTCCAGGCGTTTTCGGGAAGGACAGGACAGGTGTGGGCAGCTTAGCAAGCTAGCCACAGGAATCAGGGTGAGACGGATGGAGGTGGAGCCAGTGGTGGTGTGATCTCAGAGCTAAGTTGTGAGGGGCTGCAGCACCGAGTAAGGAAACCAGGCAAGG
>312
GCTTAGTTGTGTTAGACATAGGAATTCTAATAGTGAGTAAATATGGGCTCTGCCTTCAAAGGCTTTGTGGACTAATAGAACACAATCTCTTTCCTTCCTCTCCTTTTCCCTTCTGTTTCCTGTCTTCTCATCATTTTTTCTTTTTTACTTCTCTTTCTTCTTTCATCCTTTTTAATTTTGAGATAGGGACTCTCAAAGTT
>313
CCTTTTACAAATCCAGTCAAATCCCGACACTTTTTTTTATCTTTCATGAGTATATAACGAGGTATAAAAAATAGTAATGACAAAGTAAAAAAAAAGATAAAACAAAAACAATCAGAAAAGAACATGATAAAGAAAAGAATAAGAGTCTAATAAGCATAACAAAGACAAAGGATTTTTTTTATGTCAGACTTTTGTGTGTT
>314
CAGAGGCCAGGAGCACAGTTGGATCCCCTGGAACTCAAATTAAGCATGGCTGTCAGCTGCCCTGTGAGTACTGAGGACTGAACCCAGGTCCCCTGAAAGAGTAGCAACTGAACTTAGCCATGGAGCCGTCCCTCTATCTCTCAGAGTCCCTCTTGTTTCAATTACGGCTCCTTCTTCATATCCCTACACTGGATCATTCT
>315
CGCCACTATGTTTGGCTGTCTTCACTTCTTTAGGAAAAATATGAAAATAAATAATGTATCCATTACTAGCTTCAACAACAACCAATTAAAAACCAAGCTACTTTCAGTGAAACAACCTATTCCTCTCTTCTTCTGTGGTCCTACAGAGTATTTTGAAGCAAATACATATATTTCATCTCCAAATATTTCAATATAGGTAT
>316
AGGAGGAAATTTGGCATTTAGGTCCTGTGATAAGCCAGCTGGCCTGCATTGCCTCTTCTGCAGCTGTGTGGAGGCTCCATCTGCATTTTGACCTCAGGACCACAGAGAGCCAGTTTGATCTGTGGTTGGCCAGTGTTTTTGGCAGTCCATCACAGCATCTCATTTTATACATTTGATCTAGGAAATTAAGTCAAATAGGA
>317
AGTATGGCCCCGGGGGATACTTCTCAACCTACTTCTTCCAACCTCTAAGTTTCTATCACACTAATGTAGTCAAACAATGGATCTAATCATAGATGGATACAAAGATTACATGAAACCTTTGTGGTAGAATCTCTTCCTAATGATTAGACTTACTAACTGGGAACCCAGCCTTCGAACCTTGAACCTTTGTCTATTTTCTA
>318
ACATAAATATCTAAAAGTAGTCATTTTAAATAGAGTCCAAAACAAGAATACCAGATACACGAAGAACAAGACATAACAGAGAAAATGTGTGAATTCAAGAAAGAACTGTTTTATGTAGAATATAATAATACAATAATTTATTATCAATACTGTAATAATTGAATGCTATTTTAATATAAGACCAGATAAACTTTAGCATT
>319
ATAATATCATCTGTAAATAGTGATATTTTGACTTCTCCCTTTCCAATTTCTATTCCCTGACCTCCTTTTGTTGTCTAATTGCTCTGGCTAGGACTTCGAGTACTATATTGAATAGGTAGGGAGAAAGTGGGCAGCCTTGTCTAGTCCCTGATTTTAGTGGGATTGCTTTCAGCTTCTCTCCATTTACTTTGATGTTGGCT
>320
TTGCTGATGCTCGCATCTATATTTCCAGATTTCTTTCCTAGGGTTTCTATCTCCAGTGTCGCCTTACTTTGGGTTTTCCTTATTGTGTCTACTTCCCTTTTTAGGTCTTGGATGGTTTTATTCAATTCTATCACCTGTTTGGTTGTGTTTTCCTGCAATTCTTTAAGGGATTTTCGTGTTTCCTCTTTAATGTCTTCTAC
>321
AATGAAAATGCTTATTTATTTTTCATAAGACCCAAATGTGGAATTGTTATTGCTTATCGAGCCCATGGCTTTTCAAGGACAAACAAGCTCTATTCTGAAGTAGTCATAGTGTTTTCCATTCTCACTAACAATGCATGTGCAAGACCTCATTGCTCCAATTCCTTACAGACATTTGCAATTGTCTTATTGTGCTCATCATT
>322
GTGTTTGCTAGGCCCCCGCATAGTCTCACAAGAGACAGCTATATCAGGGTCCTTACAGCAAAATCTTGCTAGATGGCTCAGCCGTTAAAGGCTAGGCTCACAACCAAAAAATATAAGAGGTCCCATTTATTAATTGTTGACCTTAATGCCTGACCCATTGGTGTTCTCTTTAGGAAGTTGCCTCCTGTACCAACAAGTTC
>323
AGAGAGAGAGATCAGAGAGTCAGAAATAGAAGAAAATAAAATAAAAACAATTTTAAAGTAAAGCAGTTTCTACAAATGACCAACAGGAATATTAAAAAATGATCAACCACTTTGATTATCAGAAAAATACAAATTGAAACTTCAGTAAGATATCACCTTTCTATTAGATTTTTCTTTATTTACATTTCAAATGTTATCCA
>324
TAGGAAAGAAATTATGAATATCTTTCTGAACCTGGAATATTTCCCTCAATATAATGATCTCTAGTTCTGTTGATTTTCTTGAATGTCTCATTTTCTTTATAATTGAAGAAAAATGCTGTTTTGTTCGTATACGTCATTTTTCCTCTATTGATGAACATCTAGGCTGAGTCCCTAAGTTGGTTATTGTTAATAGTGCCTCA
>325
GTGGCCATTGGACACGCAAACTGTATATGCCCCAGTACAGGGGAACGCCAGGGCCAAAAAAAAATGGGAATGAGTGTGTAGGGAAGTGTGGGGGAGGGTATGGGGGACTTTTGGGATAGCATTGGAAATGTAACTGAGGAAAATATTTTTTTTTTTATCATCAAAATAACCTATTCAGTTTTATTAGAAAACAAGCTAGG
>326
TTTAAAATTCCTAATAGGGTGGGGTGAGGATGTGGGGGGTGGGGAGGAAGCATGCCGAAGCTTCTTCATAGAAGAATCCTCAAAGAATAAAATAATTTAGAATGTCTTCCTGCGGGAGGAGGCAAGGCTATAGCTAACATCTAAGTTGTATTTATGGTAAGATTTTTTTTTGATGGAGTTTTAAACAGAAGTGACATTCA
>327
AGGGTATCAAAGATCTCTTTTCTCATAGTAAACTTTATTTAGAGAAATCCACTGTTATATACTCTCAGATTGTGGTGAGTTGTAGCCAAGATAAGTTACATGTAACCTTATTACAATTATTGCCTACAGTGACCCACGTAGAAATAAACTGATAATAAGATGATTTCATTTTTATTTTAGGTTTATGGATGAGCTCCTTC
>328
TTTTGGTCTGGCCATTTAATATGTACATTATCTCTCATACTTACCTATTGCGCTAACAACATTCAAAATCTGTTCTTTTAGCAACTTGAAGCATAAACTGTAATAGTTAATTGAATTTGTTTCAATTTCTCTTTTTGTTAATGTGACAATACAGCTGAGATAATTAATTCATAAGAAGATATTCTGTCTCTGGGTTCAAA
>329
AGCTAGATGGCAAGTCTCGTGTGAAGTGCCCTGGCTGCCCACTTCCAGCTTACCCAGGGCACTGGTAGAGGCAAAGGTCAAAGCTATATCCTCTTGGAACTCAAACGAAGCTTTTACAATGGGGCTGGAGGTACAGCTCAGCATTTATGGGTGTTTGCTGCTTGCAGAGGACCAGAATTCAATTCCCGGCACCCATCTTG
>330
GTTGTGCCAGCACTATTTCTTGAAAAATACTGTCTTTTTTCCACTGGATGGTTTTAGATCCTTTGTCAAACATCAAGTGACCATAGGTGTGATGGTTCATTTATGGGTCTTCAATTCTATTCCATTGATCTTCCTGCCTGTCTCTGTACATGTAGTTTTTATCACTATTGTCTGTAATACATCTTGAGGTCAGGGATGGT
>331
GGGTTGCAAGTGTATGCCACCATGCCCAGTTTAGACTTTATAAATAAAAAGTTTCAAAGTCTAGCTGAAGTGCACGATAGAGTTGAGCCGACACCATGGTGTGAGCGTGAGTATGATCATGTAACCATGGAAACCAAGCCAAGAGTGTGTGAGTGAGTATGATAAGGTAGAAGCCCTGTGAAGTAATGTGTGAACGCCTT
>332
CAGGGTCTTTGATCAATTGTTCCAGTGTATAAAAATTTGAACTCTAAAGAAGCCAGGCAGGCTTCTAAAACCCACACATCAAAAGCTTTGCTTCCGTTAGAGAAATTTAAAGCCATGATACTCTGAATGGGTTTGAAATTCTCTAAAATGAGTTCTAATAACACCCTTCGCAGACAGAAAGGGAGAACAGCCAGTTACAT
>333
ATCCGAATTCCGGTCTTTAGGCTTGTATGACAAGCACTTGTCGACTGAGCCATCTCTCTGGCTCCTCCTCTAAGTTTACTGATGATTAAAGGAGTCCACACATCCAGTTGAAGCTCAGGGCCTGACCTGTGTGGACATGGTGACTATGGGGATGCTGACGTACAAGCTAAGTGTGCAGTGAAGCAGACATACTGATCCTC
>334
GCTGAAGGACAGGGTAGTGGTCTGGAGGATAGCTCAAGGTGAGAGTTCTGCGAGGGTCACCTTAGAAGTTCAAAGAGAACTGATGAATCCCTGGAGGAGAACTGAAAACATGAATCCTGGCTTAGAGTTTCACAAGAGGAGCCATCTGAGTGAACACCTGGGACAGTGACCAACTGGGAGCTCCCGAGGACATGCTTGGG
>335
CACCCTGACCATTCAATGTAAAAGCCCTGTGTGGATCCAGCTTATTCCACTGAGGGGGTTTAACCACCCTCTCTTCAGTCAAGCTGGTTCAGCTGGACCTGCATTGGCCACTGGAGGGCAATCTTAGCCAGCTTCCCAACTGGCTTGATTTGGTCCCTTCTTGCCAGAGATGAGGGCCTGAGGTATGACCCCAAGGTTCC
>336
TGGGGAGGTATAACTAACACTAAAGTAGAAAACTACTACTAAAGCTTTCATATATACATATATATATGTATATATATGTGTGTGTGTATATATATATGTGTGTGTGTATATACATATTTACACACATACATATACTTATATATATTCATATGCATATAAAAGAAATTTAAATGGAATTAATTGGTGTACAACAGTTCTCC
>337
AAATAAAATATGAATTATCTCCGTTACCAAACAGCAAAGGGTTTCGGGAAAAAATAATACCATTTTGATCCTTGGACAAGAAAGTGTTGCTATGTACTATGTACATGGGCGCAGTCTGGATCAGCCCTTTCAGAGAAACCGTTTTAAAGTGCTCTGTAATTTCTGCACTCCAGCACTAGGCTAATGAACACCACGGTCGG
>338
AAAAGCATTAGCTCAATTTGATCCTCCTTGTTTTGTATATTTGTTACCAATGTTTTGTAATGAACAAAAAATATACCTTTGTTATTTTTTATAAGGTTGAAAATACCACCTCAGTGTTCCAAAGATCTCAGAGATGTTTAGATATGATATAAGATGAGGGGTTGTCACTCCTTAAGTTGTTGATCCACTTATGTTCTTAA
>339
CCCATAATCAAGACTCATGGACTGTCCACCTGTAAACTATTGATGACTCTAGAAGTCCAGTAATTAATGCTGCCTTCTTTGGCATCAGACACCTAATGGGTCAACTCTGTTTGCTAGTCTCAGACCATAGCTGCCATGTTTGTACCTGGCCAAAGGTTCCTGTTTGGAATTTTTTTCATGAAATGGATCAGAAGCACAGG
>340
TGCTAGAACGACTCCCAGGCTCAGGAAAGCCCTTGTATACGTTTATGGGTTTATCATTAAGGATAAGATTGGGGCACATAGGATGAAAAAGATGCACAGGGCAGAGTATGGGAGCTGGGTAGTCTCATACCCTCTTCAGGCTCACCACTGTATCAGCACTTCCATGTGTTCCCTGACTAGAGCGTGTACAAATCCTGCTA
>341
ATTTTTTTTAAATTCTAACAGTCGATGGGTGGATACTGTCTGGATTCCTGAAGGGTTTGTGCTATAAGAACATAACCACCCAAGGGTGTCCCCTCCCCAGTGACGTCCACAACAGCAGCAAGGGGGTCAGATACAGACAGGAGAAAATGAGGTCACAGATATGTGCATAACTGTGTGTGTAGCCTCTGGCACAGAGCAGA
>342
CATCAAGATCTGCAGGCAGCAGACAGAGATTGTTACACTGGACATTTCTTGGGCTTTTATGAAACCTCACATTGACCCACAGTGATACACTTTTGTCCAAGAAGGCCAAACCCACTCTAACAAAGCCACAATTCCTAATCATTCTCAAGTAGTGCTATTCTCTGGTGACTGATGAGTAAGCATTCAGATATAGGAGAATT
>343
AGTTACAATCATATGTGTGTATCATGCATTTTTATCACATGTATATGGCCACCCCATTATCCTCTCTTTTCTATCCTCACCCTTGCTTCTGATCCTTTTTCTTCCCAACTAGTAGAGGGGAACGTTTTAAAAGACAATCATTTTATCTAAGGATGGTCGCACAGACCTAAAATCCCAGCATCTGGAAAGCAAAAACAGGA
>344
TAAAAATTCCACATTACCATATTTTCAATGTAAGTAGTAACAATTTCTTGAAAATTTATTCAAGAAAATTTCAGTTTGTAATTATATAACTTTTTAATTAAAAGATTATGTTATGCATGCAATTATTCAATGTATTAACATAAAATATAAAATATAAACATTTTGTGACACTATTAACCAGAAGAATAAGTTATCACCAG
>345
TAGAATGTCTGTCTTTAGGAACATGATGAAAGAATAGGCAAAACCCAAGATTCCTGAATCCCAAACTTGTCCCATTCTGTCAGGCCAAGAAAGAGGTTTTTCTACGTACCGAGGTGCTGGGAGCCTGGTCTGGGTGCCTACCTCATCCCTCTTGAGCATCTCTGTTCCTCTTGCCTCTCTCCAACAGGTCCGGCTGACTC
>346
TCACCTATTTCTCCACATAAACGCCTCAAAGGCTTTCTCACTGCTCTTAAACTCCAAGCACGTTGCTGTGACTTAGGTTACCATGTCGTGTCTCTGTCCCAACCTTATTGCTCATCCTCAATCTCTGACTCCAGCCCCGGTAGCTTCCCCTCCGCTCCAGCCCTTCCTTCTCACTACCTATTCACACAACTAAGTCCTTA
>347
GATAATTTTCTTTCATTTTTTTGTTAATTGGTTTTTTATTTCATTTTTAGTTGTATGTGTGTGCTGGCCTAAGTGTAAATACGTGTAGCATGTATATTCAGGTCCCCTTAGCCTAGAGGGTCTTGTCAAATCTCTTGAAATGGAAATCATAGATGGTTGGAACCACTTGATGTGGGTGCTGGGAACTGAACCCAAAGCCT
>348
TCAGCACAAAAACATGTAAATAAACAAGAGGCGAGTGCTGCCTTGCAGACACCATGGCCACTGCCACCTGGTAGAAATACTACACTGCTGATAATTCTGGCCTCACACGGTCACTGAAACTCCTCAGGGTCAAGCTGTCACACTAGCCACACTCGCTTAGAGATGAGACATATGGTATCTCACCAGAAATATCTTGAAAC
>349
AGTCACTCCCTCCTCTCTCAGTGTAAGCGCAGGGACCCAAAGCCTCACAGTGCCACCCCCTGGCTCTGCTAGACAGTGGTCCAGCCTGGGCCTTCACAGCGCCACTCCCTGGCTCTGTGTATTAGTCAGGGTTCTCTAGAGTCACAGAACTTATGGATAGTCTCTAGATAGTAAAGGAATTTATTGATGACTTACAGTCG
>350
CTCCTGGAGGTACTTCCCCAACTGAAGCTCCATTCTCTGTGATAACTGCAGCCTGTGTCAAGTTGACACACAAAACCAGCTAGTACAATAGTTTTAAATTCAAGAGACAATAAAATCAGAATCAGAGGGAAAGAATTTTGTAGTCAGCGTTGAAACATTTAACACCATTGTTTCAGAAGTTAACAGAACTGGATAAAAAA
>351
TTCTAAAAGTATAGAGGGTAGATATCTGCCCAGCTCTTTTCTGTTTAAGGCTTATTATAAATAATAAAAGTTGTTGTGTGTTTTTTATCTGGGAACTTAATAGTTAAAGGCAGGGTAAAGGCTTCCCCAGATTGGAATTAAATAAGTTCTACAGGGGGCTGGAGAGATGGCTCAGTGGCTAAGAGTGCCAACTGCTCTTC
>352
TTAGGATAAAAATTAAGATAGAAATCAAATTAGATGCAAAACTCTAAACTCACCAAGATAGTATTGATAGTAGACTGCTTTCTTCTGAATTGCCAAATATAAAAAAGACTGTACTTTTTGTTTTGTTTTATTTTATTTTTTGTTTTGTTTTTAGATACAGGGTTTCTCTGTATAGCCTGGCTGTCCTGGAACTCACTTTG
>353
ACACATCTCTAAAATTTACATCCATCCCTCCCAGCTACATTCAGGATGCTGCCACTGGAGTCAGGATTCGGACGCGGCCAGTGGAAGAGTCAGATTCCCTACATGGTTTTACTTTGCATCGAAAAAACCAGAGAACTCTGTGTCCTCCCCTCCCCAACATTCCATAGAGCTGAATGCTATAGGGTCAGACTGGGAGGGAG
>354
ACCCCTTAATGATAAAAGTCATGGAAAGATCAGGAATTCAAGGTCCATACCTAAACATAATAAAAGCAATATACAGCAAATAAGTAGCCAACATCAAACTAAATGGAGAGACTGTGGAAGCAATCCCACTAAAATCAGGGACTAGACAAGGCTGCCCACTTTCTCCCTACCTATTCAATATAGTACTTGAAGTCCTAGTC
>355
CATTTGTTGGGCATTTTGGCCAAGGTCACCTGCACTGACTCCTGGGAGCCTCCCTTATGCCTGGTCTCTCAACTCCCTAGAGAATCCTCCCATTCCCCACGCCCAGCAGCTACACAGTTCCATGCATTCTCCTGGCCCTCTGGGACTCTCTCCTGTCTCTCTCCATGCCTGATCCTGCCTTCCTATTCTCCTCAGCCACC
>356
GCTCATATTCTAGTTTGCAACTTACATGCACGAGCAAATTTCCTTTACTACCCACAGTGCCAAAGTTTCATGAAGTTGAGGGTCTAATGAAATGAGGGTCATTATGGAATCGTCTTGACAGAGGAAACATCCCACTTTGTGTATCACTTTGCACATCTCTGGCACATCTTTCAAGGGTTCGCTTTACTTATCAGAATCAA
>357
GAACTGTGGGGTGAGGTAGCATTTATTAATAAATTTTGAGTAGGAACGTGTCTACACTACACTATTAAGAAGTTATTCATATTACAGTTAATACTTCATTATGTAGAGATTAATTTAGGAATGAAATATTATAGTAGAACTTTGATGCTGGAAAAATTCAAAATTTTCACTTGAAAATGAGATTAGGTATAAATTAAGAC
>358
TAACTCCTTCCATGGGTGTTTTGTTCCCAATTCTAAGAAGTGGCAAAGTGTCTACACTTTGGTCTTCGTTCTTCTTGAGTTTCATGCGTTTAGAAAATTGTATCTTATATCTTGAGTATTCTAAGTTTCTGGGCTAATATCCATATATCAGTGAGTACATAGTGTGTGAGTTCTTTTGTGATTGGGTTACCTCACTCAGG
>359
GGATGGATCACAGGGCCCCCAATAGAGGAGCTAGAGAAAGTACCCAAGGAGCTGGGGGGATCTGCAACCCTATAGGTGGAACAACAATATGAACTAACCAGTATCCCTCAGAGCTCATGTCTCTAGCTGCATATGTATCAGAGGATGGCCTAGTCAGCCATCAGTGGAAAGAGAGGCCCATTGGTCGTGCAAACTTTATA
>360
TGCTTCTATGGCCTGCACACTCTCCTGGGTGGACTGGTGTCTGAGAGACCTGGGGTTACAAGATGGTGCTATTACCTGAGTCCAGGAGTCAGAGCCCTCCCTGAAGCCAGACTCTCCTCTGGTGGGGAAGGTTTCCAGAGGTTTGGGTTTCAGCTCCACCTCCTGGCAGAAAATGAAGTCCTGAACAGACCCTGTCCAAG
>361
TTATATATGTTGAACTATCCTTGCAGCTCTAGGATAAAGTCTATTTGACCATGATAGATGATCTTTTTGATGTGTTCTTAAATTCAATCTGCAAGTATTTCATTGAGAATTTTTGCATTTGTTCATAAGGGAAATAGGTCTGTAATTCTCTTGGGTTTTAAATGTGGCTTTTAAACAGTCTAGTTTTTAAAAATTGAACA
>362
GATATTCCCATCAATGGGTCTGAAAATGCCATGTCATGACCTTTTTGTTGTTGTTGTTATTGTTGTTGTTGTTGTGTGGCTATGAAAGCGTACCATGGCCACATTGGAATATGTTATTCAGGACAACTTGAATCTGTTCCCAAGCTATGGTCACTCAAACCTGGCTCAAAAACAAACTTTTATTCCCTTTGAGGTAAGAG
>363
TGCCTCTCTGGACTATTCTAATCCTCAGAAGTTCCTCGCTCAGCTTCTGCAGCACATTTATAGTCTGGACCAGTGGCCTCCAGGATAAGTGTACGAAAATCAGTGGGCTGCCATAAGAATACACCAGCACGTACACTGGCGCTTTTCAATTTCTATTTGAATAATCCTATAAAGTATAAGACATGTTCATACTGAAATAT
>364
TATGACAATTTGAAGAAATTAGCAGGAGGAGGACACAATTGGTTTAGAACTGTTAATCTAAACAAACTAGTAAGTTTACTATGTGTCCTGAGTGTTTGAGATTGCTGTTAGCCTTCTGTGTTACGTTTCTCTGTCACCTCGTTACACATGAGATGATCGGTCATAGGAAAGCTGACTGCATCTCAAGATGTCTGTGTGCT
>365
CCTTGCTATCTGCCCCAATGGTCTTGATTCTCTACTGAAAGACACACACACACACACACACACACACACAGCCTTATGCTTAATATGCCTTAAACAGCACAATGGTTGGGCACTTCCAAACCTTCCTGTGGCTAACACACTCACACCTCCAATATTTTTGAATTATTTCTTACTAAATTCTATATCACATCCTGGCTACC
>366
ACATCTTCCTTAATCCCTGCGATAACAGATAATCAAAGTTTTCATGACAACAATTTCAGGCATTTTCCTTCCATATTTTCTAAATATTCATAGGAAAGTTGTGTCTCTTCCACACCAATTAGGCTCTTACGTCCAAGCTGGCACAACTCTGGATCACTGTTGGGCTCTCATTTGTTTGTGTTTGCTTCTGAGACAGGGTC
>367
TAGCCACACTGGGTAGGCCTCAGGACAAACACAAGTCTCATCTGGGTTCCCATGCCTCCTCAGTCTGGGTTGACCGGTTGCAGCCTGGGTCAGTTTTCAAGCATTCCAGACCCCTCTGCATTTTCAAGTTATATGCCCAGAGTTCTCTGAACTACACTTTGAGAATCTTTCACCAAACAATCCTTTCAAACTCACCCCAG
>368
GCAAGGACCTCTGTAAGTCTGTGTGACTTTCAGACTGTGCTTTTCCCCCTGGTAGAAGGTCTGCCCCTCTCAGTAGTCTCAGTAACTCTCTAATACAGCCTGTCAGAGGTGCGTCTCTGACAACCAAGATTGCCATGATATTTTAGTGATTTATTTTAATATTCTAGAATATGTGAGTCCTTCCTTAGGTAAAATGCCTC
>369
CATTTAGCTCATCCCAATTGACACACTTCCTCCAACAAAGCCACACCTACTCTAAGGCTACACCTCCCTCATGACAGAGCATTCACACGTGTGAGCTCATGAGGGCTGTTCCTATTCAAACTACCATAAAAATGATATCTATCAGAGCATCAGAAATCAAACGAGAATAGTGTATTGTGTTTGGTGAGGTGCTCTGTACA
>370
GTTAGTGTTAAATATTAATTAGTCTAGCAGCATAATACAACTAGCTTATAGGTGATTAATAGTTTTAGAATGTGATTTAAATTATATTAATGCCTTGATTTACTCAAGGAATTCTAGCTTCTTGTGATTGCTTGTGTGATCTGCATAGACATGATAGGTAGAGAATGTCCTCAGTCTTGAGACCCATCCTTGACCACTTA
>371
TGTCACTGTGTGACAAGGTTGTGGGGATAAGGAGTCTCTACCTGAACTGAGGTGAGTCCGATGCAGGTATCTGGTGTTAGTACTCATGTGCAAGGTGTTAAAAGTCAACGCACTTGCTGTGAGTGTTTGATGTAATAAGAGCTCTGGCCCATACTGTCTGTAAGGAATTTTCAAAGTCTTCCTGAACATCAGTTTTACTA
>372
CATAGTAAGTACTTAGCTCAGATCTACTTTTATCCTTCTATAAACAATGAAAACATCACTTGTTAGATTCAGGGTGTTATCATCAACTAGCCAAGCAGCTCAAAAAGTAATAATAAGATTCTTTTAGAATGCAGTACAAATAAAATAAAATCTAAATAAACACCCTGAGATAATTTGCATTTTCAGTTAATGTTGTCAGC
>373
AACAGAACTTCTGGTTGTTTGTGGGAATCCATCCGTGCCCGGCTCTACCCACTAAGCACAAGAAAGGCAGACTCCAGCACCATCTTGCCTTCTGATCTATCTTTAAGCCTGCCTGAGGGTCTTTCCTATCCTCCTGGGAGCTTCTATGAGCAGCAGATCTCTCTCGTATACCCAATGGTGTAAGAATGGTCTCCTCAGTC
>374
GATGGACCAGAGACTGAAGGAATGACCAACTAATAACTGGTTGATCTTGATGCCCATCCCATGCGCAGGCACCAATCTCTGACACTATTAAAGATGCTTCTTTATGCTTACAGAAGTAGTCTAACATTATTTTCCTCTGAGAAGGTCTACCTAGCAGCTGATGAAACAGACACAGAGATCCATAGCTTAATATTGAATGG
>375
CAGTGTGTACAGTACCTGTGAATAGGAATGTCTATAAATGTTGAGAAGACAGAGAAGTTTTAAAAAAATTATTTTTATGCATCTAAAACTTTTCAAAATCTGTGTGTCCTTCACAGTACATGTCTGTGTAAATGTTCCAGATAGCAAAAAAGTACCTGAGTGGGTTTTTTTTTTATTCATATATGTTTTAGTTGGGCTGC
>376
TAGTGCCATAGGATAACCTGCGTTTTCACATGCTTGAGACAATGAGTGGAGCTCAGAGACGGTGATGCTTAGTCTCACCAAATTTTTCTCCATGTGTCTCATACTCATGCAGTTTTATCAGGAGTTTGTGTTAGTGATTTAATCTTCAATGACTAATTTTTAGAGTCTTGTTTCCTGATATATTAAGCTCTTTTGTATAT
>377
CTCACTCATACTCCATAAAAATAACTTCTCAATGGTGGAGCATTGTGTTGGTTGAATCGTACTCCTTGGAAGAGTTCTTCAGATTGTTATTTGAAGATGGCTAAGTATTCATTGGAAACTTTGGTTTACGGGAATGGAGAAATGATGGCTCAGTGGTTCAAAGCACCTAGTGCTCTCGCAGATGGTCCACTTTTGCCCTA
>378
TTATCTGTGTCCTGGAGATCCTAAAGTTCTGGATCTGTAGGACTGACTCCATGTACTCAAGAAATTCATCAATGGGCTGGATATTGGTGTGGGACAATTTAAAGCCCTGGATCTGAGCCTGAGAAGTATCTGAGCTGGTCAACTTGCCAGCTTTCACATCCTCCAAGGGGACTGTACAACAAGCATTCCCTGTAAACAGG
>379
AGTTGGTAAAGACATTTGCTGGCATTTCAGAAAAATATGAGTTTGATCCTTGTAGCACAGAAGGTAGCAGAGTACAACAAATTCCTGTAAGTTATCCTCTGGCATGTGCATCTATGTATGCATACACATGAAAACACACACACAAAATAAAATTGTAAAAAGTATTAAGCAAACAGTTAGGATTCTGAAAATTGGGAAAG
>380
ACAAGTCAATGGCCTTTCTCTACACAAAGAATAAACAGGCTGAGAAAGAAATTAGGGAAACAACACCCTTCTCAATAGTCACAAATAATATAAAATATCTCGGCGTGACTCTAACGAAGGAAGTGAAAGATCTGTATGATAAAAACTTCAAGTCCCTGAAGAAAGAAATTAAAGAAGATCTCAGAAGATGGAAAGATCTC
>381
TAATGAAGCATCTGAATTATAAGATGTCAATTAATATATATATATATGTGTGTGTGTGTGTGTGTGTGTGTATGTGTGTGTGTGTGTGTGTGCTGATTAGATGAGGAAATCAAAAGCCAAGTATTGATTTCTGCTCAATAGGTTTAATAAAGGAAGTTATAAAAACCATATCACTGATACCACATAGAATAAATAATGAA
>382
AGTGATTCTTATTGTATTTCCCACCTGATTTGAATTTCTCAATGATCAAAAAAGCTAATTTAAAGAGAAAAGCTTGCTTAGATCACCTAAGATATTTCTGAAATATCAAGGAATTTGTTTCATAAAATAGATGCTTATTGTGTTACTACTGATATTTGTTTAATCAGAGGCTGTGATTTGCTCAGTCTATCCCTGAATTT
>383
CAGCATCACATTGTGACATGTTTAATATTGATGAGTTTGACCTCCTGGGAGTTATAATTCATGCACCCCTTTTAAATACAAATGTTGTCTAATTTATATGGTAAACACATAGAATTTTGGAGATTAGCATGTTAATCAGCTTTAATCTCAGTATTTTCAGCATCCCCTACCTCTCTTTTCTCTGTCCAGAAAGGTCTCAC
>384
GAAAATATGAACTATTCTGGAATTGAGGCATCTGCCTTTATACCTCGTAGGTTTGCCAGATTTAGACGATAACACGTAGCCAATTACACATCACTTATTTCTTCCGAGGCCCCTGATGTGATGACATATGCCTCTAATTGGTGCTCAGCCACCCTTGTTTGTTAACTATGAATGGCAGATCTCGGCACGCAAAATTTACC
>385
CCACCTTGGACTTTGAAAGAAAACCTCTGACATTCTCGTTGGGTGCTACGGTCCTGGAAAAGGTTGAACTTTTTCACCAGGGGTTTGTTCACTGTTGATTTGATCCCTTTCTTTTGGGGGACAGGGTAGTGCTCTGGTGTGCATGATGCTCCCAAACTCCTGGACAAGTGTTTCTTTTGCCTTGTCTCCTTGACTCTATT
>386
AGTTATCAATTATACTGGATTAGGAAAGTGGCAGTAATAGGCTCTCTTATAGTCATGGGTAATTGGCTAACTGTATGGTATCAGGCATGAATTTCCTCTTGGAAAACTAATGTGAGACTTGTGCCATAGGCGGGAGTCCACACCTGGCTGAATGGTTAAAGCCATTCTTTGGTTAAAGCCCAAAGTTCAATTAGACAGCT
>387
CTAATGTAAACAAGTCTACTGTGCTGCCACACATATGACACAAACGATTGTGTGCATTGCTTAATGTTGGTCATGATAGCAAACAGCTATCATTGGTTTATGTATTGACTGTTCTACACATATCATTATTTTAGACCATACACTGCTTATAAAGTACCGCCTTGTAAATAGTATACTGTTTCAAAGCAGCAGCAGTTTTA
>388
AAAGATGAGGGGTTTCTTGGTGTATATTATACACTCCTGTGTCTAGAAAGGACTAAAATATCACACTGACAAGTTTTCTACATTTTTCTCAAGTGGTTTTTATGAGCTTATCAGGTTACTCTGAACATTGGCGTGGGGGTAGGGGAAGCTGGCTTAGTTTCTCCTGCTCACTGTTTTATGCCTAAATGAGCCCAGTACCC
>389
TAAGGGGCTTAGGGGTGTGGAATTCAGAATAGCTGCACACTATTGGCTTATTCAAACATCAGCAGAAAAATTACATGTACGTGTAGGGTGTCAGAATTCTGTGTCATGTTGACTCAGTTTAGATAGACCTGTATGTCCTCACGTTCCTCTTTATATTTAAGGTTAAGCTGTTCCAAGGAATGTTTTAACTAAGGGGCATA
>390
GTTGTGATATGGTTGTTTTTCATGTAACCCATTTCCTTCCTTTTCCCTTCCTTCTTTCCTTTCCTTCTTTTTTGTGTGTGTCCTGTTCCAAAGCCACGCTTATTGGCAGCAGAGACTGTCCATCTAATCCGTGTGACTCTGATCATTGACTTAGGTGACGTCATACAAACTTCTCTACCAGACACTCGTGATTTCTCCCT
>391
AAGGGAATGGAATAAGACCACAATTCTGGGGTTTGAAGCAAATCTGCTAATGTCATATATTCGAATATTACATATATGTATGTATTATATATATGTATTACATATGTATATATACACATACAAATATATACATATATACATAAGCAAGTATTATTATTAACAGCTAAGGGCATAATCATCACAATAGGTGCCCAAAAAAT
>392
TCCCACTAAAATCAGGGACTAGACAAAGCTGCCCACTTTCTCCCTACCTTTTCAACATAGTACTTGAAGTATTAGCCAGAGCAATTCGACAACAAAAGGAGATCAAGGGGATACAAATTGGAAAAGAGGAAGTCAAAATATCACTTTTTGCAGATGATATGATAGTATATATAAGTGACCATAAAAATTCTACCAGAGAA
>393
AGACATTTGAGCCCCTTTTATAACAGACCTGTTAAATTGCTTCTAGGATAACAACAGACTTCTAAAACTTAGGGCATATTCCAAGGGGTTACAAAAACCATGAACTAATGTCATAAAAAAGATATACACCACAGGACCACAGGTGCAAATACAGGAGATAAGATATTGATGTGGTTTATCTATACAAAACTTCAAGGACA
>394
TAACCTCTTTTGTTATGTATATTCTAAATACTTTATTTGATTTGAGAACTTGGCAGAGGAACGTGTCCATGACCTCTTTTTCAGCAGGCTTGTTACGCTTATGTATTAAGACTGATAAATTTTGTAAGTCAATTATGAATCACAACACTTTGCTGAAATTATTGATAATTTCTACAATTTTTCTAGTCAAATTTTGAGAA
>395
CCCTTTTAACATATTTAAAAGGAAGGTACTCATCTTATTTCAGAAACTGACTTACCATGAGATGTACCTATGAGTGTTCATGGGCACAAAATGAAAATTATCTGTCAACTTTGTAATTTGCATAAACTGTTTTTGATTACTTACTTATTTATTTATTTATTCTTAACTAACTTGTTTTAGTTGGGTTGTTTAAAAGAGTG
>396
CTGCCAATCTGGCCTCATCTTCCTGCCTCTCCCTTCTTGCTCCTTGTGGTCTGCTCAGTCCTTTTGCAGGGTTGGTGTGGGGGCAGGGTGTTGAGGAGCCCCACCTCCCTTCTGATAGTTGGTAAAGTAACAGGATCTATACGCAACTGCAACTATGGATACAAGAGCATCACAGATGGGTGGGAAGTCTGACGCCTGTG
>397
ACAGTAACTGGTGGGGGTTGTTTACAGAAGCATGTGCTACACTGCTGGAGAAAATGTCTCTTCAATCTTCAATTTATTGGTGAATAAATTCTCAAGGGATTGGGGCGACATGAGTCCATCCTCCTTCCCTCCTGGGGTGTTGAAAGACTCAGTCTTATAGAGATCTTGCACAGATAGTCACATGTGCTGTGAGGACAGCT
>398
GTAGTTTAGGGTTCCTCAGAATACATAAATCCTCCTTCCAGAGATTCTAACATGAGCACAGAGGACCCTCTGTGTACTCCTATTCTGCTCAACTCACAGGAGTTATTATATCAGTCCATTACCAGAACTACATATCTAGTAGTAGTGATGCCTGAAAACTGCTTTGCAGGCTAAAACAAATTTTCACTCTTTGCATTTAT
>399
CCACACACAACTGACTTCTCTTTCCAACCCCCTGACACTACTTTTGGTGCACTGAAGTTTATTTCACTGCGGTCTGATAATTTAGATTTGGGTTTGCTTCCTATCCAGAAATATCAGGGGCATGAAGATTTCTCTCAGTGCTTTCCTCTAAAACCATTACAGCTTCATCTCTGGCAGCCAAGCATTTAAACAATTTTGAG
>400
GTTCATAGTAGCTCTATTCTTAATAACTAGAAACTACAGGCTCTTTGCCAGGAGGTCCAGGCGGAGAGGAGAGATCCCAGTCCAGCCTAGTCTCTGGGGCTGAAAAGAGATGGTGAGTGTTGCAGCTCAGATCTCCTGCTGTCCAACTCTGGACAATAACCACTCTGAGCTGGGAGTCTGTTGAAGCAAAAACTCATTTA
>401
ATAAACAAGAAAGGGGGGTAAACACAGACTGGGGTAGATGGATAATTAATCTGGTTTACCAAAGTTTTATTGAACCCAGTGATCTCTACACTGGTATTAGTATATCCATAAGAGTCCTGGGAGGCATCATGTATTCCCCAATACTGAGCAAATCTTGAGATGCCAGTAAAAGAAGCCTTTCCAACTGCTCCTCCCTGGAT
>402
TTGAGCCTTGGAGTTGTCCTGGTCCCCTCTTTCAGGATCTCAAACGCATACTTACCTGGCCTAGGAGTAAGGACATGGCTGTGTGCTCTTAGTCCCGCATGGATTCTGTCCTGATTAAAAGGCGGGTGGAATGATAGAGAGGACTCTTCCTCAGGATGCCGGATTCTCCCTCCCCCACCCCACCCCCCACCCCCGCCCCG
>403
GTCCAAGGTGAGATGTTATTATTATGTAGTCTACTATAATGTAATGTTTTGTGTTTGGAAGTTAAATGTCACCAAAATGATTCTAAATAGACTGAATATAAGATTCATTGCAAATTCCTTAAATATTAGAAAGAAGATAGGGAATGTTAAAAAGTAAAAGGTCAAAGCAAAAAGATATAACATTGGCTTTTCCTAAGCAA
>404
GCCACACCCGCTCCTCACACCTTTGCACTTGTGTGATACAGGAAAGTAAAGAATTATCAGGGCACAGTCATGTCTCCGGGAAGCATGTGCCCCCACAACCATCACAGAGCTCTTCTGAGAACTAAAACCATAATGTAATGTGGGTGTGCTTATAAACTATGCTTCCGTTCTGAATGATGATATTGGTGATGGTGATTCCT
>405
GTTCGAGGCCAGCCTAGTCTACAGAGTGAATTCTAGGACACTTAGGACTACCCAGACCAACCCTGTCTCAAAAAACAACCCCCCTCAAAGGAATGCTAAAACCAAGGGCCTGTGAGCTATCTCAGTAGGTAAAGGTATTGGTTGCCAAGCCTCTTAAGGTTGAGTGTAGAGATTCACATTGTAGAAAGAGAGAACTAACT
>406
GATATTTCTCTCTGCTTTTTGGGACATTTTCCTCCCTTATGATGTATTTTTTATTAACTGGGGCAATCCGCCTATTCCTTTTAATAAACCCTTTCTTTTCTCACACCTCATGTAGCTTCGGAGAGCTACGGCCTACCGCCTGATCCATGACTTTAAACCCTTTCTTCTTTCACCTAAGCAGCTTCCTAAAAAGCTGCGGC
>407
ATTAAAAACACTCAAACACACACACACACACATATAAATTATACATACACACACACACACACATATATATGTATGTGCGCATATATATATTACTATATATCCACACACATACATACATACAAAATGTGTTTCATTTTTGGCTTATGCAAGTTTACGGAAACTAGTAACAAGACTGCCTTTCTCCTTGGTCCTTTTGTTCC
>408
GGCATAGGACTTTAAGAAGACCAAGAGCATTGCCCCTCTTAGGATAAAGCTTTTCCTTAAATGTCAACCACACCGGGAGTAAGCCTATCATATATAGGGACCCTAAAGCAAAACTCAGGAATGTTGTCACCAGGCCAGGCATACAACAGCATAAGTTGCCTTAGTGACTCCCCATGAAGTGATGGGAATTCAGTTCTTGC
>409
GATAGCGGACTGTGCTCCTCTGTGCTGTTCTGCTTTTCCTTGTAAGGTTGAAGTTGGAAGGGGAAAAGGATTTAAGAGGAATAGAGAAGTCAGGCTTTCACTTGAACAACTTTAAGGTGTCTTAGAGTTCTTTGGACCTGCCAGATACTGAAATCAGGTTACCTCCATCATGAAACCTCCATAGTCATCTACTAACTTCC
>410
ATACACTAAGTAATGTTTTGTCCAAAAATCTACCAAAATATTCTAATAACCAATAACGTCAACAACCATTACATTTGTCTACTTTGCTGACTTGTGACTACTAGCCCCAGATGGGCTCTGAAATTGCCCATTGGTTGTCATCTACACATTTCATAGATGGTTATACTAGATTGTGAAAATTCAGTGACTTACTGAGGTCA
>411
GGTGAGAAGCTGTAGGGTTTTTGTTCTTTTCTTTCTTTTTTTCTTTTTCTTTTTGCATTTTCAATGTGTTCAACTATTTAAATCAGTGAGTACATTTCTACCCATTTAAAATATTTATGAGTTAGTGGATGTCTATGAGCTAAGTGTTCTTATCAAAACATGAAAATTTACTGGCATGTTGGGAACTGAGAAAGAAGCGA
>412
GGTACAGAGAGGAGCTGGTGTGTGTGTGGCGAGAGCTGGATACTCTGCCTCAAGGTCCCTGAATTGTTATTTAAGGGTGGGCACCGATTGTTGAATATTTCATTATTGCAAACCCTGCAGAAACTATTAAAAGATTTTAAAAGTAGGTATGAACATGAGGTCACATAGCCTCACATGGACTAGAGGGAAGGAAGTGCTGC
>413
ACCACATAATTGGTCACAAAACAAGCCTCAACATATACAAAAATATTGAAATTGTCCCATGCATCCTATCAGATCACCATGGACTAAGGCTGATCTTCAATAACAAAATAAATAATAGAAAGCCAACATTCACGTGGAAACTGAACAACACTCTTCTCAATGATACCTTGGTTAAGGAAGGAATAAAGAAAGAAATTAAG
>414
CCAGGGTTACAGCACACTTATCTCCATTGGCACAGGTGGCCTTCTTGGCCAACGACTAGCTATTCTCCATAGGAACTTAAAGTCATCACCATTTGTAGCAGGAAAAGGCCAAAAAAGCAAGGAGATAACTTTCTCTGCCCATTCCCTCCCCAGCAGCTCTTGCTGCAAGATCCTTTTTCAGGACAGAACAAGAGATGGGA
>415
ACTCCTTTCTCTTCTCCTGACACAGAGGTGTGATAACCCAGAGGTGTTTCCAGACCTAATCAAGTTGATAGTGACATTAGTCATCACAGTTAATGCATTAGCGGGATTGCCAGGCAAAGGACAGGATGCCCAGGTAAGCTGATATTTCAAGTATTTCTAATTTTTAAGTATGTACACAAGCTCAAATAGTACATAGACAT
>416
GAATTACTCATTGAGAAGTTAGTTACTCTGCCCAGCTCTGGACGGGGCAGTATGGTGAATAGAACAAATTCACTTTTTAAATGGATCTTACAAAGTGATAGGCAGAATCCCAGTTTGAGTTTGACTCTTAAGCTCCTTGAGAGTAATGAGTGTGTCAAAATCAGTCAGCTTGGATATTATACAGAACAATATATAAAACA
>417
GTAATTGTTGCTTCCTTTTATTTTTGTTGTTAGAGTTGGCATTCTGTTCTTGTGGCTGTCTTCATTTTGGTTTGTTGAGGGATTGCTTTCTTGTTTGTTCTAGGGCGTGATTTCAGTCCTTGTATTGCTTCTTTTTTGTTATTATCCTTTGAAGGGCTGGATTCGTGGAAAGATATTGTGTGAGTTTGGTTTTGTCGTGG
>418
TATACCTTCTTCTCAGCACCTCACGGGACCTTCTCCAAAATTGACCATATAATTGGTCACAAAACAGGCCTCAATAGATACAAAAATATTGAAATTGTCCCATGTATCCTATCAGACCACCATGGCCTAAGACTGATCTTCAATAACAACATAAATAATGGAAAGCCAACATTCACGTGGAAACTGAATAACACTCTTCT
>419
AGTGGAGAAGGACACCTGTGCCTGCAGGTGGAGAAGGGCAGCTGTGCCTGCAGGTGGAGAGCAAAGACAGCTGTGCGTGCAGGTGGAGAAGGGCAGTATTTGCTTTACTAATGCTTCAGTTGAAGATGGAGAAGCAACAAGAACAGAAGATGGGATGCTGGGAACATTGGATCCAACACAGAGTCAAAGAGCCCAAGAGA
>420
CGTCGCTCTCGGAACGCTCGCTCGTGACCCGGAAGCGCATTCTCCCTAGCAACTGCGGGTCTGCGGCGCCGCCGGCCTCCCGGGAGCGACGGTGAGGCTCCTGCCCCCTCCCCCTGCGCACGCCCCGGCCGTCCGGCCTGGCCTTCCCTCCGCGCCGCGTTTCGCGGCCGGGACCGTGCGTCCTAGCCTCACGGGGCGCC
>421
CAATACATTACAATGATATATAACTAGAATACATTTTAAATAAAAAACTTTATAATGCATGCATTAAAAACTAATGGCCACTTTTACCCCCAGTGAAGCTGGCATCATACAAGCTGAATTGCCCAGGATCAGCAGAATCAGAGAATGGCATTTCGTGTTCTAAGGATGTAATTGCAGTACTCTGTAGCAGCTGTCTCTTC
>422
GTTTGCTAGGCCCCGGCATAGTCTCACAAGAGACAGCTACATCTGGGTCCATTCGATAAAATCTTGCTAGTGTATGCAATGGTGTCAGCGTTTGGATGCTGGTTATGGGGTGGATCCCTGGATAAGGCAGTCTCTACATGGTCCATCCTTTCATCTCAGCTCCAAACTTTGTCTCTGTAACTCCTTCCAAGGGTGTTTTG
>423
TGCTTCTAGTTTCATCTTATTTCTACATGCTCTAGGATGCTTCTCTGTTGCTGTGATAAAATACTTTCTCCAGAAACAACTTTGGGCAGGAAAGGACTTATTTAGTTTAGTCCTTCCCTGAGGGAAGTCGGGACAGAAGCTCAAGTAGGAGAGGAAGCTGAAACCATGGAGGATGCTGCTTACTGGCAGTTTCTTACAGA
>424
ATATTTTCCTGGGATATTTTTGGTTTGGAGGCTTTTAATGACTTCTGCTATTTTTATGGGTTACGGACTGTTTAGGTGATTTATCTAATCCTAATTTAACTTTGGTACCTGGTATCTATCTAGAAATTGTCCATTTCATTCAGATTTTCCAGTCTTGTTGAGTGTAGGCTTTTGTAGTAGGATCTGATGATTTTTTTGAA
>425
AAATGTTGAGCCAGGAGACTCGTAAGAATCTCTCGTCTTGGGAAGGGAGGGACAAACACAGTCTTGATAAAAGCCAGAGCAGGAGAATATTCAGATAGGGAGCAGAGTGTCAATCATAATGAGCCAAGAGAAATAAAGTTCTTAGCCACGTGTCAGAACCTGCACAGCATGGGCTATTTTTTTAAACAAGTTTTTTTTTC
>426
AATCCAACACCAAGTATAGTATGCAAAGAACCATTATGAATCTTTCATTAAACTGAAGTTCACACAAACATACAATCACAAATTTCAGTAGTTTAGGCTGCAAGTTTGAACACTATGCAAATATATACAAAAATAGTAACTCTAGATTCAAGAATAAGGGCTTTCCCCAATGCTAAATCCATACTCTAGTGCAGCCTGGG
>427
CTCCCACCATTTTTCAGGGTTTTATTTTCCATTCAGTTGTGTGTTAAAAAATAAATAAATATAAATAAATAAGCAAACTATTATTTTCTCTTCCCTGTTTTATACAAGTCTTCACCTATTTTCCCCATGAGGAAACTGAAAGTCTCAACTCCAGGTACTCTAGAGGTTATATTCTCTTTGTGGGGTTTGTGATAGACACA
>428
CAGTTCAGTAAGTTGAGCTAGGAAGACTCTATATGACCTCAAGGGCCCCAGGTTATAGGATAAATCAGTGTACCTCATTTTAATGGGAAGAGAAGAAACATAGGAACGAGACAGGGAAAAAAATGCCATAACATCACCAAGAAGGAACGAGTGGCTGACCATAAAGCTGTAGGCTGGATGCCTCCTATCTAATGGAAACT
>429
GAAATAAATTAAATTCTGTTAATTGCTTTTGAATTAGAGCCTTCAATATGAACTCATGCCTTACGATTCTTATTGATGTAAGTAAAGTCATTGTCTATTGCCCAGTGAGGTAACTGTCTGTATTTGCGCATCTTTTGTGGTTGTTAATCTTGATTGTCATATTTATTGGTTTAAGAAAATATTAGGAGGTTAATTAAGTA
>430
CTCCCCGACCCACCCATTCCCAATTGTTGGTGCTTTTAATGTACCATCCTATTCTATGATCTTCACTGACTATTGTGTCCCCTGGAATCTACCACATATTTGTGCTGGGATTAAGTTTTTAAAGATGTTAATAATTGACAACTGGAAAACAAAATGGTGTAAAATGGAAACAGGAATTCACCAGGTTATAGGCACGAAGG
>431
GAGGTACCACTGGAAGCAAAGGAGCTACTGATCTTGTCCGCTTCCCTTCTAAGCCCTGGATGGGGTGCTATAAATAGAAGAGCCTGTACCTAGAGATGAGTTGATTCCATCAACAGCAACCTTATTTTTTAAGAAATATTTGTAGATGTATTCACAAGGATTCATCTGCACACTTTCCTGCTGAGAATCCCCCTCTCTTA
>432
CATTTTAATGTGTGTGCACATGCATGTATGCATATATGTTTGTGTGTGTGTGTGTGTGTGTGTGTGTCTGATATCATGTGTGTCAATACCACAAGACAACTTGTAACTTTTTTTTCCACCTTGTAGGGCCTGTGATGGGATGTCAGAGTTGGCAGCTAGCATCTGTCCCCCCCGAACCTTCTCACTAGCCTTACTCTGAC
>433
AGGTACCTAAGAGTGGGTCTGAGCTCCTCAGAGGAGAATTACAATCAATTGTCTCGGCATTAGGCACATATACCATTTTAAAAGAGTATTTCCCTTTCTATGGTGTCTCTTCTTTCTTTGAAGATATTTTTAATTTTTATAATATTCTATTTGTGAAATTATAGTTTGATTATATCATTTATTCTTCCCCGTTTTCCTCT
>434
TTAACTGGCCTTTTAAGGATTACAAAGGTTTTTGAATCTGTAAAACATATTGACTACTTCATTTTAATCTTGCTCTTTGACTTCATTTGCCAAAAGAGGGAGACCATCTGTTATGAATACCCCTTCCCCCCCCCTTCCAGGCTCAAACCAGCTTTATGTTTTCACACAACTGAAATCTCAGCAAATTCTCAACTAAAACT
>435
GCAGAACCCATATGTGATCCTTGAGATATGGTAAATGAATCCAAACATGGAATATGAGTTTAAAACACTGAAGGGATGTGACCCTTCAGGGGAGAGCATAAAGGATGTGCGTCCTCCGTAACTCGAAGCTTATACATATGCGAATTTTGAACCCCCTTTCCCCTCAGACAGGGTCTCACTGTCCTCCTGTGCCAACCTTG
>436
TGAGTTCCAATAGATGCTTTCTTTTTACTGAATGTTGTAATGGTAAGTAAAAAGGCTGAAATTGCTGCAGCCCTTTTGCTACTGGAGAGGAGACACCAAATCCCATGAACTTGAAGCCATTTAGCTTTGTGATTTTTAGAGTCCTCTTTTAAAGCATAGATGACCTATTGACAGAACCTTCTAGGTAGTATAAACTTAAA
>437
CATTCACACGAATTTATTTGGGCACAGAGAAGTCATTGATGAATTGCCTGCATATAGTTCTGTACTTTATTTAACATGCAGTCACGTGCCACATTCTGTCATGTGGAGGTAGGAAGCAGACTAGAACAGAGTTCTACTGTCTAAAAGTCAGACAAATGAGTCATGGCCACCATATGTTGTAGTATATCCATGATGGATCC
>438
CTCTCTTCTATCTCTTGTATTCTGTTGGTGATACTTACATCTGTAATTCCTGACCTGTTTCCTAGATTTTCCATTTCAAGATTAGCCTCCCTTTGTATTTTCTTTATTGTTTCTACATCCACTTTTAGGTCTTGGACCACTTTCTTCAATTCCTTTACCGGTTTGATTGTGTTCTCCTGTATTTATTTCAGTGAGTTATT
>439
TAATGACCATGGCCCTTGAGTCTTTAGATATCTCTAAATATATTTCCACATTTTTGAAATCCCTAGTCCTCATCAAGCCCTAGATTTGATCCACCCTCAATTGTATGCTTTCCTGAAAAATGTCATCCTGAGACTGGAGAGATTGCTCAGTGGATAAAGCCTATGTCATATACGTATGAGGACCTGAGTATGGAGCTCTA
>440
ATTTTTAAAAGATGCATGAAGCCATTTGTAAAAGAAAAGCAGGTGTTCCCTCTCTTTCAAAAAGCAAATACTAAGAATTGAAGTCCCCCCTCCCCGAGAGGTGGGGTCCTCTGGTTTTAGCTGTCTGAATTAAAATTCACCCGGAAGGTGGGATATAGTTTCTGAGGAAAGCCCACAAATCTGTGGTTTCCCCTCTCAGG
>441
ATCACTCCTGTAGTAAGGGAGGAGTTCTGCTTCCTCTGTTCAGGCTGAGTCCTGAGTGGTGCAGCTGTCACACATCACTTGAGAACATGGACATAGGCAGCAGTTTGACTCTATGTACCTGCTTTGGCCATTTTGACCCAATTCACCATTAGGGAACAGGAATGAGAGGGGAGAAATATGAAAATCATAGATGCCATTCA
>442
ATACAGAGAAGTTAGTATATTCTGAGAGCTAAATAAGCAATTACATCTATTTCCTTTATCCTCTTTTTCTTCCTTCCAGCTAACATTTGTTGGTGAGTTCTAGACTTGTGTCTGTTGAATGCTAATGTCAATAACTGCCCTGATTACTGGGACAGAGAAATGAACCCAACACTTCCTTAGCAGCTGAACTTGGAATATTA
>443
TTTGCAGTAAGAACCTGTCCAATATGCCTCATAGGCTCTTATTTCTATTTGTTGATTCAAAAGCAAAACCAAAGTCATTTTAAGCACTTCTACCTTTCTAGAAGAGGGAGCTTTTTCAAGGATAAAAAAATAAATGGAGAAGGGTGAGTTACCTTGTTTTTAGAAACTTGCAAGTATTTTAACTGCAACTCAAAGAGCTT
>444
TGAAGAGGAAGCAGGGAAGGGAGGCATGATGTTTGGGGGGGCAATAGGTGAGGACCTGCCTCTCTTGACCTATAATACATTAGTGTCACTGAACATTTGGCAGCCTTCAGATGATTAGCAATGAAGATGAATCAAGCAAAAAGGGGGTAGGAATCTGCCCCATCTGAATCACCAGCACTGCATACATTTGCATGCTGATT
>445
GGAGAAAACTGACTTTTCCTTTCCAGCAGGTATAAATTGTAAGCAACTTCCTGGTAAGGTGTAGGGCTTGGTGTCCACTTCCAGGTCTCAGTGCTGGGATAATGCCTAGATTGACCTTGTGCAGGTCTTGTGCGTGCTGTAACTCTGTGAGTTCATATGTGTGTCAGTCCTGTTATGGGAAGGGAAGGTGCTATTTCCCT
>446
AATGGCAGAGCAGGGCACAGACTTAAGGACACACTATAGGTCACTTTATTGCCAGGTCAGGAGGATGAGACAGCTGTGAAATACAGCTGTCATCGTGCAGACACTTCTTGTGTCAGGCTACCACAGGGTGCAACCCTGGGCTCCTCTCCAGGCTCAGCACAAAGCATTGTTCCCTCATGGAGATTCTGCCACCCTCCAAG
>447
TTTATCTTTTCATTCCAAACACACATTTCAAAGCTGGGAAACTAGGAGAGCTGGCATGGTGATGTGGATTGACTCTGTCTGTGCTAGAGACTCTATGCAAGAATCCAAGGCAAGTAATGGCCAACATAGGGCTCTGCCTCTGAGGCATGAATACATAAACGAGCAACTCTACGAACACAAGACAAAATTTATAAAATATC
>448
GGTGGGCCGTGGGCCGTGACCCGGGGGGCCTCTGCAAAGCAGTACTCACAGTTAACCACTGGTCTCCCCAGCCTCGGGCAGGCCTCTTCCACACACCTTGTCTAATTTCTTTATAGGTCTCTCCTCACTGACAAGTACCTCCTGTTCAATTTATCAGGTTTTGAAGGCATACAGCAGGGATGACCCCATGGAAAGTTTCT
>449
CATAAAATTGCAAAGCTTCTGTAAGGCAAAAGACACTGTTAATAAGTCAAAAAGGCCACCAACTGATTGGGAAAGGATCTTTACCAATCCTAAATCTGATAGGGGACTAATATCCAATATATACAAAGAGCTCAAGAAGCTGGACTCCAGAAATTCAAATAACCCCATTAAAAATGGGGTACAGAGCTAAACAAAGAATT
>450
AATGAAAAGGGAGACATAACAACAGATCCTGAAGAAATCCAAAACACCATCAGATCCTTCTACAAAAGGCTATACTCAACAAAACTGGAAAACCTGGACGAAATGGACAAATTTCTGGACAGATACCAGGTACCAAAGTTGAATCAGGATCAAGTTGACCTTCTAAACAGTCCCATATCCCCTAAAGAAATAGAAGCAGT
>451
CAATATTAATTCTGAAAAAAATTAATTCTGTTGTAGACTAGAACATTGCAAGAAAACTAAGCTAAGTAATATGAATGCTAACCCAGGCAAAACATAAAGAGTGATCGATTTTTAAAACTATATACTATCACTCCTTAAATTGGATATTTTCCTTAACATATTCTCAGTTGTCTTACTTTTGTTTATTTTCACTCATCAAA
>452
AATATATACAAAGAACTCAAGAGGTTAGACTCCAGAAAGCTTAATAACTCTATTTAAAAATGGTGCACAGAGTTTAAAAAAGGAATTCTGAACTGAGGAATAACGAATGGCTGAGAAGCACCTAAAAGAATGTTCAACATCTTTAGTCCTCAGGGAAATGCAAGTCAAAACAAACCTGAGAGTCTACCTTCCACTAGTCA
>453
GCCCACTCCCCTGAGTGTGGAGAGGGTCCTTTTTGCCTTGGCTTTTCTTTGCCTTTTTTTCTAAGTCTGAAGTAAACTGCACCAGTTCCTTCTTGCATTTTGTGGCAGGCCCACTAGAGAGGGAAGCAACTCCATTCCCCAGCAGAGGGACAGTGGCAAGACTCAGCCTTGTCGTTTGGCAGACCAGACAGCCCACTGAA
>454
ATTGTGTATATTGTATATACACATATATGTATATAAATTTTATATATCACTTATACACATAATTTTAATATTTAAATATAATTATACATACTTATATAATTATGTATATATGTACACACATATTATATATATGTATATATATGTACTTACACATATGTATATTTATATATTTAAATGCTTTTGTCTTCTTTGTATGCTTA
>455
TAAATCTTTAAAGGGGGGGGGGGCTAAGAACCTAGCCGAGTAGTGGAGTGCTTGTTTAGTATGCATGCAGTCTTGGATATGAAAATCCACAGAGTTAAAACTAAAGTAGAACCTGAGTTTCAAGGATGCTTGTGAAATTTAATTTTTAATTTCCAGTAAGTGCATTATATTAAGACAAACTAGAAGAAAGGATCAGTCTA
>456
CCTGTCTCCACATTCCTGCCTTGAGTTTCTGCCCTGGATTCCCTTAGTAATGGACAGTGCCTCTAAGCCAAGTAAACATTTCCTACACAAGTTGCTTTGGGCCAGTGTTTTATTACAACAGAGAAGCAAACTGAGCAGCAGCTGGAAATTTGTGTCTACTTATGTATGGGACAAAAAGCCGTTCCTAAATCAACTGAGCA
>457
ACTAGGTGGGCTATCTGGTAGAGATCCTGTAGGGAAGGTGGGAAGGGTATGAACAAGGGAATCCTGAAATGCACGTATCTATTATTGCCAAAGAACTAATAAGATCCCTATAATGTTCTGAAGTTCTGGAACTTAGGAACTTTATTAGTAAGCTGTGTAATGTTCCCTGGTTGCTTGTCAGATGTGGTTTTGAAGCTCGG
>458
AATTGATAAGAGATCAAGCTAATATCTTCTACTCACATCTGGGAGACAAAATGCACCAGAGGGCAACACTTGAAAACAATTACCCAGTTCTTGCCACGTTTCGCTCACTGTACTCACTGCTGTTATTAATATGTTAGAGACGAGGAACCTGATGTTTTGCAATAACTGCATGTCTTGCTAAAGTCTTTTACAATAAATGC
>459
CTTCAGAACTTTCTTGTGGTTGACAAGGAAGCACTCTTTCCTGCTGAACCACTCTCCCAGCCCAAGTATCTTTAACTTTTTTCTATTGTAGACTGGGGGATGCTTCATGGAGTCATTTGGGTGGGTGGGTGGGGGAATGGGTGGGGGACTTTTGGGATAGCATTGGAAATGTAAATGAAATAAATACCCAATTAAAAAAA
>460
TTACCTTCAGAATTAAAAATTAAAGATCTAAAGGAAAAAAATAAAGGGATATTATCAGAACTAAAGTAGCTCTAGTATTTTAACTATTAAAATATGACTCTTGCTTTAAATAGCATTAAATGAAATAAGGCTAAACAACGTACAGTTGCCTCATTTTTAATTCTTGACATAATACTACTTAGTTTATTTAGTACTAGGCT
>461
TGAGTGTGGAGAAGAAACAACACTTCCATGTAGCCACAGCACCACCCCTGCCCCCTTGTGTGCCTTTTGATGACCTTCTTCCTTAATATGGACCACTGTGGGTTATAGAAATACTAGAATGCCAGTCTACCATTCATCGTAGACTTTGATGGAAGCTGAGAAGCAAATAATCATGCAGGAGTGTCGGTCTAAGAACCTCA
>462
CTGATTATTATATGTCCAGAGGAATTTCTTTTCTGGTCCAGTCTATTTGGAGATCTGTAGGCTTCTTGTATGTTCATGTGCATCTCTTTCTTTAGGTTTGGGAAGTTTTCTTCTATAATTTCATTGAAGATACTTGCTGGCCCTTTACGTTGAAAATCTTCATTCTCATCTACTCATATTATCTGTAGGTTTGGTCTTCT
>463
AAGTAACTATTTTCTCAACTATGTTACTATTTCTCAAATAATTTATCAATTCAATATCCATGTCTGCTTCCTCTTTATGTTTTTAGTGCTTTTGATTTTATCTACCTTCTCTTATCGACTCCCCCTCCCCTTTCTTATTTTCACTAAATAGCCTGGTAGCACACACTGATGAGTGTCACACTGACAGGAATGAAGATATT
>464
GGTACAGGTGAGGACTTTCTGGAGAAGTACTCAACAGACCAGGAAAGAGTACCAGGACTTGACCAATAGGATTGCACAGATTAAAAATCTCCTGTATGGCAAGAAATGACCAGGCGAAGAGAAAGCTTTTGGAATAGCAGGAAAATTCTTTGCTAGTTATCCAAATGTCAGTGGATTAGTATCTGAAATATAGAAGGAAC
>465
TCAGGATTGTTTTGATTTGCATTTCCCTGCTGACTAAGGATGTTGAACATTTCTTTAGGTGCTTCTCAGCTACTCAATATTCCTCAGCTGAGAATTCTTTGTTTAGGTCTGATTCCCATTTTTTAATAGGGTTATTTGGTTTTCTGGAGTCTAACTTCTGGAGTTCATTGTATATATTGGATATTAGACTGCTATTAGAT
>466
ACACGGCTCTGTCTGGCTGCTCTATTAACTGTTTCATTTTGTTGCTATTTGCAGTTTGCTTGGCTAATACTCCGAACAAATACAGACTGTTTCTTTAGCCCCTTTTTTCTCTTTGACCTTCTCCTGCCCATTTTCTTTGACTCTCTTCAAACTGCCTTGAAAAGGGCCTGTTGAATGCGCAGTCCATCAGAGGCCCAGGT
>467
ATGTTACTATCAAAATGAAAAGACTTCGTAAATATTTAGTGCACTCTGATCTTTGATATAAAATGCTAAACGTATAGGAGGAGTCTTAGTTTTTCACTCTGATTACAATACCTAACGATTGTTGCATCCTCTCTGTTTCCTCATTATGAAAACATAAATACATAACATGAAAAATTCACTGAATTTAGATAGTTTTAAAT
>468
GTGCTGTGCCTGTGTTACTTGAACATGGCAGGAAGTCATTATATGTTGGCAGAATGTTCTCTTTTTAAACCTGTGATTGCATTGTACAGATAGAGCCACCGTCTGTGATTTGTGCACACTTCAAAGTAATATTTTAAAGGGGAAAAATTAGAAATGCTAGAAATCTGGAATCTCTCTTTGAAAAATAAGTTAAAAGTAAT
>469
AGTTTGCTTCTTTTTGTCTTAGAGCTCTCAGGTATGCTACTAAGGTGTTAGTGTATGATGCCTCCAGTTTCTTTTCCAGGGCACTTAGTGCTATGAATTTTCTTCTTTGCACTGCTTTCATTTTGTCCCATAAGTTTGGGTATGATATGTCAACATTTTCATTAAATTCCAGGAAGTCTTTAATTTCTTTCTTAATTTCT
>470
CTTAAGATGCTGAGGCGACATTAGATTCTGTATACTCAGGCCATAAGGGAATTCTGTTGTCTTGATTTTGTACTCATTACCTTACTGAATGGACAGATGAGTGTTATGGTCTTATATCAGCACTAAAAATACCATTTGGGTATCCCTTACCTAAAAGACATGGGACCGGAAGGCCTGGGAACAGGGCTCTAGTTTAAACA
>471
CCCGAGTCCTGGACGTGAATGTCCACTGCCAACCCTGACACTTCTAAAACAGATCTCTCCATCTTAACACAGTACAGGGTCACAGCCAGAGAATGCGCTGCCCCCTGTTTCCCCACCCTATCTCTTCATAGTAACCCCTACAGGCATGCTCAGAGGCTCATCTCCTAGGAGACTCTCTGTCCAGTTGACAACACTAAAGC
>472
CAGAGCTGAGTCTCTGTGGTCAGACTCAGTGACTTACAAAGTCATCCTCTTGCGTTACAACAACCTTAGCATCATCCCCTTACAATCTAAAACACACATACACACACAACTTAAAATTCTCTTTATCTAAGGTTTCTTTTTAATAAGGGTCTCAACACATTTGGGAGTAGGAAATCCCAATCAGGCTTTGGAAATCTCTG
>473
AGAATCATCTAAGAAGTGAAATTTTGGGCGTGTCTGTGAAGATGTTTCCAGAAATGTTTAACATTCCTCTTGCCATGCCTTCTGTACCATAATGAGCTGCGTGGTCAAACCAGGAACCACCAAACAGAATAAACATATATTTTTTACCTTATGTTGCTTTGGTCTATTTTGTCACAGCAATGAAATTGCAATATATTATA
>474
CACTCTTAACTACAAAATCAGCACTCCAGCCCCTCAACATACCCCTTGAAGATGTCATCTTGAGCATTTTATCAGCACATATTAATTATAGTAGATTTATATATAATAAATTATGATATTCATCCTCATTACCATCTCTTGTTCTTCCCCACTCCTGCTGATCCCCTTCCGTTACCAACTGCCCCTCTTCTTCTATCTTA
>475
CAGAGCCATGTTTGTGCAAAATAAACATAAACAAGCTGCATATATTCTCCTTTACAGATAAGAATAGATCAGGAAAATCTGAGTCCCCAAGCCAGGCATGGCTGCCAGCCACCATAACTCCCAGGCAGGACTATGGAGCATGAATAAATTTTATGCTTCACTCTAGCTAATTTTTATTATACGTTTAGGGAGGAATTGTA
>476
TTGCACACTTACCCCGGCTTGCTGCTTATTATAAAGCCTTGTTCCAATAGATATTCAGGGCTTCCCCCATCCTGCTTGATGGTGGTGCATTGGAGGGGCCTGAGCTAGCTTGAATAGACAGAAGACCCTGCTGTGAGTTACATCAGATCAGCTCCTGTCTGTATTTTTGGGAATCACTAACATTTCCTTGGCACTACAAG
>477
GCCTATCCATGCACATGGAAAAAAATTAAAATATAGAAAAAAGATTTTTTTTCCTCCCTGTTGCCCCTGCTTAAAATTATGATTGGCCTTGGATAATCTTATTTGGCTTGTTGGAGAATTTCAAATGCTTTGTATTATCAGTATCAGTCATGAAGAGCACAAGTAGGCCTCCATAAGTCTTCTACATTGGGCACCTAATG
>478
ACCTAGGAAGAGCCCATTGTTGCATTGTGACACCTATCTGAGCTGTGAATAAAGTCCATTGCTCTCAGAAAAGCCCACTGATGTGGGGTAATAGGGGACCCTTTATCAGTTGCGTGAGCAATGGCTGATCAAAAGACATCAGTTTTCTTAGAAACTTTACACGGATGATTATCCAGAGAGATGTATTTTGTTATTACCAA
>479
GACACAGTGGGCATGAGGGAAGGGAGTTGGGGAAAAGACTCCTGAGGGGTGGCAGACAGACTCCTTAGCTTTACTGTGGTGGTGATGTCAGTTGTGTGCTTATATAAAAGATGATCAAATGGTACACTTCGAATAAGTAGACTTTATTGTGTGACAATCTCACATCTCAGGAATCCATGAAAAAACAAAACAAAACAAAA
>480
TCAGTGCCTGCCTTTTCTTCTTGTCTCCTCATAATCATGGGTTAAAATAATGTCACTTATGTTTTCACACTTGGAAAGAAAGGGATTGCTGGTGCTATTTTGAACTAAAAATGTCTTAATTTTATAAAGAGTAAAATATCAACATAATTATTTTTTTACTTTTGAAAAATAAAGTATATCCTATTTTTTTCTTTTATTTT
>481
GAAAGGCAGAAGAAACTAGGCTCTCATGTCAGTGAATGACGGAGGTGGGTGTCAGCTATGCAGCAACAGGGTAGGTGAATTTGAAAGCGAGGCGTATTGTAAAAAGGGGGTCTTGTGTTTTGTTTTAGTTTTTTCTTTTAATGTCTGCTTCTCTTTCTTTCTTAAAGATTTTTATTTAGAAGTTGTATCTTGGGTATTCT
>482
GACACCACATTTAGAGAAGCAGCCATATCAAGTAAAATGCAGCAAGGCTCTTGCATGAGGCTCCCGCATGGGAGACCTCAATGAAAGCTTATCACGAGGGGCCCAGGGCACTAGGGATGTGTGTGTGTGTGTGTGTGTGTGTGTGTGTGTGTGTGTGTGCGCGCATATATATAACACACAATGACAAAACAAGATTATGT
>483
GGTTGTGCATCTTAAAATTCAGTCATTTAACACCTGTCATTCAAAGAAACACAGTTTTGTTTTTAACTCTCCCAAGATCTCACATCAAAAGGTAGAGTTCTTCCTACCCCTTCAATTAGACTGGCTAGATGATCAGTCCTACCTGTTACCCCCTACTGCCACATTCTGTGAACAGGCCTGCAGGATAGCCTCTGGAAAGA
>484
GACCTCAATGAGGAAGCTAGGGAAAATATTTTTCTCCCTTGAACCATCCACTGTTCTACAGAGAGTTGCATGTATCTAGGCTGTCCTTGGACTCAACCTGTAGCTGAGGATTATTCTAAATGCCTAGTTCTCCTGATTCCCTATTTAAAATTCAAATATCATAGGGATTTACCACCATATCCAGGCTATATGGGGAAGGG
>485
TTGTTCATCTGCCTATCTCCCTCCTGAATTATACACTTCCTGAGGGCAAGGCTCTGGCTTTCCACTGCAGAAGTTCCCAAACTCCCTGGTCCGTACACAACCATACAACCAGTGCAGGTAGCATGGGTGGATGAATAGAAGAGTAAATGACAGGCAGGCCCTACAGGGAGTTACCACACTCGCTCATTTTCCTTCCAAAC
>486
TTCCTCTGGAAGGCAGACCACAGAACCATCTCTCTAGGCCCTCGTGTTCTTATTCTTGTAGTATAAACTAGTGACAGAGGTATACTGCTCTCTCTGGTAACAGAGTCAACAAAAACAGAAAGAAAAAAAAAAAACTCAAGAAAAATGAGAGGCATGTGCTACCTGGAAAGTGATCAGGTGCACTATGCTAGGAATGCCTC
>487
CAGAGGTTGTATTGGAGGGAGCCTCAGAGTCTTCTGTGTGATTGTGTTTTGGCTTCCTTAAGGGCTGGAGCCAGGAGCAGGTGAATATTTTCTTACATTGGCGTGTGCATACCAAGGGGTAGATTCTTTACAGGCCTCTGATACCTACTGCAAACAGAGTGTCAGGGCTAACTAATCTATTTCCAGAGCTACAAGAGTGG
>488
TAGTAACTAAAATGGGCTTTTAAGCCAGGGTGAAAGTAATATTTCCTATTCTTAACCCATTGATTCCTTCTTAACCTACTACCCACTGTAAGCTGGCTTGTGCTTCAACTACTCTGTTTCTTTTTAAAGGGGAGGAGTTCAGTGTGAATCAGCTCTTCATATTTATGCCAATTAACAAAGTATACATAAAAATAAACATA
>489
GGGGGACTTTTGGGATAGCATTTGAAATATAAATGAAGAAAATACCTAGTAAAAAAAGATGTATAACAAATCCATATAAAATCATATTCAAAAGATGAAGGGCTAAACTTTCTCCATAAGTTCAGTAACAGAACATGGATTCTAGTCTTACTACATTTGTTAAATGTATTCATGGAAGTACAATCCAAATTAAAGAAGCA
>490
AAAAGGGATTAAAAGATAGAAATCTTTAAGTATAAGCTCCATATTTCACTTCTTCCCTGTCCAAGACCACAATTATTTGAAAATCATCTCTTAAAATGACAACATATCTGTAACTCATAAAGTGACCAAAACCATCCATCCAAACTTAAGGGATTGGAATGATGGTCTTCTCATCGTTGCCTCCTGCTGAGTTGGAGCAA
>491
CCAGACTTCTATGAGTATTATATGATTAACATTTTCCAAATTCAGTTAAAGTAGGAAAAAATTCTCCCATTCTTACACTGTGTATCTGTAGTTGTCACACCCTGAGGATCAGGAACACCCCAGGTGAACTGCAAAAATGTTTCTTAATTTTAATTGTATATCTTATGCTTATCTCAGAGTTTTCCTTGAATTAACTCTTA
>492
TTCATGCTGCACTTATTTGAGCCAAAGTATTGGTGACACTATAGAAAGCTTCCATTTTTAGATATTCCTTACACTAGAAACCCAGGAAAACAAAGGACTTGCCCCCTCTGTGGGTCAGGGAACTGGACTGAGGTGTCTTCCCTGCCTGGAGTTTTCAGACAGTGGGTTCCCTGCTCCAGCAGGCTTCAGTTATGGAATCT
>493
CTTAGAAACACTTCCTGGAATCATCATAAGTACTATTATTAGTTGCATGGGGAAAAAAACCCACAGTCAAGGCTCATTTCCAAATATTAAGGGATGGATACTTTCTCCTGAAAAAATTAAAAAATAGTTGAGATTTTGGAATGGTTAAGATAAGTGTGTGTGTGTGTTCAGGAGTACACGCACATGTGCATGCATGAATG
>494
GTCTCTTTTACCACCCGGGTGCCTCACTCCTGCCACCCTCCCGAAATTGTTTTCTTTTCCTTCAAAAGTGGGACTGAGGCATCCTTACTTGGGCCCTTCATCTTGGTAGCATTTTTGAGTTCTGTGGATTTTATCCTGGGTATTCTGTTCTGAAATCTAAAGTAAATAAAATTGCTTTTTATGTTGTTCTCTTAAATTAA
>495
ATCCCGATTTAATTCATTGGATATGTACCCAGAAATGGGATTACTAGACCATATGGCAATTCTGTTTTTAGTTTCCAGTATTCCAATTTTATTTTCTATCCAGCCCATACGTAGTACCTGACTGATCTCAAGAGAATAATTCAGAAGTGTAGCAACTGAGAGCTGTGAAGCTCCAGCCTCGAGGGTTATTATAGAGACTG
>496
CACCACAATTTTAAGGATAAATTGTTTGGAAATGCACAAAAACAAGTTGATAATCTTGCAAAGAAATAAAGAGATTTTAATCTCAAATTAGAATTTTTAAAGCTTATGCTCATAATGCCATGGAGGAAAATCCATTGGGAAAACAAAAGCATGCTTTTTTAATGTGTAATTTGCTACTTTGCCTCTCTATATAGTGAGCA
>497
CAGGAGACTATGTATACTGTGTAAGATGAAGTGTTACAGAATGAGGGAATCTTAGCTAATGGTGATTGCATAGGAGAGTGAGGAGAACATGGACTGGCAGTCCACAGTGTGGGGTCTCCTGGGGTTACTAGTCTAGTCTTTGTCTAGTATTTGTCTAGTCTAGTCTAGTCTAGTCTAGTCTAGTCTACTCTAGTCTAGTC
>498
TGAAGCTTGCGGGACTACCTAACCAATGTCTCCTCCAGGAGAAAGAATCCATACCCAACACTGCCTGTGTGACCAAGACCAAGAGACTAGAGAGCATAGAGACCTATGGTAAAACCAAACATTATTGTCCAAAAGGAAAAAAAATCAATAAAATGTTCCTAATGATATTCTAATATACTTCTAGGTCAATGCTTTACTCA
>499
ACAGTTTTTAATTCTGAATATGTTCAACAGTGAATTTCCAAAAATGTCTGTCATCCACTTCAATGATTGTGATATACTTACAAATAAATCGTTGTTGAATCCATAGACCCAAATTATTTATTGTAAAGAAACAAACATGGCAATATGCTTTCTATGCCTTTCCAGTTAACGTTTAGATCAATTTATCTTGGTGATGACAT
>500
TGGGTGAGAATTCTTTAGCATTGAGCCCCATCTTTTTTTTTTCCATTTTTTATTAGGTATTTAGCTCATTTACATTTCCAATGCTATACCAAAAGTCCCCCATACCCACCCACCCCCACTCCCCTGCCCACCCACACCCCCTTTTTGGCCCTGGCGTTCCCCTGTACTGGGGCATATAAAGTTTGCAAATCCAATGGGCC
>501
GTAGCTGTCTTTTCATAGATGCATTTTCCTTCATATTCCTCATATACAGGATAGGGAAAAGCCTCACACAGAAGCCCTTTAGCAAACTACCCCTGCAATTTCGCTGACAGAGTCTCCATTCTACACCGGTCCTTTTATACCACCAACAAGGGAAATCACATGACTGACCAGGTGAGGTCCTTCCCTGACACACTATGTAA
>502
CACAGACATATATGCAGATAAACCACCCATATACATAAGACAACAAATAAATCTCAAAAGTAAAATAACAAATCATCTGATCCGTGTCACTGCCCTGAGCAGCCCTTGGGCATAAACTCCTTAGCCAGTCCCACAACACCCAGAGGAAGCTCCACTCCCAGGTGCTCTAACACATCCAGGAATCCAGGATCCCAGGATCT
>503
GGGCTAGTATCCACTTATCAGTGAGTACATATTGTGTGAGTTCCTTTGTGATTGTGTTACCTCACTCAGGATGATGCTCTCCAGGTCCATCCATTTGAGGAATACCGAATGGCAGAGAAGCACCTGAAAAAATGTTCAACATCCTTAATCATCAGGGAAATGCAAATCAAAACAACCCTGAGATTCCACCTCACACCAGT
>504
TTTTGTGGTTGGACTGAGTTTTATATTCATCTTGAAGTCCTTTGCTCTAGAAGCAGAATTTTGCTCATTCACATTTTTTTATAGTTGCATGATTGACTTTGTTTCTGCCTTCAAGGTGCAGATGTTGCAGTTTTCTCATTGCATGGATATTTATATATGTGGTGTGTGTGTGTGTGTGTGTGTGTGTGTGTGTGTATGTG
>505
TTTTACATGTGTGCTGGTATTCTGGGCAAGACACTGAATCCATAGCAGCTGGTAGTGCATACACAAGATCACTCACCCCTAGCTGAGGCACTATTGAAAATTGATGCCTGAAAGTGATGGAAAATCTGTTCTCTTCAGCAGCACAGACCCTGAGAGGTTACATAGGCCACAGTAAATAGTTTTTCCACCAGTACGTAGCA
>506
CTGCAGATTACACAATCTTATATACAGAAAATGCCAAATTGCTACAACAAAAGTGTTATAATAAAATTCAGCCAAGTTGCAAAATACAAAATCAACATATAGAAACCATATACAGTAACAATACATTTTCTAAAAAGCACAAAGCAAGAAAATATTCCCACAGACAATAGTATGAAAAGGAGGAACAAATTTACTCAAGG
>507
TTCAGGAATTTTTGCTTGTTTCTATCTAGCTTGATTTCTTGTTTATCATATCCATCACTCAGTAATGAGTTATTTAATCTCCATAATATTGTGTATTTACTAGAGATTGATTTGATGTCAATTTTCAGTTTTATTATATTGTGAAATATGATAAAAGTCACTCTTTCAATCTTTTTGAATTTGTAAAGATTTGTTTTGTG
>508
TTTATATTTTATGAAAAAAATGGAGAAATATTGATGTTGATATTTTTTGAAAATCTGGTAGAATTCTGTGTTAAACCTTTTTTTTTTTGTTCCTCTTGTTTTTAGAGGGCAGAATTTTAATTATAGCTGTTATTTCACTTGGGGTAATAAACTGTTTAAATTGCTTATATGATCTTAATTTAAATGTTCCTTGGTGGTAT
>509
AAGGATCCCACGATACCTCTCCTGGGCATATATCCAGAATATGTCCCAACTGGTAATAAGAACACATGCTCCACTATGTTAATAGTGAAAGACTCCAAAAGGAGCCCCTCACTCAGGTCTCAGGACAATAGCAGACACCCAAGAACTCACGACAGACCGAGCCTGTTGCAAACCACATGAGGCTTTATTCAGAGACAGCC
>510
TCTTTCCTTGATCAGGGAAGCTGCCTTTGGCTTTGTCTTCTTGGTAGCTGTGGTTTTTCTTTCCAGAATACTTGCCAGTGCTCTGGTGCCTGAAGAAGCACCTCAAGCAGTCCTTTCTATTCTAGGTTCTCTGTGTGGGAGGCCTGATTGTTTCTTCACTTTGGGATGACGTTTCTTGTATCAAATTCATCACTTAAGAC
>511
AAGCCTGACAACATGAGTTCAATCCCTCGAACATAGATGGATGGATGGATGGATGGATGGATGGATGGATGGATGGATGGATGGATAGATAGATAGATAGATAGATAGATAGATAGATAGATAGATAGATAGATAGATAGATAGATAGATAGATGAGGAGATAGATAGATAGATAGATAGATAGATAGATAGATAGATAG
>512
ATAGAATATTCTATTCTTAAAAAGTATTAATAATTGTCTTTGTATACACATTAAAAATTCCTAATTAGCTTTAAATTTAAGGACATTGAGATTTCAGAATGTTTTTGACTTTTTATTATAGATGAACTATGTATCTCTTCCTTTGTGGTAATATATAAAATACATGTTTAATAATCAGACAGGTGACATGAAATGGACCA
>513
CTTCTGTGGAGTCTCTGTATGCAACATTCCCATTATTGGCCCATTGCAGATTCGTAACTATCATAGTTCCCATGCTGCTACTGCCTTCCCTTCCAATGCTCCCATTGTACCTGGCTGCTACACAGCTCCTTATTGTCATAATAATGTTTACTTTTCACCAAGATGGACAAGGGGTCAGTATGCCCTTTGCTCTTCACCAC
>514
AGGAAATCTCTGTGTTGCAAACCCAAACACGGAGTGTCAGAACCCCCATGCACACACGGCAGCACTGAAAGCAGAAAGGGCTGAAGTCATGAGGTTTATGGAGTCACAAGAAGGAAGGGGCTGTGTCATCAGTTAAAGATAAGCACAAAGCTGTCACGGTAAGGAAGGGGTGAATCTCAGGCGTGTGCCATCTTTCATTT
>515
TATACTTAATCAATTGCTGGCCTTACAACAAGTGGAAAGAGCTATTGAAGAACAATTTGTCACTTATATAGATTACTCTTTACCTTTACATCTGTGAATTTTTAATACGATTCACATGCCTACAGGATTGTTGTGGCAAAAGGCTCCTCTAATGTGGATACATTTGAGGATTTCTCCTAAACGTAATATCTTGCCATATT
>516
GGGAGATTCCCAATTTATTCTTGGTCCTTTTTTGGGTAAATCTGATCTGGGCCTTAAGTTGAGTCAAGAGATCTCTCCCCAGAAGTGGTGTGGGACACTCGGGGATGACCACGAAAGAGTGACTCACTTGCCCTTTTTCTAAATCTAAGGTATGTGCAGTGGTCCAGGGGTATTGTTTCTGTCCTGTGACTCCAATTACT
>517
CAGCAGGTGTGAGTTAGAGGCAGGAAGACCAGGAGTTCAAGGTCATCCTCAACTATATATCAAACCCAAGGCCACCCTGAACAACAGGAAACCGTGCCTCAAAACCCCAAAATAAATAGATACATATAGAATCTGTAAAATGATGACAGTCTCAACCTTGGTCGACTGAAACTCAACCAGGAAAGGCCTGATTCCAGGTC
>518
GGTTCTTTACCTGTGCATTGAGACTCCCTTGGCAAACATCTATCTCCAAACATACTTATATTAAGATTTATAACGATAAAAATTATAGTTATATTCATGACACTAGAGAAGCTAAGACGCAGCAATAAAAATAATTTTATGGTTTTGGGTCACCACAACATGAAGAACCATATGAAAGGGTTCCAGCATTAGGAAGGTTG
>519
CAGTTTGCTCTTCAGATCAATAAAATTGCTCTAGTTAAGAAAACTTGGCATGACCTTGGGTGTTAAATATTCACTGGATCCCATAACTATATGGTCGTTATATGCCACAGATTAGAGAAACATTTAAATCATATGATGAAAATGAAAGTATCACATGTTGATGGTGGTTTGTTGTTTGGAGACAAGTTGTTGCTATGAAA
>520
GGAGAGAAAGACTGGGAGAAATGAAACATGGGAGATTCCCCAGCAGACATGGGGTGAATGGACAGACAAAAGCAGAGCTGAGAGGTAGAGCTAGCCACATACAGACATTAGTGCCAGATTTAGTCAGGTTAAGCTAGATAGCCAGCTGAGAGACTGCCATAGGCAAAAGGCCCAAGCTTTAAAATATAAAAAACTTATGT
>521
GGGCTCTGTGTTAAGTATGATATATACAATACTCATTCAGTCATCACTACTAAGTTTTAAGGTGAGTCAGATACTGAGTTCTGTTTTAAAATGTAGAAAGGAAACAAAGAGGTTAAGTACTATGTGGGTGACATGGGTAAGCCTCAAGTGTTTAACTCCAAAGCCTCTGAAATCAAACAAACTTGAATGGCTGCTGTGTT
>522
AACCACTCAGTGAGGATTTTCACAGCAATAGCCCCGTTTCTCAGTACCGATTTTCTGAATTAGGTATTTACTCAATGCCCTGACAAAAACACTTGGTAATAGCAACATAAGGAAAGAAAGGTTTATTTTGCCTTACAATTTGAGGACACAGCCAATCCATCATGGCAGAGAAGGCATAGGAGCAGGAGCAGGAGCAGGAG
>523
TGTTTATTATTTTTAAATGTATTTTGTTTTTGTAGTAAGCAGAATTTTTCAGAATCCTTGAATATTTTCAGCTCACACAATGTTTATGTCCTCTTGATGAGTAAAACATATAAATTATGACTAAGTTTTACTCATTAATATTTTATAACACAGTGAAGTCAGTTGTATATTAGATGTAATGTGGAGTGGGCGGGGTCACT
>524
CCAAGCCCCAGGCTGCGTCAGCCATGCTTCTAATAAACTCCAGTAACACATGGCACCTTATGGAGCGACCCTAGCCTACAATAGTAGGATCTTCTCTCTATTACTCCATGGACCCATTTACTCTCAGTTTTTATTATATCTCCCAGGGCATGTCAATAAATATTTGTTGAAAGACTGGATGACAGATGGATATATTAATG
>525
CTGCTAACCCCCATGTGCACACACATGTACACATGAACTCATACATGTATCCACTAGCTCACATCTTCACCTGTGTGCACCTCCCTGCTCACATGTGCACCCGTATACACCCAGAGATTCACATCTGCACCCATGTGCACCTGGTGACTTACATCTGCACCCATGTGCATCCACCTGCCCACATCTGCACTTATGTGCAC
>526
GGTTTTAAAGCATGTTTAAACTCTTCGAATGCCCTCCTTGGAAGGAGTGGATGCGCCATCCCCAGTTCTGGAGTCTGGGCGTCCTTCATGGTTCATTTTCAATAAGTAGGGATGGAAAATAGGGATATCTTTTGTGAAGGACAGACATTAGAGTTTCAGTTGAAGAAGAAAGCAGTGTGTTTTCGAATCACTTATTACAG
>527
GTGAAGAGAATTGGTGCTGCCCTTTACAAAGTGGAGCTAAGAATGCATTTCTCCCTTTGGATCTATATACCTGTGTAATTGTGAGGAGTCAGGGAAATGTCTCTATCTTGCAAGAGCTTCTTGGGACTTCAGCCTTGACCGTGGACTTCTCCACTGCCTTATACTTGTTGAGTAACTGATAAGTTGTCACCAGCTCTGTG
>528
ATTTTTAGAGATAAAAGTTTGCCAAAAGTGTTGTGACCCATAGGTTGAGAACCACTAATGTATGTAGTTCTTCTGCCCTTTGAACACCACCTTTCTTGCAGGAAGTAGAAGCTATTTTGTTTTGATTTGATTTTTCAGACAGTCTCTTATTGTCTAGATTGGACTCAATATCACTATGTAGCTGAAGCTGGCCTTTAACC
>529
TCCCTATGTTGCCTACACACACATTCATGTTAAGTGTGGTGGTTTGAATGTGATGTCCCCCATAGTCTTGGGCAGTTGAATGCTTGGTCCCAGTTGGTGGCACTGTTTGAAGAGACTGAGGAAGTATAGCCTTGCTGGAGGAAAGATGCCACTGCAGGCAGGCTTTGAGGCTTCAAAACTTTGTGCCATTCCCAGTTCAT
>530
CATTATCAACCTGCTGAATAAGGAAGCAATTCATATTATCTGAGACCACAAAGGTCTTTAGAAACAATGAATAACAAGCCTAATTGCCACTGAAGTCATTAGAAAACACATTAGTATGTTTACTTGGGCTTATTTAACAACAAAATACAATAACAGGGAGATTTATGTGTAATGAGAGATTCCCATTTATATATAATGTG
>531
ATAAATAAAATAAAAAATATTTAAAAGACAATCTACTTTTATTGCAAATGATATGTCTTTATATCTTGTTATTAGCAATAATGGGAATTAACATTTGTTTAGTCTTCTTATTTCTCAGGCACCTTCCCAGATTTTTTTTTAAAATCTATTTTTGTTTGTTTTCAAAGAATTTCATTGACTTCTCACAAATCCTCTGATAT
>532
TTTGTATAATATTGTCAACATTGAGTACTTCCTCAGAACAGTTGTGGCACAGCAGTACGTGAGCACAGCAGTGTATATCCGTGCTAAGCCAATCCTTGCAGACAACTGAATCAAAACTTCAGGATATAACCATGGTAGCCACCTACAGCATGAAAACGTATGCCCTGTTTACTGTGTCTGTACTTTTCCTTAGAATTTTT
>533
ATGTATTGTATGTAAATGTCATGTGTATACCAAATTACTCTAAATGAAAACAACCTTTTGTTCCATAGCACTCCCAAGCTTTGTGTACTGAGGAATAAGTGAATGCACAGAATTTTGCTAAACCTTCACTAATATGTATAATTTCTGAATAAGAACTGATGCTTGAAGGAATAATATCCTCATACAAATATTACACAGGT
>534
TCAGGGACCCTGTCCTGACTACTTCCTCTCACTGGCTAAACCCACAGGCACCTTCTACCTGGGCACACACTCCTCCTGCATCTCATCCTGTTCATCTTCTGTCGTCAACCTAGATCACTGTTAACTCAGGGGTAGGAGGGGTGAATTGGATAGGAACAAAATTACTATTTACACTAAACCTCTATCTGAAATGTAGTGTT
>535
AGCTAGAGCAGAAGACTCAGAAAGCAGCAAGACCTTTTAGTAAAATCATCACTACTCAATAGAAGAGAAAATTCAAGTTCCATATCTTCTCCAGGATGACAGTAAATGAAGGAGCATAATCATACCACAAATCCCAATATTTCAGTTGCTAAGAAACTCATTCAATAATCCATGTGGCTCCATGGAAATTGCAGTAACAA
>536
GTTGACACTTATAATTTACAAGTAATAATACATATATAATAAAACAAGCACCACTCAAAAGCAAATATAGAATCAGCCGAGAAGAAAAGGTCATTTGAATGAAATCGGAGGTCTTTTTCACAGAGCTCTTTAAGAGTTAAAAATACTCCTTCTAAAGGCTGTCTTTTCATTGCTAGAAATATTAATTTCTCTCCTGTATC
>537
ACCTATGGTTATTTTGATGCCTGACCAGCTTTGTGAGAACCAGGTTTGGATGCTCTGCAAGAGCAATACATGTACTTCACCTCTTACCCATCCCTCCAGCCTGTAACATAATAATTTATCACAACATTTAAGGATGTCTTTCATCACCTGAAGAAGATCATAGGGTTACAAATTTTAAGGTTTTGTACTCTCTACTGCTT
>538
AGTGATGGGCTGAGGGTGCTGTTCGGCTGTCGAGTGTTTATCCAGTTTGTGTGAGGCTCTGGGTTCCAGCCCAGAATCAAAGGGAAAGGAAAAAAGGAAGTTCTAGTCCAATTGCAAATATGTTTAAAATCTGAGGTCTTGAACATGCAAGGCGAGCACGCTATCATGGAGCTACCTCGCAGCCCTGCCAAGGTGGCTTG
>539
ACTAGAATGTAAATGGAAATACATATAACTCTATACATTTTCTTTATAACAATCATAGAAAAATAGTGATAATAATGTCCTATATTTATGAGAGTGTGAACTAAGGAAAAGAAAGAGTTAATTATTTATTTTAGTATACACAGTTAGTAAGGTAAAACAATTACTTGTAATGTATGAACTGCTAAGGTAGCTCCATCTGT
>540
TTCCAGAATATGGGAGAAATGACCACTGTAAGTCTTCTCTATTTATAAGCTTTCAAAATCATTCCCTTGCCTGTTTCTCAGGATACCTGTAAGAGACTGGCACAGTGGGACACCGAAAGCCTAAGTAAATGAAAACTCTTCTTTTGTTCCTTCTTTGGGCATGTTGTTTCCATGGTTGATATGATTTAGAATAATCATAC
>541
CTGACAGTCTTTATACATGATGTCATATGTGTATATGGTCTATGGACAAAATAAAGGTGTGTAATGACCCCACACTTGCTTCACAGCCCAGAGCTGTTAGGTTTCCTGTAATTCTACAAGTCAGCCAAAAACAAATGCTATCATTTAAAAATGTGAATATAAGGTCTTTCTGTGTATAAAAATGGGGAAGAGGTGAGGGA
>542
TGTACCCCAATATCTTTGTCTAGTTCTATACCTATTAAAGAATATTGAACATAACACTGTGCTTTTAAATAAAATCTTTGTAAAACACAAATTTCCTTGATAATTACTTTCTCTTAGTAGTTTAACAATTCTGGTAAATAATAGCAAATTTTTATATTTAATCATACTGTAATCACTTAAAAGCAGAATGAATTACCAAT
>543
TTAATAATAATGTAGCTTTTTATTTCTCTGGCAGAATAAGAAGAGATATTTTTCTTATAAGGGTGGTGGACATTTACCCATTTATTCATTCTATGAAGATTTAATACCTAATTCTCATAGGCATTAAAACATAGAAACCAGAGTTTCCTTTCCCTGTTGTACAGTGGGCACAGTCTTACATAAACAAAAGATTGTAGGAT
>544
ACACAAAACACAAGGCTTGAGATAGAAACCACCGATGGGTAAGAAAATCATGTCCAAACGCATTTCTCATAAATGCCAAATACTTCCTGATTTGGGATGGGCCAGAAATATAAGATAACAAGTTTGTAATATTCTATTAAAACGAGGAAGCAAAAAAGCACATGAAATTTAAACCTAAAGAAAAGAATTTAAAGCAAATA
>545
CAGCATACAGGTTTTAAAAACAGTATTGTACTCTAACCATGATTTTACTTTTGGGGGCTGTCTTAGGGTTTTACTGCCCCACGACTAAGCTAAGTCTTATAAAGATAATATTTAATTGGGACTGGCTTACAGGTTCAGAGGTTCAGTCCATTATAAACAAGGTAGGAGCATGGCAGCATCCAAGCAGGCATGGTGCAGGA
>546
CCCTTGGAAGGAGTTACAGAGACAAAGTTTGGAGTTGAGATAAAAGGATGGACCATGTAGACACTACCATATCCGGGGATCCATCCCATAATCAGCTTCCAAATGCTGACACCATTGCATACACTAGCAAGATTATGCTGAAAGGACCCTGATATAGCTGTCTCTTGTCAGAGTATGCCTGGGCCTAGCAAACATAGAAG
>547
AGAGAAAGAAGAAACAGGACTGAATAAACGTGTGCAGAAGGATCCTGTTGCAGCGTCGTTCTTCCTGGCCAGTTGGGCGCGCGCAAGAGGCAACTAACTCTACCCCTGGCTATTTTGTTTCAATTGATAAAGACATAGTGCCTTAAGTTGTGTGTTAACTCCCTGCTTTACAATTTCACACCTGACATATGGAAAGAAAC
>548
CCCTCTCCCTTCCCCTGCCCTTCCCCACTCTCTCCAACATGCTCATGGCCAGCTTCTACTTCTCTACTCTCTTTCTCTGCCTCTACTACCCTCTTAACTCCCCTTCCCATGCCCTGAATAAACTCTGTACAAAAAACAAAAACAAACAAACAAACAAAAAACCAAAAAAACCCCAAAAGAGTTAGTTTCTTTTGATAGTT
>549
GGGTCAGCACAGGGACTGAGCCTCTGGAAAAAAAAATCATTATCTCTTTGGGCACTAACTTTTTAAAAGGTCAGTACTTTATTTTAAGTGCCCCATCATTATGGTTCATTCATATTCATCGTGGCGGGGCTGGATGTAATGATCTCATCTAGCATTAGTGACAATCACACATGAACATTCATAGGTATGCCATTTGGTTG
>550
AAGTTGAAAATGAAAAAGCACAAATAATAAGAAGAACATTCCAAATATGCTGACTCCCAGAATCTTACAACTAAAATGCATATGCAAATGTCATTACGTAAGGTTTCTGTTGTCTCCAAACTATTTGATTTCTTTCATAATTTCTTTGGAAGTATATATTAAATGCTAAGCTTATTTTTTACTGCACAAATTTAATGCAT
>551
TGGCCTTTCTTCAAATGATCTCAATGCTGAGACCATCTATGAAACCCCTGTCTGTTCAAATGGAGCTTTGATGAGAAAGGTAAAAATTAACACAATGAAATGTGAAACTACTACACCCCACAGTAAGGCAGCAGCTGTTTATTTTGAGGTAACTGTCACAAAGTACAGGATAGAATAATCTTATTATGATGTAATTTTGA
>552
TGTTTTCTAACATAATGTGTTCTCTAGAAACTGTTCTTTTATCTCACTCGTGTTTGTTACTTGCTTTCAATGATTCAACAGTGCAATAGAGCACAATATGTAAATTTGATCTAGGACTCAGTCTTCCACGGATTCTTTTATTAACCTACAAAATAATTGGATTCATTTTTACATGCATATAATGTGTTTTTATCTTTATT
>553
AGCTGCCAGAAGATTACAACAGATTTCTAGTTTGAGGCCAAGCAGAGTTAATTCAGGAGAAGCTGAGAGAAGCCAGATTTAGTCAGCATGTGTTTAAGCAAAACAAAACCTAGGACCCATATAGGGCAAGGTGCAAACCAACTCCTTAAAGCTGTCCTCTATGTCAGCTATCCTCTATGTCCTCTATGTCTATACACAGC
>554
TTGTGATATTGCATCCTAATAAGATAAATTCATCAGATAAGCACATCACAGGGACAAACATGCTTTCCATTATACTAGTTTTTTAAAAGTATAAAATTTACACATTATCCATAAAAAAGATTTCCTCTATTTAAAATTGTCTAGACATAGATAAAGATAAGTGTCTTCAGGACATGACTGAGGTTCATGCAAAAGGACTG
>555
ACTCGCATCATGATTTACATATCATTGTCCCAATTGGTTCCCAACTGCTTCTCTCTGAATATGTGTACAAATCTGGGTTATAAGACTAAATCAAGGACCAGAACCTAAAACGTGGTGAGTCCATCAAGGGGATGCTCTTTCCCAGCACGGGTCAGCTGGCCTCCCTGTGGAATGGCCATTGTCACCACCACAGTCAAGTC
>556
ATAGATACAATTTATTCCTCTAAAATATTCTAAAGCCTAGTTTACCTTAAGGAATAAGGTAAATATTTATTGTCTCTCCCAAATTATTTCTATTAATCTTTTAGTTATAGTATTTATTCATCGGCCTTTGTCTGAGGTGTGCCTATGCCACCTGTGAACTTCCTATAGAGGATTCCTGCCCCCATGGCTTCCTGACATAA
>557
AATATTGTCTTTCCATTTAGAAGGCTGGTAGACTGAAAAGTAACTGTGGACTTCTTGACTTTCTTTTTTAAATCAAAGAAACCAGAGGCACCCTCCCATCCACATGATCCTTTCCGGGTCTCTGTCCCGTCTCAAAGCTTGTGTACACTCACCTACAACTCTCCGTTATGCTTATTTCTCAGTTTTATTTTTTATTTTGT
>558
AAGGCAAAATGCCACCAACAAATTGGGAAAGGATCTTTACCTATCCTAAGTCAGATAGGGGACTAATATCCAATGTTTATAAAGAACTCAAGAAGGTGGACTCCAGAAAATCAAATAACCCCGTTAAAAATGGGGCTCAGAGCTAAACAAAGAATTCTCACCTGAGGAATACCAAATGGCTGAGAAGCACCTGAAGAAAT
>559
TGTGGACAGAAAGGAGCCTTAACTACCTACCGCTAGTGAGAACGTGAACCAGCCCAATATGAAGCTCAATAAGATTCCCCTGTGACTCAGTTAGACCCTTCCTGGATATTTGCCCAAAGCACTCCAGGTTGACTCATCACAGAGGCGAGGGTTTAATGTGGCTCTATTCACAGCAGCAGAGTGAGGGAAACAACCCAGAT
>560
GTCTCATAGATCCCAGGCTGGTCTTGAACTCGAACTGAGGTTTACTACCTGGTTAATGCATCCTGGGGGGCTGACCCAGGGCTTGTGTAAGCTAAGCAAGCATCACACCAATTGAGCAACAGTCCCAGTGCTTTTTTTTTTTTTAAGCAAAGTTCTCATGTAGCACAGGCTAGCCTTGAACTGCATAAGTAGCTGTAGCT
>561
CAAAATCTGAGAAATAGTATGTTCCTCTTGTGTCTCTGCTGATATAATTTCAGTGTGTATAATAAGATTATTAAAAAATGACAGTGGACACATAGGTGCACACTATAGATTAAAAATCAATACAACTTTGAAAGAAAGAAAGAAGTAAGCTAGTTGAGGGAAATTACAAAACTGAAAATTCATTAATTCCAAATTTTAAG
>562
AAAAGCCCCAGGGCCAGGTGGCTTTAGTACAGAATTCTACCAGACTTTTAAAGAAGAAATAAAACTGATGATCTTTAAATTATTCCACAAAATAGACGCAGAAGAACATTTTGTTTTATGAGCTCATGGTTTTACCTGATACACAACCATATAAAGACCTAACAAAGGAAAAGAATTGCAGACCAATAGGCCTTATAGAC
>563
TCAAACTATGGCTCCTATAAATGCAAAACTGTTATTTTAACTGGCTGACCTATGTCTACACTACCACAATGGGGAATTTTTAAAATATATTTCATCAAATACATTAATAGAAGGAAAGTAATAGAGCATGAACTCCAGCTCTAAAGAGTTTAAAGTTTGTTGAGGATAGCTGTCAATAATAATTTGAAGTTTATAAATGA
>564
TTGTGTGTGTGCATGTACATCTATATGTGTGTACAAGTATGTATAGGTAATATGAGTGTATGCATGTGTAATGAACATATATACATGTATATATTTATATGTGTGTCTGTCTGTCTCTATGTGTGTATGTGTGTGTAAGCAGACGCATTAGAGCCTCCTTGAGCTAGTTGTGGGTCACCACTGTGGGTGCTGAGAACTGG
>565
ACATGCAGCAGCATTAAAGGAACAGTGTCCAGTACTGTGACCGTTTTAATAAATTATCAAGATTTATGACCCTTGTCCGTATCATACTCCCTTCTGCCTTTCCGTCTTTGTCCATGTATGCTGTATTGGACACTGACACGCTCTCTGGAGTTCAAAACTGTTTCCCACGTACTCTCTCCATTTGTGTAAGAGGAAGGAAA
>566
GGGGTGAAATCAACCAAGTGGAAACAAGAAGAACTATTCAAAGAATTAACCAAACGAGGAGCTGGTTCTTTGAGAAAGTCAACAAGAGAGATAAACCCTTAGCTAGACTCACTAGAGGGCACAGGGGCAACATCCTAATTAACAAATCAGAAATGAAAAGGGAGACATAACAACAGATCCTGTAGAAATCCAAAACACAA
>567
CTGGGCTATCAGGTAACCGTGGGGAGGAGCATACCTGGCTATATGTGGTGGTGGAGTCTAACCAGAATGTCAGAAGCCTGGAACATTGTCTGTGTGACTTATAGTCACAGGAATATGAAGTTGGGGGCTCTGTGGTGTCAGGCACCTGTCTCTGGGAATGTGTATCAGTGTTCAGTCCCTTGTAGAGTTTTCTACTGGAT
>568
ACTATTTTTTTTGCAAAAAGGATCCTGTCCTAGTTAGCTTTAACTGTCCACTCCACACAGCCCAGAGTCAGATGAGAAAGCAGCCTCAGTAGGGGAATTAGATGAATGAGATTGGCTTGTAGGCATGGCTGTGAAGGACTGTCTTGACGTCGGAGGGCCCAGCCCACTGTGGGCAGTGCCATCCCTAGGCAGGAAGTCTA
>569
TATGTAGTTTGTGGGGGAGCATATCCAGTGTGAGAAAAGGTCATTGGCTAAAGACTAAGGTCCTTAGATGTCTCATTAGCATGGAGAGGCATTCCAGGTGACTGCCTGTGACCTGGTTGGAAGTCACCTGGTCACATGCTCTGAGGCAGGCATGGGAACAGGAAAGGAGCTAGTTCCACCCCTGCCTCTCTCAAGTTTTG
>570
GTCTCAAGTTTAAAAAGAAGGAAGGAAGGAAGGAAGGAAATAAGGGGAAAAGAAAGAAGTGCCGCCATGAAACCAGCCTCAGAACAGGAGGGATAAACACTATCTGAAGGGAATAACAAGATCTTATTATAGTCAGGGCTGCATGATAGGGCAAGGCACTGGATCTGCTCAACAGGAACGAGCGCATGAAGAAAAGCCCC
>571
ATTATACTCTCCCCGTTTCTGTCAATGAATATGTTTATAATATTCAGAAAAGTACTAATTCATGTGATTTTATAGTATCATTTTCTCTGATCAGATTGGTATTTGGGGCCATAAACACTACCTTTAGTTATCTTAGAATCAGATACTCTCCTTGTTCAGCTCAAGCCTCTTCATTGGTTCTGCAGCTGTAGAACTTCTCA
>572
GAACTAACCAGTACCCCTGAGCTCTTGACTCTAGCTGCATATGTATCAAAAGATGGCCTAGTCGGCCATCACTGGAAAGAGAGGCCCATTGGACACGCAGACTTTGTGTGCCCCGGTACAGGGGAACGCCAGGGCCAAAGGGGGGGAGTGGGTGGGTAGGGGAGTGGGGGTGGGTGGGTAAGGGGGTCTTTTGGTATAGC
>573
CTTCTCCAGGACAGCACTGGGACACTAGTCCTGGGGATCTAGGTCCAGCATAGCCTTTCACTGTAGGCATCATCTTGTCTCTCTCTCTCTGCAGGCTCCTCTACCTGTCCTGTGTCCCTGTTGCTGACGTTGTCCACCCTGTACCTATTAGATGAAGACCCTGGAGGGTCCCATGCAGAGTCTCCTCTCCCAGTGGTGTC
>574
TTCTTACTGGTTGACGTTCTTTTGGCAACCAACAACCAGGCTGTCTTCTACATTTTGTCCCTGGCAGCAACTCAGGCCACAGTGAAGCCATACCAGGGCCCACATTCCCACATTCCTTTCTCATTAAGTGGTGGCCTTCTTCCCAGGCATTCTGGGATAATTTGCTTTGTTGTTTAATGGGGGGATGTGGGCAGGCTCTT
>575
GCATGACTTATCTTGCACTGAGAATGGATAAAATTATGACTAAGTCAATTTTATTAGGGACTTTGAAATACTTGTGTTCATGGGACTATTGTTATGTTCAATTTACTGTTGGTGCTAACACCTTCTTTTTCCCTTTGGATACCTGTATATCGTGATTTTGGGTAGAATTAGAAAAGATTGGGGTATTCCTTAACCTCTTT
>576
TGGGAGCTGTTTTAGTCAAGAGTCTCTAGAGGAACAGAATTAAGGGAAAGGATACACACACATAACCAGAAGTTATTAAGTGAGCTTTGAAATAGTAATTCTGGCCAAATCACACCTGAGATGCTGAGAGCCCCATGCTCGGTCCCTGAGGCCAGGTCCCTCTATCTACTGGATGAGTCCCAGGACAGCTGTCTCTCATG
>577
GGTATTGCTGGATCCTCCGGTAGTACTATGTCCAGTTTTCTGAGGAACCGCCAGACTGATTTCCAGAGTGGTTGTACAAGCCTGCACTCCCACCAACAATGGAGGAGTGTTCCTCTTTCTCCACATCCTCGCCAGCATCTGCTGTCACCTGAATTTTTGATCTTAGCCATTCTGACTGGTGTGAGGTGGAATCTCAGGGT
>578
CTAGGGCCACTTTTGGGGAAAAAAAAACACCCTACAACCAATACTATCACCCAAGTGATACAAAAAGAACCGATCAACACACTAGGGATATAGCCTCACATGTGTGAGGCTCTAAAACCAATCCCAGTATGAGACATACAAACACTATACACAGAAAAGGGGGAAAAAGAACCTTGTGATACATTCCGTTAGAGACGAGG
>579
CATCCACTCAGTCCCACCCAAAGACTTCGTACCTTCCTCTTTAGAGCCAAATAATCAGAATTTCCTCCTGTTCTTTCAGGGGCTTTGCCACTTCACCCCAAACCTACCAAGCAAGCCCAACTGCAGAGGTTTGACTCTTCCAGTTCCTCAGATTGCAGCTTTTACTTAGGACTTCATCTACATGTCCTTTTTGTCTTTTT
>580
CATGTGTGGCCTCGTTGGAGTGGGTATGTCTCTGTGGGCTTGGGTTTTAATACCCTAGTCCTAGCTGCCTGGAAATGAGTCTTCCACTAGCAGTCTTAAGATGAAGATGTAGAAATATCAGCTCCTCCTGCACCATGCCTGCCTGGATACTGCCAAGCTTCTACTGTGATGATAATGGACTGAACCTCTGAACCTGTAAG
>581
GACCACATTGGTTTGAGGCTGAACCGCTGGTGCTGTGTCTGAGGTATAAGTCCTTGGGATGCTTACAAAATGATTGTTTTCATTTTTGCCTGGAGATACTGAGTAAAGCCCATTATATTTTTATAATGCAACATTTCCGTCGTTGTGATGATAGGACCAGTTACAGGCCGCATTCTTCCAAAGGCGTTAAACCATGAGAA
>582
TTCCAAAATACTATCATTAACTTACCATCTTTATAGCAAGACCCCATAAGCCCACTAGATAGGTGTTTTCTAAAATCAAATTAGTAAGTACAAAGTTGAGTTTGCAAACATTATGGGCAGCAGTATGGAACACAATTTTTGCTAGTGTAAGCAATTTGCTCATCTTCATAGTTGGGTTCATAATAGTCTTCCACTTATTT
>583
AGGAATGGGTGGGAAGATGACGGAACACATGAGGGCTAAAGTAGGTCAGCTCCTAGGGATGGAAGGGGAAGGGAGGGAACACCCAAAATAAAATGCTTAAGATGAAGGAAGAAACCTGTAAGCTGACTTTAAAAACATGGTAAAACAACATTCCCTGACTACTGTCTGTAGGACATCTGTGTTACACTACACGTGTGGAG
>584
GAACCCACACACCTATGGTCACTTGATCTTTGACAAAGGAGCTAAAACCATCCAGTGGAAGGAAGACAACATTTTCAACAAATGGTGCTGACTCAACTGGCGAAGAATGTAGAAGAATGCAAATTGATCCATTATTCTTATTTCCTTGCACAAAGCTCAAGTCTAAGTAGATCAAGGACCTCCACATAAAACCAGAGACA
>585
GCAGGATCCATGGGCCTGCCAGGCAGTCGGGGACATCAGTACAGGGCTAGGTGCTGTGGTAGTAAGTGACTCCTGACTCAAGAAGCAAGCCTGGGGCATATGTTGGCTCCATCTAATGCCAGGAACCTAGAGGGCAAATAACCCAGGAAGTACCGACTTCCCCAAACTGAAGTTACGTGAACAATCGTGAGCAATCCGTG
>586
TAATCTGAATTGTAACCTCATTGAATGACTTGGAAAGTAATCCCTCCTTTTCAATTTTGTGGAAGAATGTGTATAGAATTGCTGATAATTTTTCAAAAATATTTAGTTTAATTAACTGAGGAAGCCATCTGGACCTGGAGTTTCTTTTGTGGAAGGATTTTTAATGGCCTATTTCATCTAAGTTGTCAATCTTATTGGCA
>587
CATAATGGGACTCTGAGAAGCATAATGTAGTCACCTGTCTAACATGCAATGTTGGCACCACGGCCCTACCCTTACTTAGGCCGTTGCAGAAATGTCCAGTTGGTGCTAGCAGTTGGTTTTCAATTTTATACTTGGAATGTGCCTACTACTAATGTTGGTGACAGGCTACCAATGTGACAGTTCATCAGAAGACTCATACT
>588
GAGCCAAGAGTCCCACCTTGTGTTTTCTTTGGTTGGTGGTTTAGTCGCAGGGAGCTATGCTAACTGATTAGTTCATATTGTTGTTCCTCCTATAGGGGTGCAAACCCCATTCAGTTCCTTGGCTACTTTTTCTAGCTCCTTCATTGAGGACCCTGTGCTCCACCCAATGAATGGCTGTGAGCACCCACTTCTGTATTTGT
>589
CCTCTTTGTGCTTTCAGAAAACACTTCCCAGAAGATGTCACCTCAATGATGCTGGTCTCTTCTTAATCACCGCTAATTTCTTAGCTCCAGCTAACCAGCATCAATAGTCCCAGTAATGCAAAATTTTTGCTTTAGTAGTTCTGGTATCTTGTTAATCACAGCTGATTTTCAGCCCTAGCTAACCAGAACCACAGAATCTT
>590
CTATGGTGGAATTTAAGCGGTCACTTAAGTATATTATCATATCATCTGCAAATAGTTATATTTTGACTTCTTCTTTTCCAATTTGTATCCCTTTGATCTCCTTTTGTTGTCTAATTGCTCTGGCATTTTTCTTCTCTTAAGGTCTGTATGACATATGCCCAGGAACTTCTGGCTTTTAGAGTCTCTGTTGAGAATTCTGG
>591
CCTGAGCTCCATTGTCAAGCCCACATATCTGCATATCTGCATGAATTTCCAGAAGCCTGTTGGCAGCAGGGGCAGCCAGTTATGATTATTTGTCCCAAAAAGAATTCAAACAAACAAATAAATAAATAAACAAACAACTATCAAACAAATCCTCTTACTGAACTGGAAGAAGAGCACATTGTGAGCTGCCATGTGGGTTC
>592
CAACTTTTCCTGAACCACTGGCCCATAAGTGTTCTTTATAAGAAAGCTGAAATTCAATCCCCGTTGAAGAAAAACAGAGTCCTTTCTCTATACAAACAGGATCTGGCTGGCTGCAGGTGTTCCGGGAGAGAGCAAGTACTCGGGGTACTTGCAAAATTGTCTATTAAAGATTGAACAATAACCACGAAAATGCAGGAGAT
>593
TTTCACCTTCATAGATTCATGCATTGGCCTCTTAGGAACTCCATGCAGGAATACCCATGTCACACCCCTGGCACGAATGTCTCTCATTAACCACAGACAATGACTCAACAGTCCCCCTTTGTATCTTTGACTCTAAATTTAGAAGCATGTGGTGTGGTAGAAGCTACCAAATTCTTCTGCTTGGTGATACAAGAACCTGC
>594
GCCCTCAAGGGGCAGAGGCAGTCTGAATTTGAGACCAGCCTGGTCTAACTAGTGAGTTCCAGCACTGCCAGGGCTACACAGAGAAACCCTGTCTTGGAGAACAAACAAACAAACAAAGATCTAGCCTTAACCCAAGAGGATTTTTAGGGGAATCTGGCTAAGGAGAGTATGAGAATTAGGAACAACTAGATGGGGTGGAG
>595
TGTTTTACCTTGTACAAGCGACACAGTTTCTCTGAAGTCTGGTTCTCTGTTTTAAAACATGGATATGGTGCCTTCATGAACATTTCAGAGATCAAAGAGCTTGCAGTATTGATCAGCTAATGTGGTCTATACTACAATGGCAACATTTGACAGCAACTTTTTTCAGACATGTGAGGCATAACAGGATGGGTTCTTAAAAC
>596
TGCCTTGGTGCATTGCTGGCATCAACACCAGACTTTATCTTTTGTTTTGTTTTGTTTTTTTAATGAACTTGCTGGGTAACCACGCCAATCGTTCAGCTCCTCTAGTTACCCAATGAGACTCACTTTGCCCATTGTTTGGCATGCCAGTCTGACAGTTGACGAAACAATTGCAAACATCTCACACACACACACACACACAC
>597
AGGTCTGGCAAATGGATGTTACACATGTTTCTTCCTTTGGAAAACTTCAATATCTCCATGTGTCCATTGACACATGTTCTGGCATCATGTTTGCCTCTCCGTTAACCGGAGAAAAAGCCTCACATGTGATTCAACATTGCCTTGAGGCATGGAGTGCTTGGGGGAAACCCAAACTCCTTAAGACTGATAATGGACCAGCT
>598
AAAAAAAAATGATTATTTTTTCTCTTTGTGGGAAAACTCATTCTACCCTAAAAAACAATCATGCAGATATCCATGTAGTTTGCTGTCACACTCAGCCAAAGGGAAATCGTAGCATCTCTTTTGATTATGGGCAAAGAAGTTTCCCTGGATGCTTAATGATTATTTAGAACTGGAAAATCAAATAAACTCCTTGATTTTCA
>599
CTGAGTTTACACAAGGGGGCCCAGCTAGAGATATGGGATCTATAGGCAGGCAACAGATTCAGGGACAGCCCCTGCTCCAGTTGTTGGGGGAACCCACATGAAGAACAAGCTGCTTTTCTGCTACATATGTGCACAAGGGGTGGTGAGTTAGGTCCAGCCCATGCTCCCTCTTTGGTTGGTGGTTCAATCTCTTGAAGCCC
>600
ACATTTTTAACCACAGTGGCTACAGTTCCTGACTTCAGGTTTTTGGGGCCATCTGAGGCCCTGGCTTCACTCTGGAGGCCTGAAATCAGAAGTTCTGGGAATGAAACCCAGAAATCTGGGTGTAAAAGATGCTTCTGAAAGGAGCTGGAGTTGAGGGCATGGAGGTCCAAGATGTGCTGCACTCACACCCGCACCCCATA
>601
TTAATAAGCATTGAGCTATGGCCTCAAGACAAATCACTGTGCTTGAAAATGTTAACTAGATGCTGGGTGTCTATGTAAAACAATCACTGATCGGTTATTTTTCTCAGAGCTAAATACAAAACCTGTTACTAATGATGCCTGCCAAAGTTAAAGGGCATTAGCTCAAGGGGTTACTACTTCCTGCTGGACGTTCATCCACG
>602
ATTGGATCTAAAATCCTTTCTCATGATGATGATGATAGAGGACAATAAGAATGACATAAATAACTCCCTTAAAGAAGTACAGAACACAGATAAACAGGTAGAAGACCTTAACTGGAAACACAAAAAAAATCCCTTAAAAATTATGGAAAACGAAATAAAAGAGTGGAGGAAATTAACAAAACCATCCAAGATATAAAAAA
>603
AAACACCACAGGTCACTGAAGATTCTGTGAAAGGTAGCTGACTAAAGTTTAAGGAGGAACCAGGAACATGGTATAGTTGTTAAGATGTTTTCCCTACAAGTATGAGAACTCCAGAATTCATATAAAGACAAAATCTGGGGGTGACAGCCCATCTTTGTAATACTACCACCAAACACAGAGACAGGAAGATCACCTAGGAT
>604
ATAGTGGGGTTTCCTGAATCAGCTTGGTTCTGCTTGTGAACTCTCCACTTCACCGTTGAACCTTTCAACTCTATTTCCGAGGAGTCCAGATTGCTCAGTCCCCACTGTGACCCCTCTTTCTTCTGCAGTGGTTTCTGGTAGCCTTGTTCCTCAGCTCCCACAATAAAATCTCAGCACAGGAGAACTACTTCTGCAGTAGC
>605
ATAATCATAAATGTGCCCCAAAGAGAAACCATTAGAATGTAAGCCAGGGCAAGGAGCCAGCCAGACGTGAGTTCTAGCCCTATTACAGATCAGGACCTACCATGTTCCTACACATCCTCAGTGGCCTTTCAGAACTAGGACAGGGACATGCCGTGACGCCACTTTTGTCTGATGGCTTGTCTTCCATCTAATTGTCTGGC
>606
CCGTACTTTCTGAATCTGGGCAGGAGGCACAGTAAGTACTTAGAGTCTAAGGGGGCTAGAGTCAAGAAGCTTGGCTTTGGATTCTGAGTCAATGTATAACTTGCAACCACTATACAAATGGGAAATCAAAATAGAACTCTATTTTCCAAGTTCTCTTCAAAATTCAAGCCCTGGCATCAAAACTTCCCAGAGCTCCACAC
>607
TAGTCCACACTCTCACCTGTGCAGCCTAGTCTTGGCAGAATCCGGGAACCAAGATGCTCCCCCAGGTGCTGTGGCAAAGCCCTCAGGGCAGGGCAGACACCTCTCCTCTGGCAGGGAAGGTGCCCGGATGTCTGGAACCTGAAACATGATCTGCCTCAGAAGCTCTGTGGCTTCCACCTGTCCCAGAAGCTGTTAGCCTC
>608
AATCCCACAAGAACACCAAACTACATATGTGTAGAGGGCCAAGATTAGACCTATAAAAGCTTCATTATTGTCAGTTCAGTCTCTGTGAGGCCCAAAGAGATCAAGTTCATTGATTCTGTGTGCTGTATGTATTCTTGTGGTGTCCTTAACCCCTCAGGCAACTGCAATCCTACCTGCTCCTCTTCAGAATTCCCTGAAAT
>609
AATGAACATCTCCGGCACACCACCTTGTACCAGAGCCCCCCACCTTCCCCAGGTCACACCTGCGGGCTGCGGGTCTCACTTTCCCAGTTTCCCAGGGCTATGGATCCTGCACTGTGGCTACCAGGAAGGGACCTTACAATCCAGGTGGAAATGAGATTCACAAGCACCTTTGAAGGAGTGCTAGACAAGGAGTCTAGACC
>610
TTTGCTGGTTTCTTCTGAGTCACTGTCATCATCTGAAGACTCATCTGATTCAGGCTCACTCTCTTTGCTCATCTCCAGTTCATGCTTAAGTGGCACTCTGTTAAAGTCATCTATGGAACAAGAAACAGCAGCAAGTCTTACCAAAGAAGTCCTAAGGACTGAGGACTGAGCTCACCTAGAGACAGTATGCTTGGAATGAT
>611
GACTTGCATAGAGTGCTGTAATCTTACGGCCGAGGTTTCTTTTCAGGCTGATCCTGGGACTGTGAGATGGAGAGTGAGTACCGGGAAATGCTGTTGTTGACCGGCCTGGACCACATCACGGAGGAAGAACTGAAACGGTTCAAGTACTTTGCTTTGACTGAGTTTCAGATTGCCAGGAGCACACTCGACGTGGCAGATAG
>612
AAAACCCCAGTAGACCAAAAGAGTTACAGAAAATTACCTTCAGGCCATGAATATAAAGTTCATATGAAACATAAATTTTCTGTTTAGATTTGGTCCCATTCCTGGGAAGCTTTATGTACATACAATATCCTAAAGTCCCCAAACTCTGAAACAGCAACACTTCTGATCTTAAGCATTCTGAAGAATGATATCTCACATGC
>613
TTGTTGGTGGCACTGAGGATTGGCCATAGGTCCCCACCCTTTTCCTGCTGCTGAGCTGTACCTAAATTATTTAGATTTTTTTACATTAGAATCTTTTTAAAACTTCACTATCATCATCTGAGACTAAAATCATGAAGTTGTTCACTATATGCTTTGCCCTTTTCTCAGTCTGTGTACCTGAGGTGAGTGGTCCCTTACAC
>614
ACACACAGAAAGTCAGAGAAACTGAGATAGAGACAGAAAGACAGAAAGCAATACATAGAGACAGCAACAGAAAGCCAGAGAGAGAGAGAGAGAGAGAGGCAGAGACACAGACACAGACAGACAGAGAGATTACTTCAAACTCTGTATCCCCACTGAGTTGGAGGTGTTATAAGCTGAGCAGACCTTAAGTGAAGAAGGCG
>615
TTCTCTTGGCCTGGAACGATAATGAGAGCCCTTGAGTGATCTTACTCATGTGGCCTCTGTCAGTCTCGACAGCGTATTCCTCTAGACGCTAGAGTCTAACACTTGTACTGTTGCTTTGCTTCAAACAAAGTTTTTGGCACGCCCTGATTTAAAAAAGAAAGAAAGAGAGAAAAGAAAAGAACGTTGGAGACGGGGCCAAG
>616
GGCAGGCCTGCTTTCCTTGGTACTTACTGAGTTCTGTGTAAGTAGGTGAGGAGAACATAGTCTTTGCACCTACACTGCCCATGTTCAAACTTTACCTACGTTTGTGACCTTAGAAAAGCTACGTACTGTGTGTCATAGGGTTATTAATGCTGTGCTGAAACACCAGGATCAAAAACAACTGGAGAGGAAAGGGTTTGTTT
>617
TTCAACCGAGGTTTCTGTATTTTATGTGCCAAACCTACCGTCAGAAGATTGGTCCTCGGCAGATGAAGAGTCTTAGAGCTGAAACACTTCTATCACGTCATCAAAGACGAGGTGACTTAGTGGGATATAGGGCTGACCACACAGACCTGAAGACCTGAGTTCAATCCCCAGAATATAGGTAGAGACAGACAGACTGAAGA
>618
GGGTACTACATCAGCTTACTTATTACATTCTGGAAAAAAGAAAGAAAGAAAAAAAGAAAAAAGAAAAAAAGAAAAAGGAAAACCAAAACCCCAAAGCAAACCACCACCAAAAAACAGGGAAGTGATTTTGTGCACAAGTATAAACCTATTTTCGGAAATAAAAAGCAGAATATGAAATATTTGAGGGTTTATGAATTAAC
>619
TGAAGATACACCGGCAGATGGCAGAACATATGCCCTGATTAAGATTTATGTATTCAGTTCCGATGAATCTACATAGGGTTTCCTAGAAAAGGAGAAGACGTACTGTAAGCATGGATGAGTGAATGTCTGCTCAACTGTTTTCCTGCTGAAGAGATCTGAAAAATCACAGAACTTTGAGACAGTGTTGACAGGTCCCTGTT
>620
TAGGGGCCATCGGGGTGATCCTCAAATTTTCCTATAAGAGAGAGGGAGTAGGAGAGCAAATAGTAATGGCTTTTCTATTTAATCTCAGTATTCAGATAAGTCTCATAGGTGCCTCTCAAACCAGACTGAAGCTCCCTCTCTATCCAGCAACCCTACATAGCAATCTCATCAGAGTCAGACTCATATCAGTACACTTCCTC
>621
CTAACTTCTTGTACCCTTGGTATCTTTGAATACTCTTAGTCTTTTGACAAAGGATTGAATGTCATTATGGGCTTGCAACCCATTATGAACCACACATTTAGTATGATCTATCAGGTATAGTTAAGGATAATGTGTATCTAAAAGTTATATACCAAAATCAGGAACAAAGTGTAGATGGGTCTTGAGTCAAGGTCAAACTC
>622
ATCCTGAGATTTAGATACAGTCCATGGACAGAATTTTCGAGGGTACAATTTCAAGGTATGGAAGAGAAAATTAGTAGCCAGTGTGGTGATGAATCCAGAGCCCGGTGAAATATTAAAGATTGCATTAGTAATCCTTTTGGAACAAAAATAAGTAGACAACAGACTTAGTTTTGAGTTGGGCATAAAAAGGCTAATTAATG
>623
TCCCCTTAGTGGGATGAGCAAGTTAGGATGGATGTGCTGGTGGGTAAGGGGTGGGAAAAGGCAACAGAAGAAAAGAATTGCCTTTAATCTCAGCACCCAGAAGGTAGAGGCAGGGGAATCTCTGAGTTTGAGGCCAACCTGAGCTACAGAACAAGTTCTGTTTTAAGCACACAGCTCCTGAAGGGTGTCTCTGGTCTGGG
>624
AAACTTGTCCCTGATGATTTAACAGATCTATGTCATTTACAGCAGGGCAGTGGCTTGAAAGCTGCTGAGCATCCTGACTGAGCATCTCTCTGATTTGCTTATTATTTTAGCTTATCTGACTTGAACACGCCTCCCTGTGCAAGCTCGTTCATCTCCTTCCCTGTCTCTCCAAGCCGTGTTTGTCCTCCTTCATCTGCCAC
>625
AATCAGATCTAACTAGAGAGGCTCACTGTCAATGAAGAAAATAACTGGCCTAAAAGCATAAGTGCACAAATCCACTATTTTATGTGTAGATATTTAACCCTGTCCTCTCAGTATCTTCAAGAACAGAGGCCAGACACCACTAAATGAAATCTGTGTCAAGCAGCTTAGCCTGCTGACATGTGTAGACCACTTGACCAGAC
>626
CCCTATTAAAGAAATGTAATTTTTTTTGCTATCAAAATATAGAATTTATGAATTTGAAAAATTGTTTGCATAAAGCCACAAGTTTATTTCCTTTTCCAAATGTGGATAATAACCTATCATCAATACAGTAAAAGACCAGTTTATTCTTCAAAATGTTTCTCATTCTAGCCCTCCCTTTCTTTCACATAATCTCTTAGTTT
>627
TCTATAGCCCAGCGTATTCCACCTCAGACTCCTGACCTTCTTGGGGGCTGGGATGACAGGTGTGTGTCACCATTTCTGGCTCCCTAGTAAGATTTTGATTAGACTTTTGTTTGTTTTGGCTAGGAATAGATAGAACAGAACGTCTCATGCCCTTGTACTTAAGTAATCCTCTTAAATGTTAAATTTTGATCATAGTAGAT
>628
GGTACTGGTTAGTTCATAATGTTGTTCCTCTGAAAGGGTTGCAGATCTCTTTAGCTCCTTGGATACTTTCTCTAGCTCCTCCATTGGGGGCCCTGTGATCCATCCAATAGTTGACTGTGAGCATCCACTTCTGTGTATGCTAGGCCCCAGCCTAGTCTCACAAGGGACAGCTATATCACCGTCCTTGCAACAAAGGCTTG
>629
TTTGATTTGCATTTCTCTGGTGACTAAGAATGTTAAGCCTTTCTTTAAGTGTTTCTCAGTTACTTGTGTTGTATCTTCTCAGATGTCTCTCTTTACATCCGTACCCCATTTTTACTTCAGTTATTTGTTTTCTTGATGTCAAGATCTTTAGTTATTTATATAGGATGTGTATAAGCCCTGTACTAGAAGACTTTGTATAA
>630
CACTTGTGTGCATGCTCCCATGTAGACACCATATCCTGACCCAACCTAGAGGATCTGCCGCACTCAGAAGAGTTGGGCAACTAACACCACACCCTGATACATCCCAGGAGATCTGCTACACATAGGGCAACTGAGCAAGTGACCAGGAGCTTGTCTATTCCCCTGAAGACACAGCTTGAAGGCATCCCAAGAGCTACTCT
>631
GGAAGATATCACTCAATACCCATGCCACTTTACCATAGACAAGTGCTAGGAACGAGGAACATCTCTGTTTAACTCTTGTTTTTGGCCCTCATCACCAATGCACCCTCAACCAGGAGCATCTCTACTGTCATGCCCAGGTGAGGCACAGAAGCTGGACTTCTGCCTAATTTCTAAGCTAACCTGTTAAATTGAATTCCAAA
>632
TGAAAAGGAAAAAGGACCTCCACACCTTATGGTTGCCCAGGGTTCTTTTTTTTTTGGTGGTATTGTTTTTTGTTGTTGTTGTTGTTTTGTTTGTTTTTTCTTTCAAGACAGGGTTTCTCTGTATAGCCCAGGCTGTCCTGGAACTCACTTTGTAGACCAGGCTGGCCTCAAAAATCTGCCTGCCTCTGCTTCCCGAGTGC
>633
GCCCATGGAACACGACACCCATATTTAGGGTAGGTCTTCCTACCTTAATTAGCCCAACTTAGATAGTCACTTACAGGTATGTCCAGAGACTTGTCCCCTGGATGACTCTACAGTCTGTGATGTTGATAATCATTACTAACCAGCACAGATAGTATAATAAAGATAGGCAAATGTACATTACTGGTACCTGACTGAGTGAC
>634
ATGTTTACCTAAGCCTCAATACTGCGAATGCAGGTTTCTACATTACAGATGTTTAGCATTTCTAAGAATTTGACGAACCTGATAATTTGGAAATGTGCAATAATGATATTTTAAAAGATAATGCCCAGAATAGAGGGTTTTTAATAGAACTGTTTTGATGGCAGGAAAGTAGTTGGCTTCCATGAAAAAAATAAAGCACT
>635
ACTCATGAAAGTAGATTGCCACAGGGCGTGGAGCCTTCTGGTAGAGGGGGAAAGTTGTCACGGTATTTATAGACTTTTTCCCCCCAGTGGAATATAAAATCCAGTACTCAGGGGTGAACACACTTCAGGCTGTAAAACACATTGGAGTGCTTCTTGTCAGCCCCAGGCCCCAATCCATGAGCCAGCTAGGGAAGAAGGCC
>636
GAATGGCTAAGAACAAAACTCGGGTGTCAGCAGATGCTGGCGAGGATTTGGAGAAGAGGAACACTCCTCCATTGCTGGTGGGATTGCAAGCTCTACAACCACTCTGAAATCAGTGTGGCAGTTCCTCAGAAAATTGGACAGTACTACCTGAGGACCCAGCAATACCACTCCTGGGCATATACCCAAAAGATGCTCCAACA
>637
TTGTGACTCCTATAACAGATTGCTACAAATGTGATCAACTAAAGAAATATGACCTTGTTCTCTTCCAGTTCTGTAGGCCAACAACGGAAGCCCTGACAAGCAGTTAGCAGAGTATGATCACCCCCAGAGGCTATGGAGAGAGCCCACTTTTTGCCTTTTTGAGTGAACACCAGCTTTTCAATGTCAAACGTATCTGCCTT
>638
GTATTAGTGTGTGTTTTGGGTGAGATAAAGCATTCCCTGACTATAGACATCTCTTTATTTTCTCCTGGTGCCAGGATTCGTTAATTAGCTGGTAATGACTTTCTCTTCTTTACATTTCCCTTATACTGCTGGGCAAGTGCTCTACAACTGAGCCGCATCCACAGCCCTTTATTTTTCCTTCCCTATGTTGAGTAAAACAA
>639
TATTTTTGATTATCTGAATGACGTTGCCATCTACTCTGCAATATTACTTTTATGTAATTATAGTAATGAAATTATATTACATACAGTTGTGTTTTATTTAATTGTTTAACAAGAAAAGTGTTTTCTTCAGTGGGTAAAAGGGATTATTTCTTTGAATTGCAGTCACTTTCTCTAACAAAAAGGAAACCTTTCTCCAATGC
>640
AAATGGAGGCTGGGTCCACAGGCTGCCATCTTCTCCCCAAACCCACTGAACCATGCAAAAATCAAGAAAACCATCATCAGCCTGTGATGGTTGCAGAAACACACGTGCTTTCTCTACCCAAGCAGTATGAGCACGGCCACTGGACAAGAGCATGGACAGGAACTCCTTGAGAGAGAACCCGCGAAGGCTGACAGCCTGCA
>641
TCCCCAGCTGTTCTTTGGTTCCTGTGTCCTGATGGCTCTGGGCAGGTCCCTCTTGGTCCAGGTATTTGACCAGAAGTGGTGGTCTCACATGTACTCACAGGCATGTCAGACTCCTGGGAGATCAGCTCTCTTCCTGCAGGATTTGGGCATGGAGAGTTGTGGGACAGGATCAGCTCTGGAAGCAGACAGAAACTGGAAGA
>642
ACCTCCCACCCCCCCTTTAGGTTCAATTTTCTTGTTTCAAAAAAAAGAACATTCAGGAAAGGTATTATAGAAACAGTTTCTTGTTTCTCCTTTTTACATGTTTGTCTTGTGTAATTGAATTTAAAATATTTGCAACTTCACAGATCTTAGCCCCACAAACCTTGCTCTTTCCCAGGAGGTGACTAATCAGATCCTCCCTG
>643
CTTCCTCTTTAATGTCTTCTACCCTGTTTAGCAGTGTTCTCCTGTATTTCTTTAAGTGAGTTATTAAAGTCCTTCTTGATGTCCTCTACCATCATCATGAGATATGCTTTTAAATCTGGGTCTAGCTTTTCGGTTGTGTTGGGGTGCCCTGGACTGGGTGAAGTGGGAGTGCTGGGTCATAAAATTGAAAAGCTTCTGTA
>644
ACACAGTTTAGAGTCATCTGGAAGGAGAAGTTTCAGTGAGAAATACCCTAAGTCAGGTTGGTCAATGGACATGTCTGTCTTGATTTTTAATTAATGAAGAGGGTGGTCCTAGGCCTACTATTGGCAGCAACATCCTTAAGGAGGTGATCCTGGGCTGTCTATGAAAGCTAGCTAAGCATGATCGAGGCACAGAGTAAGCC
>645
ATGTAACATTGAAAAGTAGCAATGCCAAGAAATAAATCTAATAATATGTGGTACCCTACAAGATATAAAAAAACTAATAAATATAAACAAAATAATGGTATATAAATATTGAAGTAATAATGAAATAATTTAGCTAAGAATAATAATATAATAAGTAAATAAATGTATAGCATAAATAAGTTACTCTCCTTGAAATTTTT
>646
TCTTTCTTTATATTTGGGAAGTTTTCTTCTATAATTTTGTTGAAGATATTTGCTGGCCCTTTAAGTTGAAAATCTTTATTCTCATCAACTCCTATTATCCGTAGGTTTGGTCTTCTCATTGTGTCCTGGATTTTCTGGACGTTTTGAGTTAGGATCCTTTTGCATTTTGTATTTTCTTTGATTGTTGTGCCGATGTTCTC
>647
CCAGGGCTACACAGAGAAACCCTGTCTCGAAAAAACCTAAAGAAGAAAGAAAAAAAAAAAAAGAAAGAAAGAAAGAAAAAAAGGAGAAGCTGTTAATGAGTTTGATTTGTAATAGTAATAGAATTTTTCTTAGTCATGAAGTAGTCACCGGGCTGGAGAGACAGCTCAGCTAGTTAAGAGCACTGACTGCTTTTCCAGAG
>648
ATGACTGGGGGCACTGAGTTTCTTAATAATCACTTCACCCTTTGGTCACCCTGTTCCTTTAAGTTGGCCCTTTATATGTTTAGAGTTGAAATTTTACTTTCATGTGTAACTATGGAGTTAAGTTTTGGAAGGATTATTAGGATAGTCTCTGGCAATGCCAGTATTGCTCACATTGTGAACATGCCATCTCCTGTTGGCTG
>649
CCAATGCTAAGATCTGGCACAAGGAAAAGGGAAAGAACAAAACCCTTCAAATGTGCTGGTGCCCCTCTCACCAATTTGCGCCTTATAGAGCTGGTGAAAGGCATATCTTCTGGACCTTCCCATTGTGGACAATTATGCTTTACACAATATATCCACTCTAGCATTGCAATTTCCCTAAGTCTTAAAATCCCTTCATCAAC
>650
GGCTCAATCTCATGAGATTCTAAAATTTGCTCTAAGGATGTTGAGCACCAAACTGGGAAAAATGGTAACCTTACTCAGAGAAAAGGAGTAAGAGAAAGATGGGGTAACAAACAAAATTTTGAAACAAAACCCTTTAAAAGATTCATAGTTTAAAAGTAATATGCAAGTAGATAAATTGTTTGAAGCATGAAGGACGAATG
>651
TATGAACTGTTTAGTTCTTTGAGGCAATTCATTGTTAGGATATCGGCAACGCAAGTCACACAAATCAGCATCTGGAGCTTGACCTGGAAGAAGCCACAAGACTCTGCCAATAGTCCTGAGAATATGGAAGCAGCAAGAAGCCTCCAGAACATCACTTGGAGGTCTTTGGTGTGTTTCTCTCTAACAAGTCACAATAAGGG
>652
CTATGGAACTGAATAAAACTATCAAAACATTAGCTGTAGCTCTAAAAATTTAGTAAAAATAAAAATCATACCTCAAAGACAGAGCCCAAGCTCGGTACTGGAAACCTAGCCAACCACTCAGGGGTAGTGAGGTCATGAATCTTGGAGAATCTAGGACCACCACTTTATTAAAGCAGCACACTCCCTACCTACACTTTAAA
>653
TCTCTTTTGAATTTTTTATTTTTTTCAGCCACGCACGGTGACACATGCCTTTAATCCCAGTACTCAGGAGGCAGAGGAAGGAGGAATTTGAGGATAGCCTGGTCTACAGAGTGAGTCCCAGGGCAGCCAAGGCTATACAGTGAAACCTTGTCTCAAAAAACCAATAGATAGATAGATAGATAGATAGATAGATAGATAGA
>654
CATCTAAGTAGGACTGAAGCATCCAATTTTGGTCTTCCATCCTCTGAGCTTCATGTGGTCCATGAGTTGTGTCATGGATATTCCACACTCTTGGCCTAATATTCACTTATCAGTGATTACATACCATGTGTGTTCTTTCGTGAGTGAGTTTCCACACTCAGGATGATATTTTCTAGATCCATCCATCTGCCTGTGAATTT
>655
CACTGTGCTATCTCTAGCCTTTTAGCATTAAAATTATCTCTACCTATTTCTTTTTTAAAAACCTATGGCTGGCAGGAAATTTAAAATTCTATGTCACCCAAACCACCTCTCTACACACACTAATGCCTCTACACACACTAATGCCTCTACACACACTAATGCCTCTGCCCCTCTAAACAAAGCAAACAACCCAGTTGGGT
>656
CCCATGGGTGTCTATGTTTCTCCATCCCTTCTTGTAACTTGTCAGATGTGCTCCATGCTTAACAAGCACTTTAATATGTACATAAGAGTTTATTATGTACATAGGAATGATAAATGTATCTGCCAGACCTGATCTCTACTTGTTGACATGATACTGTTTCCCCAGGGTGTTTTTCTATACTGTCTTTCATCTATAAATGT
>657
GCACACCTCCCTGTGGCTTTAAGCAACACTGTTTCTCTGCTGGGTCTCTGCCCTTCAGGAGGTGAACTTGTGGTGCCTGTGGGCAGCTTGCTTTTTTGCTTCCCATTAGAGCGAAAACATTTATCTGGCCAAATGAAGCCACTCTATACTATTCAAAAAGCAAATGTCCTTTAGCTATTCTTGTCTGATGTTTGTCTTCC
>658
CTCAACAGCCCACGCTCACAGGAGACGTGAGAAGCAGTGGTCTGCTACTCATTCCTATGTCCAAAACATGCAGAGTGTCCATTTCCAGGGTGAAGCTCACAGGCTCCCATTTCAGATCTCCCTGGTCTCATTCAATCGACAAATATTTACTAAGCATGTCCAAATGGCAAGAAGCAGTCCGGCCAGATAGAGTACAGGGA
>659
AATTTTCATTGTCCAGACTTCAATACAAGGAGCTAAGACTTTAAATCTTTCAGTGTATATTGTTTCCTAAGTGAAAAGTATTTTATTAGCTAATGCCTCTAAAGGGAAGTTTACTTCAAATCTTTGTTTTTCACACAGTGAGCCTTAAAGTCCTGGGGAGTAATTGTTGCTTCATAAGATTCAGAGTCAATATATTTTTT
>660
TGATTCATATTGCTGTGTCATCATCTATGTAAGACATGTAAGGCACATGTGTTATAATTCTGTCTTAAAATACTAATTTTTAGAGGAAAGAAATGTTATGATACTGCAGATTTTAACTAACATATTACATGCATAAAATGTTACTTGTCTTAATAGATTAAGTTTTACTTCTTAGGATGTTTCACCTCTTATGATTGCAC
>661
AACTGTAATTTTGCCACTATTAAGAATAAAATGTGAATATGTGATATGCAGATGGTCATAGGGGATCCCTGTGAAAGAGTCGTTCAACCGCCAAAGTGGTCGGAACCCACAGGTTGAGAACCACTGCTTTAGAATAACTTGGTTTAGTTGTATAGTAAGTAAGTCAGTCACAGGAATTTTATAGTGACCTCGTAGCATAT
>662
CTGTATGTTTGATCTTCGACTATTAACCTCTTCTGAGCCTTTAGGCTTTTCTTATTATTTCTCTTATGTGTATGGGTCTTTTGCCTGCCTGCATGTATGTTGACCACATGTATACCTGGTACCCACAAAAAAAAAAAATCACCACAGATCCCCAGGATGGTTCATGTGGGTCCTGGGATCCAAATCCAGGTAGGTCCCCT
>663
CTGCCTGCGGACCATGGCATGGCGGCGTGCCTGCAGTTGTAGCAGCAGCCACAGCCTTTCCTCAGACTCCATTGCTCCTCCTCTCATTCATGCCTCAGCTCATTCACTCCCTGGCGCTGGCAGGCTGCTGCGGCTGGGCGCCGTCACTCGCACGCACTCCGTGTGGCAGTTTATTTCTGGCTGGGTGTGCATGTGTATGG
>664
AACTGAGAGAAAGATTAGAGCGAAGGAAACGGAAACGGGATGCTCAACGGGGGTAGTTTGAGTCGTGGTTTGAATCACGACCATCTTGGATAACTTCTTTAATTTCCGCTGTAGCCGGACCAATCCTTATGATATGCTTAGCTTTAGTTTTCGGCCCTTGTATAATAAATAGAGGAATGGCTTTCATCCAGAGTAAAATT
>665
GACTGGAAAAGCTAGTGGTTATTATTATTATTTTTTTAAAGATAGACTTCCTTGTTTGAAGTATGCACACGTCATGTGAGAGCACAATTGGATAGATAACTTGGTTTTGGGTTACAGAGTGCCAACCATGGTCTAAAGGAAATTCAACTAAGGAATCAACATCACTGATGTCTGCCCCGGTGCTTGATCCGTGCCTGTAA
>666
TATGAGTTAAAGGTTTGATTTTCAGTGTGTAGCCTTGTTGGAATATGATAGAACATTCAGGAGCTGGGGCATAGACTGAGGAAGTTATGGCATTGGGACTATGTCCTTAAAAAGATATGGGGACCCTAACCCCTTCTCTTTCTCCCTTCCAGTCACCATGAAATACACAGCTTTCTTCTACCACGCTTTTCCCGCTATGG
>667
CTGTCTATGTATCTCATCTTGTGTTAGGCATGTTGGTGTTACAGATACAAATAGGTACTACTGCATTTGGCTTTTTCCTCCTTCCTTCCTTCCTTCCTTCCTTCCTTCCTTCCTTCCTTTCCTTCTTTCTTTCTTTCTTTTTTTCTTTCTTTCTTTCTTTCTTTCTTTCTTTCTTTCTTTCTTTCTTTCTTTCTTTCTTT
>668
CTTCTCTTCTCTTCTCTTCTCTTCTCTTCTCTTCTCTTCTCTTCTCTTCTCTTCTCTTCTCTCTCTCTCTCTCCCTCCCTCCCTCCCTCCCTCCCTCCCTCTCCTCTAGCCTGGTTTGAGGGAGAGGGTCAAGGTGCATTTTTATTGGATGAATATACTCAGCCTCTTCAGCAAGGTCTGTTGAAGATGGTTCTCTCTTC
>669
CTTGGAAATTCAAAATGACCACTTGGCCGCTCCTTGACTGCGGCTTACTTGATTGGTTTACTCCCACATATTTAACAGAGAGACACACTTATCCCTGCTTAATTAAATTACCTGTGGCTGGAACTGAGTAACGGGCGGCCCTTGCATTCCTTGTGATTGTTCATCCATTCTGACTCAACTGGGACTTCAGGATTCTGCAA
>670
TTCTGACCAGGTCTACATTACCAAGAAAGAAATCCCTCTGTGGTTGTTTGAGTAGTCTCAGCCCCCATAGATTCATGAATATGAATACTTGATCATAGGCAGTGGCACTATTAGGAGCTGTGACCCTGTTGAAAGAAGTGTATTCTATGCTCAGGCTCCACCCAGTATAGAAGATAGTCTCCTTCTGGCTGCCTTCAGAT
>671
ACCACATGGTGCCTCACAACCATCTGTAATGGGATCCAATGCCCTCTTCTGGTGTGTCTGAAGACAGCTACCGAGTTCTCATATAAATAAAATAAAATAAAATAAAATAAATCTTTAAAAAAAAGAAAACACACACACATATATTTATATATGTGTGCATATATATATATACACAAAGATGTATGCACAGATATACATAT
>672
TGCAACTGTCCTCGGAGGCCAGAGAGGTCAGATCCCTTTGGAGCTAGAGTTACAGGCAGTCCTGAGCCCCCTGCTACAGGTGCTGGGAACCATGTTCTCTTCAGCAGCAATCCATGCTCTTAACCACTAGGCCATCTCTCCAACCCTTGAAACTTTTGGTTTGGTTTGGTTTTATAGCCCAGGCTGGCCTTGAACTTCCA
>673
CTTGTTGAGGGTGTAACCTGGAAATGCAAGTCTTGTTGGGGATTAGCAGAGATTGGAGATAGGCTTGGGTTTTGTTGGGGGGCAACTTGGAAACTAATGTTAGGTACCAACCTCTTAGTTCACCTGAGTTCAAACTTAGAGCAGGTTCTCTAAAATGGAGTCTGAACTTAAAAGATTTGTCATCTCAACTAGATCTTGGC
>674
TATAACAGAAGCTGTGCAGCTATTGGGGAGTCCCCAGCTGCCCTAGGGCCTGAGAGCTTAAGTTCAGTTTGTCCGTTAAATGGAGTCTGAAAACAAAATGGTAGTACTGAGGATAAGTCTCTCTTGCTTGTTCTCAACACATTTGATATCAGTTATGGATCAGACTCCCTGGCTAGACTCTGAGGAAAGGCCCCACGTAG
>675
GTATTCGCTTGTAAGTGGATGTTAACCATTAGTGTACAGGATACCCATGCTGCACACTACAGACCCAAAGAGGTTAAACAAGAAAGAAGGCCTAAGTGAGGATGCTTGAATTTCACAATGAGAAGGCACCAGTCTAGTAACCAAAAAATGAGTCCTTGCCAAAGGCCTAACCATACTGTCAGAATGGTCTAAGTCAAACA
>676
AAACTTCATAAAAGAAAAGGCTAAAATAGGATTGGGGTTTATCTGACCATGAAAGATACAATACAAATATATAACCAAATACTTTCTTTTCTTTTCTGGGGGGCTATAGATTCTTCCTGTGTCTGTACATTCCAGGAGAAGAGTTGTTCTAAGGCATATGAAGAGAAAGGAGTGGGTCCCGATTGACAATTACTGGTCTA
>677
GTCAGCATCCTCTAAGTTAAAAAAAAAAAAAAGGCCTTTCACACAGAGAGCTGTTTCTAATCACATAGCAAAGGGATTATTTTTCATTATCATCATCATCACTTCCAGGAAGTTCACATGTGATCATGCCACTTTCAGAGCTAAGAATAGCTTTACAAGTCCATTTAGATGTACACATTCCAGATGTACACATTCCAGAT
>678
TATTGTATCTACTTCCATTTTAAGGTCTAGTATGGTTTTGTTCATTTCCATCACCTGTTTGGATGTTTTTTCCTCTTTTTCTGTAAGGACTTCTACCTGTTTGATTGTGTTTTCCTGTTTTTCTTTAAGGACTTGTAACTCTTTAGCGGTGTTCTCCTGTATTTCTTTGAGTTATTAAAGTTGTTCTTGAAGTCCTCTAT
>679
GAAGAGGAAGAAGAAGAAGAAGAAGAAGAAGAAGAAGAAGAAGAAGAAGAAGAAGAGGAGGAGGAGGAGGAGGAGGAGGAGGAAGAGGAGGAGGAGGAGGAGGAGGAGGAGGAGGAGGAGGAGGAAGAGAAATGTATTATGTTATATCCCAAGTGATGAATAGTGAAGACTGAGTCTTCACAGTATGCTTTCAGTGGAGG
>680
TGCTTGTCCTGCTTGCAGAGCAAGCACTCTTACTGAGCCATCTCGCAGCCCTGTGCACATTTGTTTTAAGAAATGTTTACCTCTCATCTTTAAAGTGTTAGGGTGTTGTTGTTGTTGTTGTTGTTTGGGGGGAATTGTTGTTGTTTTTGTTTTGCTATATGTAGGTAACTTTCTTCTTTCAGAACTTAAGTATTTTTGTC
>681
GAGAAGGCAAAGGAAATCCAAAACTTAGGAAAACGCAACAATGTCAACGACAATGAAACACATAAGTAGATCAACAATCATTCTTTAAAAAAAAAAATTTTTTTTGACCTGAGGAAAGGTCAGATCGCTTGAGCTTTGGTATAGTACAAATCTTTATTCTTCCTTAGTTATTTGCATTTGTTTCTATTCTGTTTTATTTT
>682
AAAGCTGTGAAATAAGTGGTATTAAAAAATATGGTGATGCAGGCATCTATAGGCCATCTTTGACTATTCTGAGGACCAAATTGCTTCTTCCATTTTAACAAATAATATCTTTGTTGCACAAGCTGATATTCCTCCTTCCATTCATTTTTAAAAACCTCTTTATGAATATTACAATAAATTTTGTTACATTAGTAGAGTAG
>683
TTGTGTCCTGCTGGGATTCCTCAAGCTTGGGGAATGTATTTTAAGGTCATTATTATTTATATTTTATTACCTTTTTGTAAACACACAAAATAATGGCTTTCTTCATGATCCTTCAATTCATCATTCTATTTTACTCACCTCTAACTCCTTTAAAGGCCCTGTTACCCCACTCATTATAGTGAAACTGAACCTCTTCTACC
>684
CTGATTTCAACATCTCTGCTTTAAGACACCTCTGCTTCAGGTTTCTGTGTTTAACGTTTCCTTACATTAGTCTCAACACAGAATTACCATACAAAGGCACACAAATATCTGTCTATATACAGACATACACATCTGTGAGCTTTCTGTTTTCATCCCATTGCCCCCAGTTCCTCTTATACAAGGCTTATTTCAATTTCCTT
>685
GCAGACCATTACCTTAATGATAATCCATTTTGTTATTATTGCAATGTAATTCACCTAGTAGAAGTACTTGCCACCATAACCATTTCTAAGATTTTTCATTATGTATAGTACTTAGCTGATGAAGCTCTGCATACTTAGTCTCACCCACTCCTTCCCTGATCCAGGCAGTGGACTTTGCTAAACTTGGTATGCAAGAGTGG
>686
AGCACTCGCCTGCACTGCTTCCCAGCTCTCGGGAGGCGTTCTTCAAAGATGTTAGAGTAGTGCAGTGCACACTCCAGAGTGACGTTGCACTGGCTTTCCTTTTCATTGTTTCACTTTATCTTTTTTATTTTTAATGATCCCTTGGGTTATCTTGCTGTATCTTTTTGCCTATAGCATCAGACTGAAAGCTTAAACTTGTA
>687
GACAAATGCAAAAGTTCTATCTGCACTTCTAACCTGTGAAGGGAGACCAACAGCGTGTTTTTTTCAGTTTCTGCCCTGATGGTAGTAAGTGCCCCAACATAAGCTCCAATGTCCAGGTTTATAAATAGTACTTCTATGTTTAGATTTTGTGAGATATCATTGAGTGTTAAGTCCGTCGGAAAATTCCACTTAGATGATAA
>688
AATACGTACAGATTAAGGAAATTGCCGAGTCGGTTCGTAAATACGGAACCAATGCTAATTTTACCTTGGCGCAGTTAGACAGGCTCGCTGGTATGGCACTAACGCCTGCTGATTGGCAGACGGTTGTAAAAGCCGCTCTCCTTAGTATGGGCAAATATATGGAATGGAAAGCGCTTTGGCACGAAGCTGCACAGGCGCAG
>689
TTTTTAAATAGCTTTGCAGCTTTTAGTATGCATGTTCTATATTTCTTTCATTAAATGTACTCATAAATGTGTTTTTACTAGAGTAAATAAAATTTTTATTACTTTATTTTTGGATTTTCCATTACCAGTGAACTGAAAAACACTTGATTGTTACATATTGATTTTTTAACATTGCTCAACTCATTTATCACTTTCAGTAG
>690
CCTCTTGAGTAGAATTAGTGGCTTACTTTCCTTCTTCTCTGCTGTTCCAGGCCCTCTTAGCTCTCCAGACTGAAAATGATGTGTTTGTTACTGTTGTCTGTCTGCTGAACTGGCCACCAGTGGCCCAAAGGTCATTTTCTCAGGCTCTAGTTCAGCTTTCCCAGCCAACTTTTGTTTCTTGGTCCCTTCCGGGTGCCTGG
>691
CAGAGGCTTTGGACCTTCAGTTGTGCATGCGGTGGGAAGAGGTGAGACATTCTTTGCTGCTGCATCCAGAAGTGCACCAGCAGGTCCTTTGGCTCTTCCCTGTCCAACTGAAGGGAGTCCTCAGAGTGCTAGGAATGGACCCCTTTCACTGAAGTAATGCATGAAAAGGACATTCTGAAAATCATACATCAAAATAAAAT
>692
AATTTAATGAATATCTATTTGGAAAGATCACTTTAGAAGTTATTGGGAGGAAACAATAAATAATAGAACCATTGCCAAAACAAGAGTTTTTAATCATACATATATACACAACAATGATAAATTATTCATTCATGAAATACTTACAGAATACATAAGAGGTACTAGAAATTAAGATGAACACTGAAGAGCATCAGCAACAA
>693
AGGTCAGGGGATCCTGGTCAGCCAAGACTCCTGGCTGCTAGCTACTAGGAAAATGAGGCACTGTGAAAGGCAGACTGGCTGTCTCTTCCCCTTTCTCTCTCTGTCTCTCCATTCATTTGCTCACAAACAGATTAATTAATTGTTTCGATGTGAGGTAGGATCAAGCATCTTTTTAAAGGTGTCTTGGGTTAGTGGCATCC
>694
AGAAGTTTATCCCCTAGGTCTTTACATGATAACTTAGTAAAAGGTTTCTTCAAGGCATCCTTACATAGAGCAATAAGCTTAATGAACTGCACTATTATTGTCCCTACCAATCTAAGAGGGGAAATGTTGCCACAGAACTTTGTGAAAGTGCTTCCACATTTGCAAAAATATGGGCCAGATAACCAGTCTTAAGTGACACA
>695
TCCTTGGGTACTTTCTATAGCTCCTCCATTGGGGGCCCTGTGATCCATCCACTAGCTGACTGTGAGCATCCACTTCTGTGTTTGCTAGGCCCCAGCATAGTCTCACAAGAGACAGCTCTATCTGGGTCCTTTTGGCAAAATCTTGCTAGTATATGCAATGGTGTCAGCGGTTGGAAGCTGATTATGGGATGGATCCCTGG
>696
CTCGCAAATGACCAAATTTTCTTCAGTCAAAGCACTGGGCATTTTGATATTGAAAACCCTTAGCAACAGCTTGCCCTATGATATTAGCATGATATTTATGAAAACCAATATCAGTTGTGTCCCTTTAACCACTTGTCTATTGATGCTGCTGCACCTTTAATGGTCTGATAACTTGTTTACATTTGGTATTCACAGTCTCA
>697
AGGTAGTCAACAAGACCAATGAGAAGTCTAGAGATAAACCCACCCATATGCACATAGTGTGGAGCTTTTTTAAAAAAAAATCAACAAATTGGCCACAGTGGCTCATGCTTGCAACCCCAGCATTGAGGAGACTGAAGCAGGAATGTCATGAATTCAAGGTCAAGCTAGACTATGTAGTGAATTCAAGGCCAGCATGGTTA
>698
CTGAAATTTAGTTTTCTTGTTTATAAATTTGATATTTTGAGACTGTTTCTCAGATGAGTTTTCTGATCATATAATAAAGCATTTGGAGTACTCTCATGCCTTAGATGTGTCAGTGATTAAACCATTCACCATACCAACATAAGTACTGGAGTTTAGATCCAAATATATATGCCAGATAGTTGTAGCAGACCATATGTTAG
>699
CATTGAGCTTGTAGGCTGGACAGCATCTTATGAAATGGCCTGGCATGAGCTTCATCTGCCTGAGATCTGCCTGTTGGTTACTAATAATCCATCAGACTTCTAATGGGGATAGAGGTTAAATCCGTCTGCTCACCCAAGGGAGAACACAAGACCCAGCCACAAGGACTTAGACAGTTTGGTGATGAACTTTGGGAAAGAGA
>700
AGCGTGCTGGCCTGTGAAAGGACATGACACATGGCTCTAGACAGGGCATGCCCATGACAGCAACGTGTGCTGGTGTAAGTTACGTGGTTTTTCATGTTCAGATTGGATGGAAGCACCCCACCTTTCCACCATGGTGGGGTAAAAGAGTCACACATCCCACAGGGGTTTTGCTCAGTGGCCTTGCTTTATATACTATCCAC
>701
GGCCCCATTGCACTTAAACACATCTATTATACTTTCTCAGCATATCTGCTTCTTAAGTTCAGATTTCTGTGGGTCTTCCCCACGCCCGTACTTTTCTTCTACATTCTAGCCCAGTTTTTAAACTATTATGCTCTTGGTGGGTCTTTTGTGTTGTTCAGCCTTCTCTTATTACTTCAAACAAAACACTTCTATCTGCTTTC
>702
AGTAAAAACTTAAGAATTTTAATTTTTTTTATATAAAGCAAACTTGTAAATGTCTTATCTGAGATTTGTGAATTCACTCTCCTATTAGGAAATTCCAATACATAAAGATATGGCAATAAAATAGCCAATACAGTTGTGGACAGGAGTACAAATGCATAGAGAATAAATGTAAAAAAAAACAAAAAAAAAACAGTTTATTC
>703
AATACATGCAGCTGAGGTCTGTTCCTTTTAAGATAACTGTAGCCATTTTGGAAACAGACTCCAATTTACTCACAAGGTGAAACTTAGTTTATTGCTATTATGTTACCAGACACCAAAAAATGCTACTAATAAGCTAAAAAGTTATGATGAATCCCTTATACCCTGTTATTTTAATGTTATGAAATCCCTCTGTTCACCAT
>704
CATGCATGTAATTTTCTTTTTGCTGAAAGCAAGAATCTACCCAGATATAATTCCCCACATTAGCACAGGTCGGGAGAGAGCAATCATAGTGCCTTATGTGGTAAAAGTATTGCAATAGACATCAGAGGGGATGATGTATATCTTTGCAGGACAAGTGAACATGCACAATTCATTTCATCTTTCCACTTATCAGTTTGATA
>705
GGAATTATATAAGGAGATATATGTGTCCTTGAGTCCAATAACTGTTGTATTAATAATCCTGGGTGAACTTGGAGACACCAAGGATGAAGAGTTAAAGTGGTCTCAAGAAGAAAAGGCATGGATAGGAAAGAAGAAGGAATCTATTTAAAAAAAAGAACAAGTAAAGGATAGATGAGTTTATCTTATAGAAGGAAGTATTG
>706
GAAACACATTTAATTTAAATAAATAATGTCAACTGAAAGTATTCTAGCTTTCCAGCTTTGTTAATTATGTAAGAGTTGTATGTTTAAATCTATATAGCTCATCTGTCTTGCCTTGTATCTAAATCTATCCTGACCATCCTGGATTGGATTGTAGTTGGACAGGATGAGGGTAAAGCCTGAGTTCTTTGCCTCCACAAACA
>707
TTGTTCTTGCTGTCCCAATTACAATTACTCTTCTGAAGCTATCAATTACGGTCTAAAGTTATAGGGACTGTGCCAACCTTACAGTGCCAATGACTGCATCTTCACCGGAAGTCTGTTCTTAGGCGCTTTCCTGTTAAACCTATCCTTAGCTCAACTTGATGCCTCAAATCCCATCTTGACTGATTGCCTAGATGCCACAT
>708
TGGGGAGGAGTTAGCCGGTCCTGGTAGGAGGTTTCTATAGGGTTGTATTCTCATGCTATAAACACAAAGAAAAGGAAGCCAAAGCTGATGCTCTTTGTGCACTCTGTTAACATTGGCACACAGACCAGAGGAAGACTTTACCAATTTCTAAGCCTGACCCAGGCAAAGCTTTGCCAATTCCTGTGTGTCTCAGGCATTGA
>709
TACTCACATTCACAAGTTTTCCTATACTTTAAGAATAACTATGGGGCTGGAGAGATGGCTCAGTGGCTAAGAGCAATGACTGCTCTTCCAAAGGTCTTGAGTTCAAATCCCAGCAACCACGTGGCGGCTCACAACCACCTGTAATGAGATCTGATGCCCTCTTCTGGTACGTCTGAAGACAGCTACAGTGTACTTATGAA
>710
AGGTACTTGGTCCTAACCAAGACATTTATGCCCTTAAGGCTCAGAGAACATTATGAAAGAGGAACTAGGAAGAATGTAAAGGCCAGAAGTTAGGAAGAAGGGCTCCAAAATGTTATCATCTGGTAAGACATGGCCACTTGCAATCACAGACTCACAATAGCTGCAGATGTTTGCACTGGGGCTGCACAAGAATAGGCCCA
>711
GGAAGAGATGAAAAGCTGAGATAAGGAAGCTCAGGAGAATCAAAGGAAGTGTCCTTAGCTGTGTCTCAAAGCACTGGGGACATGGAGCCCAGGGAAGCTGCCAGGCAGGAAATTGGAGTGAAAGGGACACCAACCCACCCACAAACTTTCAACCCAAAATTTATCCTGTCTACAAGAAATGTAGGGATTGGGGATGAAGC
>712
TCTTCGACAAGGGAGGTAAAACCATCCAGTGGAAGAAAGACAGCATTTTCAACAATTGGTGTTGGCACAACTGGTTGTTATCATGTAGAAGAATGCGAATCGATCCATACTTATCTCCTTGTACTAAGGTCAAATCTAAGTGGATCAAGGAACTTCACATAAAACCAGAGACACTGAAACTTATAGAGGAGAAAGTGGGG
>713
TTAAAATATAAAGGCTCTCTCTCTGTCTCTCTCTGTCTCTGTCTCTGTCTCTCTCTGTCTCTCTCTGTGTCTTTCATTCAGGAATGCAATGTAGTGGGGTGGGTAGTAAACTAGCCTGTGGGATTTGTTTATTTAATTCAGCACCACTATCCAGAATTTTTCTGTAATGCTAACTCAGAGACTTGTATACACAGAGTATA
>714
TCTCTCTCTTCCTTCCTTCCTTTCTTTTTTCCTTCTTTCTCTTTTTTAAAAGCCTATTTCCTAATTTATAAATGAGGACAAAAATTATCTGGTAGAATCAAGTACTTTGAGATGAGGCAAATAACCTCTAGATCAATGTATAAAAAGAGATGAAAAATACCGTCTAGAGCAGATCCACAGGACAGCCTACTCCTTTGTTT
>715
CTAGCAAAACTCTCAATTACCATAGATGGAGAGACCAAGATAAGCCATGAAAAAAACAAATTACACAATAACATTCCACAAATCCACCTCTACAAAGGATAATAGATGGAAAACTCCAACACAAGGAGTTTTTCTACATCCTAGAAAAATGGAAAGAGTAATCTTCTTTCAACAAACCCAATAGAAAATAGCCACAAAAA
>716
GAAAGATCATGCTCTAGGGAAGAGGGTGTCAGTGGTGTCACCAGAGGGAGGCACCATAAAAAGTCTTTAAATCCCTAACACAGGGCCCAGTGGGACTCTACCCACCTCCCTTTGGAATGCCCATTCCCGCTTGGAGTGCACTCTCCTTTTTGCTTTTGATAAGTAAACTGTTTTTAGCTGTCTGTGTTTCTTGGCTCAGC
>717
TAAATATTGTAGTGATTAAATAAAGCATTCTTGTGTAGATTACACTTTCAATCATGGATGCAGGATTTATTCAAATATGCACAATTATACAGAATCACTATCAGGCATATCATTCATTTCTAAATAACCTGGTTAGCATTGACTAAAGTTTTGTACCTAGGTGCATAAATCAACAGTAAAATAAAGAAAGGTAAAAGAAA
>718
TGAACAAACTAGAAGCCAAGGAAACAGCTCCAGAACGAGGTAGCTGATGCCCGTCTGAAACAGTAGGACATGATCACTCATGGATACCGAAGGACAGAATAGCTATTTTGGAAAGCAAAACTATAAACATAGGGAACAGACACAAGAGTGTCACAAACAGAGGCCTTTTAAATAATGTCCCTGAAGAAAATGCTTGAATG
>719
CTCTGTTGTTGACAAAGGATGGAAGACAGATGAGAACAAGGTCAATTTTGAAAACATCTGCATAAATAAATGGTCATCAGTTGACTCAGTCATGCCCTATCTCAGAGCTTCACTCGCTCCACAACTTAGAGTATATCATTACTCTACAGTAATATTGAGTGCCTGTACTGACTAGTTTTGTGTCAACTTGACACAGCTGG
>720
AAACACATGAAACTTAAGAAGAAGGAAGACCAAAATGTGAATACCTCGATCCTTCTTAGAAGGTGGAACAAAATATTCGTGGGAAGAGTTACAGAGACAAAATTTGTAGCAAAGATTGAAGGACCAAAATCCAGAGACTGCCCCACCAGGGGATACAGCCCATAAAAAACCACCAAACCCAGATACTCTTGTGGATGCCA
>721
ACAGGGTTTCTCTATGTAGTCCTGGCTGTTCTGGAACTCACTCTGTAGACCTGGCTGGCCTCGAACTCAGAAATCTGCCTGCCTCTGCCTCCCAAACGCTGGGATTAAAGGCGTGCACCACCACGCCCGGCAGAAAACATAATTCTTGTGTGTGTGTGTGTGTGTGTGTGTGTGTGTGTGTGTGTGTGTGTGTTAGTGGA
>722
TCTGGTGGAATTTTTAGGGTCACTTATATATATTATCATATCATCTGCAAATTGTGATATTTTGACTTCTTCCTTTTTTAATTTGTATCCTCTTGATCTCCTTTTGTTGTCGAATTGTTCTGGCTAGGACTTCAAGTACTATATTGAATAGGTAGGGGGATCCCTGATTTTAGTAAGATTGCTTCAAGTTTTTCTCCATT
>723
TGTCACTACTGATAAAGAGTGATCAATGTGACATTGTCATGTTGAAAGATCATTAAATGGCAGTCAGTGTCTTGGCACAAAATGGCTGGCAAAAAGTCAATGGTTCAAATTCCATGTGGGGAGCAAAGAGTGGAAGATAGATCTAGGGCATCTCAGAGTCCAGCAAGCTGTGAGCAATCAATCAATCATTTTTTTCCCAG
>724
GTTCAGGTTAGTTGACTCTGTTGGTTCTCCCTAGCTCTTGAGACAACATCTTATATAACTCCAGGCTGGTTCTCAATATTGTTACTTAGCCTAAGATGACTTCAAATTTTGATCTTCCTGCCTTTATCTCTCCAGTGCTGAGAGGATGGGTGGCTGAACCTAGTTTGTTACGGCTGATACCAGGCTCTGATCTTGACAAG
>725
ATAGGTATAATATATGATATATATAATATACAGTATTTAAAACTTAGACTATATCAAAGTCTATGCCTTTAGAAACAGACAGGTGATTTAGTAGAAATAGTAAATTGGTAAAATTAACAACACCTTGTTTTCTCATAAGTATTTGCAAATATGTCTGGTATCATACTGAATTCTACTGATAGATCTGTCCAAGTATGAGC
>726
ATTGATAAGGTTTAGAAATTCCCCATTAACTAACATGAGAGGCATAAGGATGACATTTGTGGATTAAACATAAGTGCATCCCCCAACATTAGATGTCCTAATGATGCTGAATTCCTGCTTTTAGATACATGGGCTCTTCCATAGAGTCTTTCTATAACGTTAATCTAACACCAGAAGAAAAGCCCAAGGGGCAAGTATTC
>727
TTGTACTAACTATATAGATGATTTCTAATTATCTATGCTAGGAAAAATATTCAAACAAATAAATCCAGTGATTTCAAAAATTAAGTCCATAGTTTTAGTTTTTAAACAGAATAAATTGTCATCGTCATTGTTCTCATTTGTTTACTCTCACTCTGATAGAATACTCTGACTTAAGGAAGAAGGGGCTTATTTTTGCCCAA
>728
ATAAAAATATTCATGGAAGTACAGCATAACCACAGGCCTTTTCTCATTGATGCCCACTCCTCTCAATACTGTATATTATTAGGCTGACTATGTTATATTTTTCTATTTTGATTTACCTTTGAACTCTTGAATACATTTTAGTTATTTATTGAATTATTAATATTTTAACCCTCAGTCTATGATTTCTTAACACTTTATGA
>729
AGGACTGTTTACCCTGTTTGGGCAGAGCTATTAGTAGACTACTGCACATTAGTGTGTCCTTTTCCTGGACAGTACGTTGCCTGCAGATGAAATAGACAATTTCTGTCCTGTGGCTACCTTGCCATGATGAGCAATCTCACCTAGAAGTAAAGATGATTAATTCTTCTTTGAAGGAGAATGGGGAAGCTGTTAGGAACAGA
>730
AGCAGCAGACCAGAAAAATAAAGCAAAACCCAAACAAGAAGGAAAAAAACAAAACAAAACAAACAAACAAACAAACAAAAAAACAAAAACCAAGTGGCAGTGTCCTTTTTAATCAATACAGAGCACTCCAGATTGTAACCTATCAGAAAAGGACAGCTCTAATATGACTGTATCTAAAACAATAAGAAAAATAGATGAAG
>731
CCAGTGACATATGGTACAGCCCTAATTAATGTGGCCTGAGTCTGCCCTTTGTCAATGTGACCAACAGTGCCACATTCATCCTCTCAGGCAGCAGTTTGTCATTGTTAAATGCACAAACAACAGCTCAAGATTGCTACCGAAATTGCAAAGGTCAAAGATATGCATGTTCCTACCCTAAAGGACTCCATAATGTGTTTTCT
>732
GTCACTCAACAGAAGAATGGATACAGAAAATGTGATACATTTACACAATGGAGTACTACACAGCTCTTAAAAACAATGGATTTATGAAATTCTTGGACAAATGGATGTATATGGAGGATATCATCAGTGAGGTAACCCAATCACAAAAGAAGGCATTAGATATGCACTCATTGATAAGTGGATATTAACCCAGAAACATA
>733
CACAGTGATACAGAGAAAAATAATTATTTCAAGAACAATTTCTGATTTTTCTACTTCTGACTGAAACTACTCAGAGCTTATTATTAGCTCCAGAAGGGAGAAAACACAAAATAATTCTAAGGATAGCAATTAAAAAAAAAAGTGTGTTTGCTGGCATCAATTTCTGCCCCCAAATGCACAGTAAGTCCTGAGTTTGTTGA
>734
GATTTTCGTATATTAAACCATCCCTGCATCCCTGGAATAAAACCTACTTGGTCAGGATGGATGATTGCTTTAATGTGTTCTTGGATTCGGTTAGCGAGAATTTTATTGAGGATTTTTGCATCGATATTCATAAGAGAAATTGGTCTGAAGTTCTCTATCTTTGTTGGATCTTTCTGTGGTTTAGGTATCAGAGTAATAGT
>735
ATCAACGTGGCTGCCTAAACAAGATCTGAACAGTGATACCCATAGATGTGCTAACAAGCAAGGGGGACGCTCAAGAGACTTCCCTCTAGACAAAGAACTACAGGCAACTAAGGAATGCTGAGAACAAGAGAAATGGTCTTCCCAGGAAAGAGCACACCAATTTGTTAACCAATACCAAGTGGTCAGCCACGAAATAATAT
>736
CTTTGAGCTTTACTAGAGTTTCGTTAATGAATGTGGATGCCCTTGCATTTGGAGCACAAATATTCAGAATTGAGAGATCATCTTAAAAGGTTTTACCTTTGAGGAGTATGAAGTGCCCCTCCTTGTCTTTTTTTGATAACTTTGGTTTGGAAGTCGATTTTATTCCATATTAGAATGGCTACCCCAGCTTGTTTTTTTGT
>737
TGTTTTACAGTTTGTGAAAGGTTAGTCAGATGATGATCTGTTCCTGAAAATCTTCTGAAAAATAAGATTACCTCTGTCCTTTATGAAATATATAGATTAATTCAATGTATTCTCTTGCCACAAATGAGTAAACTAATAAGATAAAGAAGAGACAAATATCTCATCTGGTAAACAAATTCTCAGAGACCTATAGCCCAAAC
>738
ATAAAAGCAACAGGAAGAATGTCTGGTGTCACTGTCCACCCCCAACCCCTGCCAGCCCAGTACTACATGGAGAAAGTTTTGAGTCTGAAACTTGACTCAGAAAACAAACAAACAAAAACACAAAAACAAAAACAAAACAACAAAAAAATTAAACCACACAAAATAACAGAAGCAAAGCTTAAGCCGTCTGATCCCCAAAA
>739
TTAATTAATTATTTCCACCCCAACTTTGGTAATGGTTATTTATTTATTTATTTATTTATTTATTTATTTATATTTTACTTACTTTACATTTTGCTCACTTTCCCTCCTCCAGGTCACCCCCTTAAACAATCCTTTCCCTCATTCCCCCTTCTCCTCTGAGCAGGTCGGGAGGCCCCCGGGTTATCCCCTCACCCTGGCAC
>740
TCATGTTCATCGTTCATTTAAAACTATCTTTGACACTCCTCTAGTCGCTTGTGTTGTCTATGTGAACCTCCAATATTAAGTTATCATTACTTTTGAGAGATAAAGATATGCCTGGTGCATACTAGGTCTTAGAAAGGATTTATATGAGACAACCACATCCAAACTTACACATAAATCTGGGAGAGCTACTAAAGCCCACT
>741
TTTGTGTTTATGTTCTGTCATCTATAGAGATAACCTTATCATGTCCTGTGGAGAGCTCCTGGGGCTGCTTCTAGGAATTTGGCAGTACTTTGACATTGGGCTAGGATATAGAAGTGGGTTCAGGTAGGAATTGATTTTGGGCTAGGACTCAAGAAGTAGGCTCAAGATGAATACAGCTGAGAAATGTATAATTTATATCT
>742
CTCCACCGCAAACACCAGGCTCTAGCTGCCCACGTTGTGGCTTCCCTAAGAGGGGTAAGATCCTCCTGCTTTCGCCACTGGACTCTGTGGTATCAAAGTAAGAGAAAGGAATATTTAATGCATTTGTGAATTGTGAGGATCCGGCAGTCTGATTTCCACTGACCCAAACGAGAGCTGCCTGGGGACCTGGCATTACAGGA
>743
AATAATGTTACGTTTTGTCTTCGGACTGCATTTGTTAATCCACTTTAGGCATTATTTCAGAATTTCAGTAAACCAGTTTCACAAATGCTATAGCTAACACCAAGAAACTAATCCCCCTACTTAGCAGTAGTCACATATGTCTTGTCTTTTGTGTGATTTCTTAAATTCTTAGTCTGTACTGACAGGACTGTGGTCTGTAA
>744
CAACCCAAAGATTTAAAGTAAAACCAAACACTATGGACCTTTTCAAAAAAAATCAATAAGATGACTCCTAACAATATTCTGCTATATTCATACATCGGTGCCTTGCCTTGTCATCATGATGAAGACCTTTGCAGCAAATTTGAAAAAAGGCAGAAACTTACAGTCATACATTAAATTTGGGTAGTCTACTAATCCCTCGT
>745
TGCATGTGTGTCTGGAAAATATATATATATATATATATATATACATATACATATACATACACACACACACACACACACACACACACACACACACTGATACCTAAAAACTTTAGTTTGTCTTGACATCATTAGTCTTTGTTTTAGTATTTCTGTATGTGCCAAGATTTGGCTTAGATTTTTCTCTTCTAAGTAGTCTATGG
>746
ATCTCCTTTCTTTTGAGATGGTCTTTTATGTCACTTCCTTTTTATTTCACTAAGGCTTAAAGATGAGATTCTCTGAGTCTCAGTTTCCTTCTGTTGATGTAGGCTAGACAAAGTTAAGTCCTCTAAGACATCTCCCAGCACTCATTCTATGCGTATCTAGGGCTAGCTACTCTCACCCTACCGGGCATTTATAATCTCAC
>747
CTGAGAGTTCTGATTCTTAGTGGAGTGATGAGTCACAGCAGGGAGCACTGTAAAGTGACACCCCCTCCCCCGCCCCTGCAGCACCCTCCCTGACCCCTTCAGACACATTCCAGCTAACACCAAGTGCTGAGTCCGAAAGGCACGGCCAACATAAGCTAAGCACAACAGTGCTCCAAAGCACTGTGCAGAGTCACTGCATT
>748
TTCTAATCTTCTGGCTCCTTCATGTTCTCTGGCTCATTCTGTCTTCACCTGTGTCTAGCTTGTTCTGTCTCGCAACCTGTCTCTTTACAACTGTCCCAGTAAAATTGCCTCTCCTTTTTTCCTCTCTACACTGATCTCTTAAGTAGTTTCCCTTTCCTCTCTCTTCTTGAGAGAGTTGGGCTGATCCTATTCTGTCAAAT
>749
GCCTCCTTCCAAGAAAAACGCAAGGCCCACCTCCCCAGCATGGGGTAAGACGTGTTCTGCTGAGGTTGAGCTGAGTCTGCCTGCCCAGCCAGGCCTCACAGCACCACATAGGAAGCTGAACAAGGGAGCCCCGCTTCCCAAGCCAGAACTACAAAGCCACCTCCTGGCAGGCCTCTGACTACAGTGGCCAGCATGCCTGG
>750
TACTTGCAAACTTTGTTTGATCGAGCCCTGCCCTGTTTCCAGGCCAGCCTCTTGTAGACAATGCCAGTGTTTGTTTTGGGCTTAGTTTTGCTATGGTATCTGAACAACCATTCTACAGCCATTCTCTTTCCTGGCTGAGACTCGCTTCTCTGTGTAGTTGTGCAACAGTGATGGTTGGTGGCTTGGTTTGAATCATATTC
>751
GGGACTTGCTTATAGTTATAGACCATCATGGTGGGAAGCATGGCAGCTGATAGGTATAGTGTTGGAGCAGTAATTGAAGGTTTACATTGATCCAGAAGCAGGAGGGAGGGAGAGAGAGAGAGAGAGAGAGAGAGAGAGAGAGAGAGAGAGAGAGAGAGAGACTGATCCTGGCTTGAGATTTTGAAACTTCACAGCCTACT
>752
AGACATAAATCATTTTTAGAGAGTGTATACCCAAATATTACTGACCCAGGTGGCCTCATAGCATCTTATCAGACGGCTGTCTACTCAATATAAAAAAAGTACTTATCTGATTGGTTTCCATTTGGAGTGCAATCTTATTTTTTAACTTAATGATACCTTAAGGTGTTATTTAAAAAAAAATAGACTGGATTGTAAATGCA
>753
TACTAACAAACTTGGCTGTAGGATCTAGCTCACTTTTTTAGCCAAAGGAAAATTATCTGTTAAATATTCATCCCTTTACCTAGAATATCAGCTTCTCTGTTACTGAGGAGCCTAATGAAATACCATAATGGCTGTCCCACTGCCCTCTCCGAGTATCCCCCGAACCCAGCGTGGGGGCATGGAAAGTACTCATTAAAGTT
>754
TGCTCAATATATTAGCATCAATACCTACTCAGTGATAAAAATTCAACCCCATGTTTAGTTAGCTTCATTATTTTAGCATTATCTGAGTAGTATATATTTATATTATATATTATAAATACTAATATATATATATATATATATATTATTTATTTCTGTAACTCTTCTAGGTACTATTGTTATACCTTTTAGTAAATGAGAAA
>755
TGTGGAGGCCAGGAGCCATGAGATAATCTGTCTCGCAGGCAGAAATACTCTGAGAATCTGCAGTAAAGAAGAGAGTAGCTGCTTCTTGATAGGATTTCTATAGTGCAGGTGTAGAGTACTAGGAGACCACTACATTGTTGAATATTTCTTCTGGGATGAGTGTCACATGGGTTTTTTTTTGAGCTTGTGCTATCAAAGTA
>756
TTATTTTTTATTATATAGGAAGGCATTACATATTCTCTTCAAACTGCTTCTAGTTAACTGCATAACTTATAATCATGAGTGTCTCCTTTGAGAGTATATTTTTTCCAATGCTCACCTTAAAACAAAAGAAGGTAAAAATATTCCTCAAATTAATATAACAATGTTTAAAAGACAATGGATAATAATGTATAATGAAGCAA
>757
ACGTGAAGCCGGCCCACCTTCCAGGGCTGCCAGAGCCCTCAAGGTAGAGGTCGGAGGTCACGCTTGGGGATCGGGGAATCGGCCGCGGACGGATCCTCTGCAGCCTCTCCCTGGGCTTTGAGGAGCAAAGGGTTCGGCAGATGGAGTTGGGTGGCTGCCTGGGTCTTGTGATTCGTCCCGGGGAGAAGGGGAGCCGAACT
>758
CTTAGTTTAATTAAGTATTTTAATATCAGTTTCAAATAATGCCAACCTGAACCAAAATTAAACAAAAATTTAATCCCCCTCTCCTGTTGCATCTTCAGTATTCTTTGGACTCTGCACCATACTGCATCTAAGGTTTCTTCTTCAGGGAACCAAGGGTTATAATCATCAAAAATTTGCAGGCAATCTAACAGTTGTGATTT
>759
GAAGCTGTAGTGTGACATAGTGTGTCCCACAGTATACCCTATTTTCCACACTTAATGGTTTGCAAATGTTCATTGCAATGATTCTTTGGTTATGGACAAGACCTCTGGCTTCTGTTATACTGTCAATACTGGATCCTCATGGATACTCCTCTCAGATATTTTATTATTGTCCTGTATCACGGAGATCTTGTAGGTTTGGA
>760
GAGGCAGATCATAGGTTCCGATTCCAACTCTGCTAATAACTACTTGTGAAACCTTGGGGAGGTTATTAATCTCACTGAACATCCACTTCCAGAGCTCAAACTCAATAGAAATAGGGGAAACACAATGATACTTTCATTATTCGAATAAATGAAATGACACAGCTCAAGTTCAAAGGCTAGTGCTTAAGCATAAGTACTGG
>761
TATACACCAGCCTCTGGACAAAGGAAAGAGTGTTCATGCTTGAGTCCAGAAGCATCTATTCCAGCTGTTTGCAAACACTGGTTAACTGTTTTTTCTACAGTGAGGAGTGGCTCCTTCGGTAGAGGGGAATGGGCCCGAGAAGTTGGAAGAGTGGATTTCCTTTGGACCTGAGGCCAACTACTGCTCCTTTCTAGTGAATT
>762
CCCTGGTAAGAGGACAGCTGGGATCCAGGTTTGAAACTTGATATTGAAACTGCCCTGTGCAGATTTTCTACACAGAGGCTCAGATTTAGTTGCTCTACCCTGGCCACTGAGAGTCAAGCAGTCTTCTTTCTGCCTTCTTTCCAGAGGATTTTTCATTGAAGGCTCCAGGTTTCTCTGCCAGATCCTATTTAGTATTCCTC
>763
TGATTGAGAAATTTCTATTGTAAATATCTCAGTGTTACATAGTGAAGCTTAAAGTGTTTGTAGTCTTGCATAAGGACACAGCCTAAATAACTGACCCCTTACTCGCTCTGAAGAGCCTCCCTGCCCCACCCCTACGTAGCTCATCTTCAGTGTGGGCCATGTGCAGCGTGTTTCTGTGCAGATAATGTGGCCCTGTTCTC
>764
CCCTCTTCACTCTCTTGTTTTCTTTCATATGCAGAAGGTTTTTAATATCATGCAGCACAATTTGTCAGAATTTTTGTTTGTCTTCTAAGTTATTGGAATTTTCAGAAAGTTATTTTTTTCCTGTGATTTAAAATTGATCCTTTGGTAACTTTACGCATGCATGCAATATATTTTGATTATATTTATCCCCCAGTCCTCTA
>765
CTACCCACATTTGCCAGGAAATATGTCCCTTATTGGGTCATCAGAACTTCCACTGACAACTATGTAATAAGAAAAGAGGACATAGCATTTGGAAGGTCCTAAGCAATGTGAGCACATGTTATCCAAGTATAAGACATCATGTTATTTAGGGAAACAGGAGATGGAACTGCCTATAGTCTGAATGTATGCTCAAATCTGAC
>766
GCAAGATCGTCTTGGAGCCTCAATCCATTCATGAAGATGGTAGCATCTATTCCAGAGGACAAATGGTAAAGCAGAGAACACTCAGCACCACCTGTCTCCTCACTCCGCAATGCACCACAACAAAGGTCGGCGATAGCAAGGGAGACCGAGCACAAATATATGCAGGAGAAAAGAACCCTGCTCATTACTAAGACTGGCAT
>767
TTGTTACTCCAGACGTCATTTGCAGGTCAAGATAGGTGGAGGCACTTGTCTGTGTAGTAATTCTACTTGATAGTCTGTAGTATCAGGGTATAAAAATACATGCCTTTAAAAATAAGGGTCTGTGGGCTGGAGACATGCTCTGTGAGGAAATAGCTTGCTTTTCAGACATGAGGGCCAGAGTTCTCATCTCTGAAACCCAC
>768
TGTAACAAGGTGCACACATGTACAAACTACCTGTGAGTAGTAATGAATAGCTGTGAGTTCAATACTGTGTCATGACCACTCATTGGCAGGAGGGTAGGAGATGAACTTTGATAAGGAACCAGTTATCATACACTAATTACACTGCTCAACCTTCTCCCATGTTCTCTGAACTTTTCTGGAGCTTACCATGGGATTTAACA
>769
GAGTTGTAATGGACATACTCAAGGACAAGGGCTAACAAGGTAAACTGACCTTAACAGCAGGGTCTGCTTTATTAAGGTGGTGGTGGAGTGGGGTCTGTTTGTTTATTTAGATTGTGTTCTCATTATGTTTCCCAGGGTGGACTTGAACTCTTTGGCTCAAACTGTGCATCTGCACCAGCCTGGAGAGTTCTGAGGGCAGG
>770
TTGGCTTTCTGGGCCAACGTCTCTTCAGGGAGGCTGCTGGCCGAGATCATTTTCTTTCTGTCCACCACTGCTGCCCCTGCCTTCCACTTACTTTCAACCATGAAGCTCAGATTCCCAGACCAAGGCTGATCAGCATCCTTGACAAGTAGAGCTATGGCAGCAATAGCTTTTAGGCAAGAAAATCACCCGCTGGCAACAGG
>771
AGGTGAAGACATAATAAGAAGATAATTCTCTATGATGCCTTAAAATTTACGAAACAGTTCCTCTTCTGCCGCTCAAGATCACCACACCAGTGTGAAAGGAGGCACTTCGCAACTATAGGCTCTGCACCCCCAAACAAAGCTAAATGGTGTTAAGCTATATCGGATCACATGGGTAGCAAAGAAGAGAGGTGAGGAAAAGG
>772
ATGGATTACTTTATTTCAAAAGTGTGTAAAATAAGTACAGATTGTATGTGGGTGTTCTACTTTGCTCTCTGTTGCTGTGATAAAATATTATGATCAAAACCAATTTAGGGAACAAAGGGTTTGTTTGGGCTTACAGTTTTATAGAGATTGAGGTTGTAATGGTTGGAGAAGCATGGCAGGAGGAAGAGGAATGGAATCAA
>773
AGAGAAGAGGTCTGGACTGTGGCCAGGGTTCTGTGTGAGTGAACACTGCTGGCTGCTGAGCCACTTGACCTGTGACCTGAGGCCTGGGAAAGCTTGCTTCCTCTCTTTCATTTTATTTATGGATTCATGCAAGCTTCCTATTTATACAACCATTCTGACAGATGCAGGCTTTCATTTGGCCACATCTCAAGGCTGGATGA
>774
GATGAAACCTCGGAAGAAAAATGGGAGCATAACGGGATGGTCAGCAGTCTGAAATGCTGCCAGAGACCGGAGAGAACGGTCCCCAGCTACTTACTGCAGGAAGAAGGAAATAACGGATGGGGATGTCGGTAAATGGGAATTAGAAGTAGAGCATATAGACTCTACATTTGAGGAACGTTAACGCAAAGGGTCATTTAAGA
>775
TTCTCACCTTTTCAGTAAGGCTACTTAGAACAACTTAAAAAGTTATAATGTGCATTTGATATCTCTGTTGAGTAGGACAGCCTTAGGAAAACTCTGGGCTCATAACCTGACACATGTTTCCTACTTAGCTATCCAACTAACCTGATCAAGTGGAAACTCTAATGGTCCCATTTCATGAATTAAAACATTGAGGCACAAAG
>776
ATTTGCACCTATGCAAAGTTTAGTTATATTGTAAATAAGATTGCTTTCTTAGTTTTATTTTAAATTGGCCTTTGCTAATATTTAGAAATCGCATTGATACTTACTTGCATTAATTATGTAACCTGTAATCTTCCAGAACTCATTTATTTGCTCTACTTATTTTGAATACTTTGAATACTTTAGGATTTTCTTTTATTATT
>777
GTTCTAGAAGATGATTAGAGAGTGTCCTCAATGACGGTTTCAAACATATGTATCAGGAACATTCACTTGTCTCTTTTATCTCAGTAACTCCCATAAACATTCCTACAGCAAATATTGTGTCCTCCCTGATGAAGATAGTCTCAACTGGACTTTTCAGAGATGCAGAAAGAAAAAACAGTTCATAGGGGTTTCTCCCCCTC
>778
CCAAAGACCACCACTGTGGCCTTTGCTGTGAATGGGGCTCTGTGCTGAGGGTACCAGGAGCATGCAAGCCCTGCCTAGGGACAGTGGGGTTTGGAGAAGTAGCCCTTTTCTTTCCTGCACTCTTTCTTCCAGTGCTGGGAACTGACTCCAGGGTGGTCCATAGGTAAGTTCTCTACTACTACTGAGCTACACTCCCCTAA
>779
TGCCTGGGACAGTAAAGCCACATTGGGAATTAACTTGTTTTAATCCCAAGAGCAGGGCATAAAAATTCCTGACGGAAATAACAACACACACACCCCTCAATCTATACAAAACAATGTAAATGCCAAGCAACAGGGGCACAAGTGGTCCACAGGACACAGGACAGAAAGGAGGCGAGCTGTTGCTCTTCATAGTTGATTGT
>780
TTTTCAATTCCATTAAATAAGAAAGATAAACCTAGATTTGCATTCACCTTGCCTTCTATTAATCATATGGAACCTGATAAAAGGTACCAATGGCGGGTATTACCCCAAGGAATGGCAAATAGCCCTACCATATGTCAGTTATATGTAGGAAAAGCTTTACAACCGGTTAGGGATGGTTTCCCCTCCTTAAAAATTTGTCA
>781
AAGACTTGCTCGCTTTGCTTTGGAATGTCTTCCAATAGGAAGAGCCGCTTGGAAAGCTTGCAGAAGCCCTCTGCCTTCTCCAGCAGCTCCCTCACTGGAGCGACTGAGGGGGTCATTTGTTGAATGCTTTTGAAATCACACTCTAGAGTTAGTCAATTATTTACTTAAAACTTGAAACTTGCTAATGGTCTACTGCATTA
>782
CTTGTGTAAACAAATCTAAATATGCCACAAAAAAAATCACAGTTACAAAAGCAACAAGAGCATGTTACTGTGGTATTCAAAGAAATTAATAATCTGTATCTTATTTTGGTCTCAATCTGAAAAAGAAAAAGTAGAATGCAATGATGGTGGTAAAGAAAATTATCTTGTAAGTGTGTTCGATCTCCACAGTATGAATCAGG
>783
TCTCTGAAGACTTACAGAAACCATGGAACTTATTTGAGTCTTGATTTCTTCTTGGTAGGATTGCAGATTAGTTTATTGACTGTGGAACACAGTATGGAGGAATGATGGTTGGTTTTGATTGTTAAAGTTGTTAGATGTAGGGCCACCTAGAAGATATATCCCTAAGCATGTTGGAGGGTATTTCCAGAGACTATCAACTG
>784
GAACCAGCGCTCGGGTTTAACGCTGTCTCAGCTTAGCCCATACCTTCTCCAGTATGAATTTCCTTTATCCTTTATTTTATGGAGCTCCGAACCAGCAGCGTCTCTTCCAAAAATCCTTTGCCGTTTCTCAGTCCCGAGTTGGTTCGCCAATTGTTGTGTCCGGCCATCAGACCACAACCTGGGTTCTAGCCTGGAAAGGC
>785
GCCTACAAAAAGGATGGGGGGTGGGGGTGGCTCTTGAGTTGTCCATTATGGATAAAGCAGGGATGGTTGTCTAGGAAAGGAAGCACAGGCATGGAGCCAAGGAATAAGGCTCTGTTTCTTGGCTCTCTTGGTAATCCCATGCTCTCTCTAACTTGTCGGGGCCTCAGCTTCTCAAATTGAGACTTGAGAGCACCTGCTTA
>786
AATTAGAGCTGTTGACTTACTTCATAGTACTGGGCCACACTCAATTTCACCTCACTTTGGGTGGATCAATTATGTGGTTTTAGCTGTAGGTTCTGGATTCACAGTGAGGTATTTTGATGAATGAATATCATTAACATGACACTGTTTAGTAATTAAGCTTAAAGTCCTTGAGTCTTGGTAAGTATGCTTTCTTTAAAATG
>787
ACATACATACATACATATAGAGTATAAACATATATACTACACACATGCGTGCAAATACACACAAAAGAGAGAGAGAGAAAGAGGCAGAGAGAGAGAGAGAGAGAGAGAGAGGAGTTACAGAGGTTGCAACAAGACAGCAGCAGATAAAAATCTTTGAAGACTTAAGAAAGGAGGAGAGAGCCAAGGAGGGAAGGACTTCC
>788
TACATGTGGTCATGTATTCTGAAAGATGTATAAGTACCGAGGACAAACAGATGAGAAACAGAGAAGAATTTTTTGCCTTTTCCTACTTAGAAGAATTTTTTCCTTTCCCTAGGTAGGATCTTTCCACATTTCCCCTTAAGCAGGTTTCATAGGAAACTTTTACAACTTCGTAATAAATGCTATAATCACTTTTCTAAGTG
>789
CCCTTTCTTCCTTCCTTACACACTGACTTATTCATCACAAGGCACAGGACAAGGTTCTTAGATTGTCAACCTTTAACACAGAGCTAATCTTTCTAAAGTTTGACTGTCCTGCTATTTTGTTGTAGTAATATAAAATGGACTATGAATAACATATTTTTAAAGGGTGAAGTTTTTTTTAATAAATTAATATTCCCCAATTC
>790
ATATTGGTAGGCCCTAGCTCTTCAGGTTACCAACATCATCCTGTCTCTTCCATTGAGGCTCTACTTTAAAGTTCCAATATAGAGGCAGGAGTAGTTGCATCCAGGATGCCGCAACTCATATGGCAGAGCCTAACAGCTCCTGAAGCAGGTGCCCTGGAAATACCCTGTCCCCAAAGCCCCAAAATAACCCAAACCCTAGA
>791
GTATTCTACCGTCTTAGGTTCGGAAGGAATCAAGGGAGCCTGATTAAAGATGGGAAGAAGGGAGCCAGGCTTCTAAAAACCTGGTTAAACGCCACTGGTGCTGTGTTCAGTAAGTTCCTGTGTTGCTAACCCCTCCTGGTCATTACTGGGCTTTCAGAGTGGGATACCAGAGCCTGGGTCATGGTGGAGTGGCTTTCACA
>792
ATGCTACTGGTATAGTGACAGAGAAGTAAACAAATGGAATAGAATTGAAGACCCAGGAATGAAACCACACACATATGGTCACTTGATCTTCGACAAGGAACTAAAACCATCCAGTGGAAGAAAGACAGCATTTTAAACAAATGGTGCTGGCATAAATGGTGGTTATCATGCAGAAGAATGCGAATTGATCCATTCCTATC
>793
GCAGTTTTCTTGGGATGTGTTTGTCCAGTGATGGAATCAGGATACCAAGCTTAATCCAGTGTCCCGGGAGGTCCTCACCTCTCCTGTTGTTGTACTGGTTTCACCAGCGGGCCTATGCCGTGGTCCTGGGGTGGGTGTTCATGACCTCACTGAAAGCAGAACAAGTATTTACATTTAGAATGCTGAGTGTTCCCATTATG
>794
TCTTGAAGGCTCTGAGCCAGTGCTTGCTGCAGCTCCTGCTCTTCTCTTTCCCGGTCTACGTCATACTGCTGGAGCCAATCAACCTCTCCCTGAGAGCCTTCTGGAGTTTTGTTTTCTTTATTCTCATCACAGTCTTTTGTTATCTCAGTAAAACTAGCAGGACCTGAAAAGCAAAACATTATTTTGGAGAAACCCTGAAC
>795
CAGGGCACAACACTGTTACAGAGTCCAGGCTGCCATCTTATCTTCTTTTGGCTCTTCTCACTCTGCTTCCTACCATGAGCTTCTCCAGCTTATGGGATAATTTTACTATGTAATCTCCCTCTCCCTGCCCCTTGGTTTCCTCTGTCTGTGCTCTTTGCCTCCCTGCTGCATCCCCCTTCACATCCCAGTCAATGCTCAGT
>796
TGAACTTGAAATGTTTCCAGCAGCATTCAGCGATGTTTGATCATGTGACTTCATTGTAGTCTTAATTCTGAACACTAAGTATGTGCACTTTGCATGCCAACACACCACAATGACATCAAAGCCTGAAACACCATGGCTTAGATGTGAACCCACTGCACATGACAGATCGCAGTGTTTTTACCATGTATGCAAAGGTCCCT
>797
CCACAGGATACCCAAGAGAAAAGCCAGCCAAATTAGAAGATAGCCAGAGAACAGATACAGCTCATCGCCCGTCAGTGAGGAACGTCAGAGCGTTTAAATTAGCCTGAGCGTGGCACTAACCTGATAAGGTCCCACGTTAGATAACTGTCCCGGGCATAAAGGTATAAATGAACCGGCACCTGGACTAGCTGGTGCCTCCC
>798
CTTAGGCTTTGTCAAAATGCATGAACATTAATAACCAAAACCATAAATTTATGAACAATATTAGTAGTCCCATGTTAATATATCTCAACAAAAGTGGCTTAGATGATGAACAAGAAAACTATATAAAATAGTGTTAATAAACACAAAGAACTCTAATACACAAGTAAATGGTGACATAAAGATGGCAGTTGATTAAATGC
>799
CAAAAACTAATGCTGTAGTTAAATAATGTCATAAACGAAATAGACATAGCAGACATTTATAAAACACCCCACCCAAACACTAAAGAATATTGCTTTCTTCTTAGCAGCCTATGGAACTTTCTCCAAAAGTGGCCATAGATTAGGGCACAAAGCAACCAACAAATCAAAAAAAAAAAAAAAAATTGAAATTGATATCCTGC
>800
AACATAATGAGACAAAGCTGAGTATGTAACCAGCCCTTTGCTCTTCCCCAGTGCCCACACACCCACTCATAGATGGGAGGAGAGGGTGAGTGACAGGGCAGCAGCAGAGGGTCCCAGTGCCTGCCTGTCTTTCCCTCCCTCTCTTTCCACTTCCATGAGGCTCTTCAGGTGTACAGCCACTGTTTTGACAGACCTTGAAA
>801
TGGCTGATACTTAGGACTGAGTGCTTCTCCTACCCAGATGTACTCCTCCACATCTTTCTAGATTGTGTGCCAAGCTGCTGGTGATGGATTATTCATCTACTATTTTAAATTACAGATTCAAATCTTCTGGAATGACCAAGACACACTTGATTACTAAAAAAGATGCCCTTCTGTGTCATTGTGACTTGCCTGTTTCCTCT
>802
CATACCTGTCTCCTAAGCAATGGGATTAAATTGGTCCACCAAGCCTGGATTTAAGTTTTTCTTCACTTAGCACTTCCTCTAGGCTAGCCTTGAACTCAGATATCTGCTTGTCTTTGACTCCTGGGATGAAAGGTTTGTACTATCATGCCTGGACCTAAATTTAGCTGGATGGGATCTTGCCCCTAGGTCCCTTAATTCAA
>803
CTGTCATACAGTTTTGTTACAAAACCTACAGAAATGAAAACCAGGTAAAATCAAGTATATACAGGATTCTACAGCATGCTCCCTTTGTGAAAGTTAATGATGTACACACGAAATGCTTGCATATAGGGCCTTTTCCCCCTTAAAGATGTGGAGCTGTTAGAGCTAACCTAAAAAAAGTCCTTAAAAAGATAATAACACTT
>804
TGTTTCAGGGAAAAGTATATTTTCAGTGGTTCCTTTGCTTTTTTAAAAATTGGGTTACCTGTGCTTTGATAATTTTGAAGTAACTAGATCAATATTATTAGTCATCACTCCATGTAGCAAAAAGTCCATATACTTCTTTCAAAGTAAAGTCTTTCAAGCACTCCTTAGAGCATGCAGTTTCTCTTAGGACTTTGTATTGT
>805
TTAATTATAAATGTGTGAACAATGGAATTGTCAAAGCACAGATACTAATATGTACATAACTAAAATGTGTCTCTCAAGCACACAGTTGACATCCCTCTATTACAAGTAGGTTCCTAGAGACAGTGCTCTCGCATAAAGCCATGCTGCTGTGGGTCTATACATAACCCTCTGTGTAAGTGCATTCCTCTCAACAGCATTCC
>806
GACCTACTCAAAGATATCACGTTTTAAACTGAATCTTGCAACCCAATATGGGTCAAGACTGATGTTCAAAGCCAATTGGATTGGCTGTAGTGGTACACGCCTTTAATTCCAACACTGGGAAGATAGAGTTAGTTCAATCTTGTGAGTTCAAGGCCAGGATGGCCTATATAATAGCAAATTCTAGGCCAGTTAGAACCGCA
>807
AAATGAATTGGCAAATTACTCTTTCTAACTCTATGAAAAATTGAGTTGGAATTTTGATGGGGATTGCATTGAATATGTAGATTGCTTTCAGCAAGATGGCCATTTTTACTATATTAATCCTGCCAATCAATGATCATGGGAGATCTTTCCGTCTTCTGAGATAATCCTCGATTTCTATCTTCAGAGACTTGATGTTATTG
>808
TGTGTCCTTGCAAAGCCTTTTACAGTACGTCATTGACATATACAGACCACCTGGCTTGAGCAGGCGAATGCCCAGGTCCTGTGCCCACTGTGTAATTTGAACCTTGGTTCTGGCATTCCCTTGATATTGATATGACCTTTCACTTTCCTGTTGTTTGTAGCCTGCAGGGTTTCTGTAGGGATGAAGTGACTGACTTCGGA
>809
TCTACAGAGATGCCACAACCAACGTAAGCCAACAGATCTGAACAGGATACACTTCCCAGCAGAATTAAATCCACAAACAGCTAAAGGAACAGAGGAACACTGTCTGAAGCTATTAGCAGCCAAGACACATCGGCTTGTGACATAATACCTCTCTTTTCTCTTTATTTCATTTGTTTTTTTTTATTTTCACTCCTGCATAA
>810
TCTGGATTTGACTGCAGGTTGCCAGGCTTGTACAGCATGCAACTTTTCCTACTGAGCCATCACCAGCCTCAAGTAGGGTCTTTTTCTTTTAAAAAACAAAATATTTCATTATAGAATAAATGCATCAATCAGTAGGGCTGTGCAGATGAGAGGTGAAGGGGACCCTGAAGCAGACCTAGGGTCTCTGTCCCTCAGATGAA
>811
TATTTATTTATTTATTTACTTTTATGATTTCCTCTTTGACTCATTAATCACTCAGTAAAATGTTGTTTCAGAAGCTTCCATGGACTGCTAATGGAATACATAGTCTTGGTGATTGGATAGAATGTTGTGTAGATATCTGTTAGATCTAGTTGATATCTGTGTCAGATAATTCTTATGCTCCACTGTTTACTTTTTTCTAT
>812
CTGGTAGCACCTGGGCAAATATTGCACCATGCCCCATGGAGACCCAGAGATTCCCAAAATGGACAGATACTTTTAAAAAAGGACCTCTAAACAGTGTGACTTTGCTGTACTTTACAGGACTCTTAATAATAAGTGCTTTATCCTTAAGAGGTCTCTTTCCTAGGATGTTATGAAAGAGCTCTGCTGTAATTGAAACCCAC
>813
TGTGCTGATAAATTTATACAGAATTATTTCCTCTGTCACAAGTAAAATACAGACAGATTTTTTAAAGGAGCTTTCTGGGAAGTAGTTTGGTAATCCCTGTTAAACCAAGCTGTAAAAATGAACATGTTCCCCCTACCAACAATGCCCCTTAATTATCCTAAAGGAATAATGACAGATCCAGATGTGTGGATTTCTTGACA
>814
ATAATATATATTATATATACAATAATACACACATAAATAGATAGATAGATAGATAGATAGATAGATAGATAGATAGATAGATAGATAGATTAGTTTTACTTGCCAATAAGGCAAACTGTCTCAATCCTGTCAGGAAGAAGTAATATTTTCACTGAACTGAGCTCTTGGTTCACTGCAAACTCTACAAATCAACTTGCAGA
>815
CATCTCTCCAACTTTAAAATTCTGCATTCGTTTCCAGTTCCATTTTCAGGACTTACAAATAGTTATTTGGAAACTTAATTTTTAAGTCAGTAATGCTGCAGGCATTATGAGGGAGCAACATTTTTTCCCACTTTATAATAGCTATCAGGGTTGTATGCTTCATCTTGTATGCTAAAACTAAATAATTTAAAAATCAGTAT
>816
CTGAAAATCGATAAGGAAACCTCAGCACTAAACTACACCAAAGATAAGATATTCTTAAAAGATAGCTACAGAACATCTCAGCCAACAGAACCAAAATCTATGTTCTTCTCAGCATCTGATGGAAGCTGCTCCAAGGTAAAATACAATCTGCCTCCCAAGACAAATCTTACCAAATACTAAAGGCACAAATAATCTTTTGT
>817
ATCCCCTCCCTCCTCCACCTGCTCCCCAAGCCACCCACTCACATTCCTGGTCCTGACATTCCCCTATACTAGGGCATAGAGCCTTCATAGGACCAAGGGCCTCTTCTCCCATTGATGACCAACTAGGCCATCTTCTGCTACATATACAGCTAGAGCCACAAGTTCCACCATGTGCTTTCTTTGATTGATGGTATAGTTCC
>818
AACAGCATAAAGAGACAGAATTCTCAGAGCACAAAGCAATACCAGTTTACCGCTCTAATTGGTGGCATGAACCTGGGAGAGGAGTGCCTAGAAATGAGGTAGACCAAAGTCCCATATAATCGCCATCTTTATTCAGAGCATCGGGCAATGTATGCCCTGAGGGTTAAGAAGAATCTCCTGTGCAATCGCAAGGATAAGCG
>819
CAAGCCTGTGTGTCAGTACTCCTGGGAGACCAGCTCTCTCCTGGCAGTAATTGGGTATAGAGAGCTGTGGCACAGGATCAGCTCCCAGTGCAGACATTAGGAATCATTTTATTGCTACTTTTTTCTCCCTAAGATCAGTAGTATTTGGTTTTACCCTTGGTCTCTATGCTGCATGATCTTTGTTTGATTCTTGGTCATTC
>820
TTAGACATTTTCAACAAATTTTACTTTTAATGTTATTCCATTTATAAGATTCAAATTAGATTTTCTGCATAATTATATTCAATGAATATTTTCTTGCCAATTTCCAGGAAAGCATGATCCACAATTGTTTCTTTTGACATTTGGATCCTGAATTATCAATATAGTGTAGTACATTCACATTTGCTACAAGTATAAATTAA
>821
TAGAATTACCTCCATCAGATTGGCCAGTGGGCATGTCTACAGGGAATTAATTATTGATGTGGGAGGATCTAGCCTACTTTGCACAGTGCCACCTCTGGGCAGGTACATGGTCCTGGAATATATAAAAAAAAAGCAAGCTAAGCATGCTTCCAGTTATAGGCCAGGAAGCAAATCCCCCCTCCCCCACCCCCATGGCCTGT
>822
ACGTTGTGTAGAATGGGCTGCCTTAAAGAAACCAAGCTGGCTGTAGGCCACCGGGCAAGAGAGACAGAGTCCTGCTGAAGGACCGACTTTTACCAATACCCATATCCCTTCACCCAGATGGGCAAGCTGTCTCACTTTCATTTAAGATTTTATTTGTATTTTTCATTATATGTATACGCTTGGGGCATATGGCTACGGTG
>823
GAAAGTAGGGAAAAGCCTCGAAGATATGTGTACAGGGGAAAAATTCCTGAATAGAACAGCAATGGCTTGTGATGTAAGATCTAAAATTGAAAAATGGGACCTCATAAAATTGCAAAGCTTCTGCAAGGCAAAAGACACCGTCAATAAAACAAAAAGGCCACCAACAGATTGGGAAAGGATCTTTATCTATCCTAAATCAG
>824
GTTCCCTATGCAGGTTAGTACTAAAAAGATCTGTGCTCATTACACAGCTGCTCAGACTATGTGTAACTCTGACTTTGTCTGATTCTTTGTATAGGAGAGTGAACTCTGCACCCTGGAAAATGAACATATACTAGCTCTATAAATCTTGTCTTGTAGGTCTCCCTTTGAAAAGAAAAGACTCTAAAGAATCCCAAGTAAAG
>825
CCAAATGCTTTAAAAAAAAGTCAACAGGGAGGTGGATTTCCTAAACTAGGAGGCTGGGGAGTATTTGATTTTATTTCTAGTCATACCATTTACATTATTGGGCTAAACAACTTCAGATCCTAAATGGGACATTAAAATCTGTGAATAGAGAGAAAGTCTTTCAGCCATAACACAGTCAATAGAAATGTATGAAAGCAAAG
>826
ATTTATCTCAGACAACAGTTCTCTCTAATCATTTTGCTGCCTGTACAAACAGAGAAATTGAAAGAAAACTAAGCATCTGTCAAATGTAGATTATTTCTGGTCTTGCAACTGCTGAGCACTTCTGTTTCTTGTTCTTATTATTAAATGTGATTTTTAAAAGCATCATATTTATAGGAAATTTTAAAGTTGAGTACTAGCTG
>827
CAGCCACTGATGGTACTATCTGCCACCCCAGTGGTTTGGTGTCTGTGACACCCATGCCAGAACTGGTTAGAGCTCTGTGTACACCCATGACATTTTTCTAAAGCGCACTGAAGTACATCATGCTTTCATCTGCATTTTCTATTGGAACAAGCTGTTATTTTTTTTTTAATTAAATCACACATTGTACGTTTAAAAGCTTC
>828
GGACAATCTTTCAAAAAAAAGAGAGAAAGAATAAAGAACTTGAAACACATAGGAACATCCATTAGTTATTTAATCTAAATATATACGTACATACATGCATACATGCACCAGGACCTTTGGAAAGTATAGTCCCCTTTCTGGGTAAGTGGGTGTCTAACTCAGCATTTTTATAAATCCAGTGTGTCTTTGTCTACCTCCAG
>829
CTTGGAAAGATCAGGAATTCAAGGCTCATACCTAAACATGATAAAAGCAATCTACAGCAAACCAGTAGCCAACATCAAAGTAAATGGTGAGAAACTGGAAGAAATCCCACTAAAATCAGGGACTAGACAAGGCTGCCCACTCTCTCCCTACCTATTCAACATTGTACTTGAAGTCCTAGCCAGAGCAATTAGACAACAAA
>830
GTCAATGTTCCCTGCCAGCTAATGGACCAATTTTTTAGCATTACGGAGATTTGGCCAATTTGGCGGCCCTGACAGAAAGGCTCACAGAGTGAACAGTTGCCTGAGGGTAGGGTGGGGTGGGAGAGCTGAGGAGGATGGGAAGAGAAGGAGCTGCAGGCACTCCCCCACCTCTCTGCCTGCTCCAGCCTGAAGCCTCATAG
>831
ACCCCCACCCCAAGCCTGGAAGCCTTGCTTTCTGGTAAGGGAAGCTGTCATAGTTAGCTTAAGCTATTAACTTGACACAAACTAGAATTACCTGTGAAGAAAGAACCTCATCTGAAGAATTAACTGCATCAGGTTGGCCTGTAGCCAAGTTTGGGAACCATTTCTTAATTGCTAATTGACATAGTGGAAGCCAGCCCACT
>832
TTCACACAATGATCACTCAGGGCCTTTTCTTTCAGTGACTTCATCACTGTGTCACCTTGCCTGGCCTCAGTGGTTATCTGAAACCCTGGAGAAAAAAAATCCATGACCCCATCAGTCCTGGCTTTAGAAATTTAGGATGGATCCTGGCCCTTTGACTCCATGAGCAGCAACTTTTATTTGTAGGAACAATTGTTTTCTAA
>833
CTGGAACAGAGCTTGTAACATATGAGTCCCAATCTCATCTTGCCTACGCACAATCCTCCACCCTGAGAACAGAACCAGGCAACATCAGGGATACTGGATCCCTGCCAGCCCCTCTGGCTTCCCACACCTTCCACTTAATCTTCATGGGTGTCGCTGGTCCTCGGGCTAAGGGGCAGACTCACTGTTTTGGTAGATGTTGC
>834
GGACAGAGGGGACAACTGCACATGTTCCAGACACACTAAGCCTTCACCCTCTCAGCCCTGTGTGTTCAACTTCAAATCAGGACTACATCCTACAAAGTCTGAAGGCAGACTCTGTGGAGGACCACACCAGCTATCCTCCTGCCTTAGGTGATACCTAGACAGCTGTATCCACTCCTCTTGTCCCTCTTGCTTCCCTTTCC
>835
AAGTTAGGTGAGTAGCAAGAAGAGGGAGAATATTGGATGGGTCCAAAACGTGTGAATATGATCCAAATAAATTGTAAGAAATTCTCAAAGTAATAAAAATAGTATTTAGACAAAAAAGAATATAGTTTGTATATCAATTGTTAGTCAGAGTGATGACAGAAAGAACGTAACCACAGCTTCTCTGTATTTTTGCTTTTTTC
>836
TTCTAAAACTGTCACCAGGCACGGTTTTCGTTAAAGACAGAAGTTTAGGATGTGATAAAGTGGTCCATCCCGGGAACTCCACATGGAAGACAGGGCTTTAACAGGGAGAACTATTGATGGCTGTGGTTTCAGAGGGGTTAAAGGAGAAGCAACAGAAGGCTTGCTTAGCAAAGATGCCCAGTAGGCAGTTGGGGATGTAG
>837
GAACAAAACACCCTTGGAAGGAGTTACAGAGACAAAGTTTGGAGCTGAGATGAAAGGATGGACCATGTAGAGACTGCCATATCCAGGGATCCACCCCATAATCAGCATCCAAACGCTGACACCATTGCATACACTAGCAAAATTTTATAGAAAGGACTCAGATGTAGCTGTCTCTTGTGAGACTATGCCGGGGCCTAGCA
>838
GTATGTGCTGGGAGATGTGTGCATAGATGCCAACCCTTACCACCATAAAGCTCACAGACTTCTTGGTCTCTTTATTAAGATATTGCTATCATCCATTTAAAGGCACGTCTATTGGACAGATAACATGTTCTACTCCAGTAAGTTCAGTAAAATGGAACTTCTTGAATTGAAGCTCAGATGACAAACCCTTTGAAAGAATC
>839
CAATGCAGACACAGAGGAAAATAAGCAATAGCCAAACAGATGAAAGAACAGGCTTTTCTTTCTCTGTGCATCATGGACTTCTGCCTCATCTGGACAAAACGTCTCTGGTCTTACACATCTTCCCATCTTGATCCTAACCAGGGTGACCCATTGTTTCCATCCTTTGGCTGTTTGCCTTCAAGATGTCTCTGCAGTGGAGT
>840
TTTGCCCTCTGTTATAAGTAGTGCTGTTCTAGGACATGAGGTAGGATATTCCAAAAATAAGGTAAATCCAAGAGCATACAGTTCTTGTAGGATTTAGAGGACCAGAGTTAAATAAGTTTATTTCTTTGGAGACGATGTCTTTTCACATCCATTTGAATCCTTTTTTTCCTTTTAAGATATGTTCATATAAAAAATCATGT
>841
TCAATTCCCAGCAATCACAAGGTGGCTCAGGACCATGTGTACTAGGATCTGGTGCCCTTTTCTGGAGTCCGGGTGTATAAACAGATACAGCATGCATGCACACTAAGTAAATAACTACAGTCTCTCTCTCTCTCTCTCTCTCCACCCCCCTCACCCCCATCCTCAATTCATACTGTGTAGCTCCTAACTTCACTTCCAAG
>842
ATTTATTTATTTCATGTATGTGAGTACACTGTCGCTGTCCTCAGACACACCGGAAGAGGGCATCGGATCCCCATTCCAGATGGTTGTGAGCCACCATGTGGTTGCTGGGATTTGAACTCAGGACCTCTGGAAGAGCAGTCAGTGCTCTTCCCCGCTGAGCCGTCTCTCCAGCCCCAGGCTTGCATTTTTAAAACAATAAC
>843
GCTAATGAATCTGAGAAATTATCTCCAGCACATGTTCATCACTGCACATTGACATGGAAGTAATACTAGATAACACGGTTTTAAACCCACCATGCTATTCTCTCAATATCATTTCACGAGAGCTCTTGTCTCTTCCTTTTCTTTCAGCCAGTCACTCGGCACAACCACCAGGTTTCCTATACACTCTTCAAACAGAATGA
>844
ACAGCTTCATACAGATGTCTCCATGTCTTTATTATTAAATCAGAAGCAGGGCCCCCAAAAGCCCCACAATAGCAGAGAATCATTTAAACAATTGGCTAACAATCTTTTTCTTAAAAACACCACTCAGATTTCTTTGTTTCTTTCTTTTATTTTTTTTTTTAACTTACCCTGTGATCATCACCTTAACATTTCCAGTGTAT
>845
TGTAGGCTTCTTGTATGTTCATGGGCATCTCTTTCTTTAGGTTTGGAAAGTTTTCTTCTATAATTTTGTTGAAGATATTTGCTGGCCCGTTAAGTTGAAAATCTTCATTCTCATCTACTCCTATTATCCGTAGGTTTGGTCTTCTCATTGTGTCCTAGATTTTCTGTATGTTTTGAGTTAGGATCTTTTTGCATTTTGCA
>846
GCCACTCACCAAAGAATGAGTTTGGGAAGGAACAAGCACGTCTTCGCTTTGTGGGTCCCTCTGAAGTGTTTCAGTTCAGTGCTTAAGTAGCACTTGAAAAGGAATATCCAGGGAAGTGTGACACCAGGAACCCAGTGTTTTGCCAGAATATCCAGACCTGTTACAGCAGCCTTGTATTTGCTGCCTTGAGAACTTCTCTT
>847
AGGTTTGAGCCAAAATAGGGAGAAGACCTCCAGCTTCAACTAGGTGTTGAACCCAGAAACTCATGCATGCCAGGTAAGCGTTGTACCTCTGAAACATATTCCTAGTTCCAGCTTTAATTTTTTTTAATTTATTTTTTAATAAATGAGCTTTTAGCTTTAGGCAATTTTAGATTTCAAGAGAAGTGGTGAGTGAAGCTTAG
>848
TGTTTTGAGCTAAATGAAGGCAATTAAAAAAAAACCTGGCAGGATTTAGAAATGAAGGAAAATCTCTCTAATGAGTGTATCATATAACCCTTTAACTTTGCTTAAAAGATTTTTGTGGTTCAGTTGATAATTCTAAATGCTTTGGTATTTGCCCTGCATCCTTCTTTGGTTCCTGAGACAGCTGTCAGAAGGGTAGTTGT
>849
CTAGGATTTCTATCTCTACCGTTGCCTCACTGTGGGTTTTCTTTATTGTGTTTACTTCCCTTTTTAGGTCTAGTATGCTTTTGTTCATTTCCATCACCTGTTTGGTTGTGTTTTCCTGTTTTTCTGTAAAGACTTGTAACTCTTTATCAGTTTTCTCCTATATTTATTTAAATGAGTTATTAAAGTCCTTCTTGATGTCC
>850
GTGTTTACTCTTGGAAGGGAAGGACCTAGTGAATCTAGTAAGTTTCAGGGACTTCCTGAAATTAGTTTGCACTGTTTACTTCTCTGGGAGACAGAATGTTTCAACATTGGAGGAAACTGCAGCAGAATACCTAGACTATATGAAACCATATTTCAACCTTTTGCCTCCCCACAACAGGGGGAAATGGACCCGTGAGATGA
>851
GTTCAAGGTCTCTTGTTAGGTTAAACATATTTATAACATCGGCTAGTCCTAATGGCCAGCCACCTGCCCTCTTGGGAAAGCTGACAAACTGTAGTAGAATGTCACCAGCCCCTCCGGACATCCTGCTTGATTCTGAGAGTCCTTCCTAACATTTCGGCCACACAGGTGATAAGCAAAGTGTTTGTATTGTATGTAAACAT
>852
CATGTAATTCCTTTTGCCTCACTGATTGCTGTGTCATTAACAAGGTAAAAGTGGCAAGAGGAAGCATCTTTCATTTTGTCTCTCAGGGCAAAGAGGATCTTTTCATCTTTTACGTTGTGTATAGGATATTTATGACGTTGTAATATATGCTCTTGATTATAATGCTACATATTTTTTCAAACTGTTTTATTATATTTTAT
>853
ATACAGATCTTTCACTTCCTTAGTTGGAGTCACACCCAGGAATTTTATATTATTTCTGATTATTGTGAAGTGTGTTATTTCCCTAATTTTTTTCCCAACCTGTTTATCCTTTGTGTAGAGAAAGACCACTGATTTGAGTTAATTTTATATCTAGCTACTACACTGAAGTTTATCTAGTTTAGGAATTCTGTGCTGGAATT
>854
TTCCCTTGACTTTGTTTTCTCTTGTTTCAGGTTAAAAGTTGTAATTGATACGGATGTTTCTTCTGACCCATTTAATTGGGGGGGGGGGTTTCCAGACAGGGTTTCTCTGTATAGTCCTGGCTGTCCTGGAACTCACTTTGTAGACCAGGCTAGCCTCGAACTCAGAAATCCGCCTGTCTCTGCCTCCCAAGTGCTGGGAT
>855
ACATCTTCTGGATATATGCCCAGGAGAGGTATTGCGGAATCCCCCAGTAGTACTATGTCCAATTTTCTAAGGAACCGCCAGACTGATTTCCAGAGTGGGTGTACATGCTTGCAATCTCACCAACAATGGAGGAGTATTCCTCTTTCTCCACATCCTCGCCAGCATCTGCTGTCACCTGAGTTTTTGATCTTAGCCATTCT
>856
ACATGTACATGAGTATAGTAGTCAGGCATGGGCCAGAAGCTGGAGTTTCCATGTGAGTGTTGGAAACTAAGGTCTGGTCCTCTGAAAGATCAGTACTCTTAATGTACAAGCTGTTTCCAGCCCTTATCCCCTGTGATTTCAAAAGAAGACTGCAGCTTAACATTATCATTTTTGACACATGGAAGAAAACCCAGAAAGAA
>857
AACAAGAGGAAATTACACTGCAGGGCCCACATTCTGGTAGGGAACGATCTGAGGGCTGAGCACGGACAGGCAACCTTCAGTTTGCCTTAATCCCCACCGTTCCCATGCCAGTCAATCAGCTGTTCAGACACTTAATGGTCTACTGTGAAGCTTGTTGTATGTAGTGCATGAGGACATATCTGGAAAAGTACTCAAGAATA
>858
AAGAATCCTGCATTCCAGAGATGAGGTGACTGAAAGGAAACCTACTAAGCAATTCCACCCTAAAGACAGTCATAAACTCATCCTTCCTCCTTGATACATAACACATGCACACATGCACATGCGCACGCACATGCGAATGCACATACTCACACACATGCACCCACTCACATACACACACATGCACCCACTCATACACACAC
>859
TCATAGGAAAAAAGGGTAACCCTCAGAATTTCATCTTTCTATAAAAAGATGGTGTTATTGTTGTTTTGTCTCATTTTTTTTAAAAAAGAGCCCAGCAGTTGACTCAAGACCCTGTCTTTCCTTTTGAACCTGGGGACACTGTTTCCTCCATCCCACAATAAAGAGGTTGGCCTGATCCTTTTGTATAGCCGCCAGCAGCT
>860
TGTTGAAGGGCAGAATAAGTCTGTACTGGTAAGCTGACCCCTGAGAGCCATGCCACCTGCCCCTTAGCTGACTCCTGGCCTTAAGCAGCTCTGGAAGGCAGCTGCTTTGGATGGCAGAGCTTTACCTTGGAGGCAGGAGATAGATTTGCACAGTGCTCACAGGCTATGCTGGACATGTCTCTGAGGCTTCCTGATGTCTA
>861
TGCTGTGTGCCAGGCACACCCCCCGCCCCCTGCAAATCTTCCTTAGTTATATGGAGAACTCACACACCACCACCCCTCAAGAGCCTTCTACCGTTTCCCTTTATCCCCAGGGCTTACTCTCAATCCTACCCACTGTCCTTCCCGTTCATTTCCTCTTACTCTAATTTTAAGTGGAAAGGGGAGTGGTTGCTCACCACCCA
>862
CAGTGTCAACACAGTCCAGCACTTCTGCTATGGAAATGTAGTCTTGGTAAGAATTGTACTTGATGTATGAAATCTTAGAATAATCAGAAAATCACTTCACTTTAGCAGCATTTAGAATGAGCTTTGTTTGGTGAGATTTTGATGCTTATGTGAATTTTAAAAACAGGTTCTAAATTCACTCGTCTGTCTTGTTACAACAT
>863
AGGGAGGGTCAGGATTAGGGGCAGTACGGGAAGAGACAGGAAAAAAGTATAGAGGGTCAAAAAACTGAACAGAAATACGTAGCAAAAGGGGATGGAGAACTAGGGGTAGTCACTAGAAAGTGAGGTAAGAGGTTACCAGGATTCAGTGCGGATGACATTAGCTGCAATACCCAACAAAGAGGAGGTAGATATCAGTTCTT
>864
GCGGCTCCTCGGGGATGTCGCTGAGCAGGAACGGCTTCCAAGGCACGCGGAACGTGAGCGCCTCAGCCGCACGCCGCTTGGCCATGGGCCAGGGACGAGGGTCGCGCGGGCGGCGGCCGAGGGCGGAAGGCGAAGGGCGAAGGGCAGCGCGGAGCTCGGCCCTCCAGAGAGCGGACGGGACGTTGCGGGGGGGGGGGGGG
>865
TGCACTAAACCCATCTGGTCCTGGGCTTTTTTGGCTGGGAGAATATTAATAACTGCTTCTATTTCTTTAGGGGATATGGGAATGTTTAGATGGTCAACTTGATCCTGATTCAACTTTGGTACCTGGTATCTGTCCAGAAATTTGTCCATTTCGTCCAAGTTTTCCAGTTTTGTTTAGTATAGCCTTTTGTAGAAGGATCT
>866
AGGAGAAAACAAAACAAAACAATTATAGGCAAGACTATTAAAATCAAAGAGACAGCTAGAGCCATGATAGTTCAGTCAGGAAAGCATCTGCCTAATAAGTGTGAGGACCTGAGTCTAGATACCACATGTAAGAAGCCAGGCACAGTGGGCACTTTGTGATCCCAACAGTGGCAAGATGGGAACAGACATGCAGGTCCCTA
>867
TGTTATGCTTGCAGACAGGAGAACAGAATAATTGTCTTCTGGAAGGCTTCATCCAGAAGCTGATGGAAATAGATGCAGAAACCCACAGCCAAACATTAAGCAGAGCTTGAAGAGTCTTGTGGAAGAGTAGGAGGGAGGATTGATGGGGTCACATTTTCTTTCTTTTTTATAATTCTTTTTTTTTCTTTTTCCTTAGATGT
>868
GAATGAATGAATAACAACAACAAACAGTACATGTACATACCACCATTCTGCCCTAAAAGTGAACTTCTGACATAAACACCACATTTGGATGAACCTATAAAATATAGGACAACCAAAGGAAAAATACTCTGATTCAACGTAACCACTTAAATACAATTTTTCATGCTAAGCATACAGCTCTGCCTGATACACAATTAAAA
>869
ATGCAACTCAATAACATTGTAAACTATATTTCACTTTTCTTCCAGAGTATTTCTGTGGCCAAAGTGTAGTTTCCTCTTCAGTTCATCATTAGTTTCTCAGCCCCTAATGGACACCAGACACAAAGGCTTACTTACTTCTTCCACTTGGCTCCAAATGATTACTACAGCCCAGGGTCTCGCAGTTTTCCAAAGATTATCCC
>870
TTCTCCTCCCAAGCTAAGCTTGTTCCTCCAGATGCCAGGGGATGTGCAGCAATACCAAGGAAGGGAAAACTCCGTCCTCCCTGGCAAATCGATGCTTTTACATACACCACCTCCTTCCTGTTTCACACAAAAAATAGCAAATGGGGAGATACCCCTGGAAGGCCAGCCATCAAGATTACCACCTCCTCTGAGATTCTCAG
>871
TTCAACTTATCATAAAATAGAACCATCTGTGAAGAGGACCCTCAGGTGAGTAACTACCTCCATAGGATCAGCCTGTAGACAAAAGTACCTAAGGAGCTAAAGGGGTCTGCAATCCTATAGGAGGAACAACAATATGAACTAACCATACCCCCCAGGGCTGTTTCTCTAGTTGAATATGTAGCAGAGTATGGCCTACTCGG
>872
AAGTAACTATTTTCTCAACTATGTTACTATTTCTCAAATAATTTATCAATTCAATATCCATGTCTGCTTCCTCTTTATGTTTTTAGTGCTTTTGATTTTATCTACCTTCTCTTATCGACTCCCCCTCCCCTTTCTTATTTTCACTAAATAGCCTGGTAGCACACACTGATGAGTGTCACACTGACAGGAATGAAGATATT
>873
GGCTTTTCTTCTGTGATCAAACACTCTTCCAAAAAAAACAGCTTAGGACGTGGGGAGAAAGACTCTATACATCTTCGACTCTATAGGTCACAGTCTATTACAGAGGGAAGTAAAATCAGGATCTTGAAGAAGAAGAAAACATGGAAATGTGATGTTGCTGGATTGCCCAAAGGTTCATGCTTAGCTGTCTGTAAATAATA
>874
CTCTCATATTGACTCCCCAGATGGACACACAGGTGATTGAGGTTATGGTCTCATCACCACGAGGTATTGTGTCCATCCCCCCTGGGATCGACCAGATCAGGTGTTGACGTGGGCGAGAGGGTCTGTTTGTGTGTTTCCACAGGACCAGACGGAACCTCTTTGGGTGCTGGAGAGATTGGTGAGACGCTGCAAGAATGAGG
>875
ATGCAAAAAGTCAGACATACCCAAACGACCAAGTTATGTTGCTCCACTGTATAAGACAAGCGAGAGGAGGGGTACACTCTCCACCACTGGCCACTCCACAAATTTCGTGATTGCCATGATTCTTCCCTCTGACCAACCCAAGGAACACTGGATTGGACGGGGTGTGGCACTGCTGTGTCAACTAAACTCATAATCTGAAT
>876
CTCTGCCAGTCTCTCGTGTGTCACCAGTTAATTAATGCTCTTAGTAACCAGACTTTCTCCTATTCAGAACACATTCCAAGAGGTTGTAAAACAATTAACCAAAGTCCATAAAAAAGAAACTAGCAAATTATTATAGATGCTAAGACAGAAGTTCAAATATTGACTGGGTTTATCTATGTAAAACTTCACTAATAATGTAG
>877
CGGCGGTTGCTGCGCCCGGTACTGGGGTCCCGGCCTGAGGCGCAGGCGCGGTGGACTCAGCCCGCCCCGGGCTGCAGCTCGCTGTGGACTCGTCATGGCGACGGAGCAGAGGCCTTTCCACCTGGTGGTGTTCGGCGCCTCTGGCTTCACCGGCCAGTTCGTGACGGAGGAGGTGGCCCGGGAGCAGATAGCCTCGGAGC
>878
ACACATATATAATATAGTATATATTATACATGTTACATATATTATATATTGTAATTATATAATATATAATATATGTGCACATGTTGGGGTCACAGGGAGATATCAGGTGTCCCATTCTATTAATAATCAACTTATTACTTTGCGACAGAGTCTCTCACTGGTAGCTAGGTTAGTGACCAGCAAGCCCTACCAGCCTCCTG
>879
TGTAAATGGAAGTTAAAATTACATTACTGTGAAACTTACCTTCCAACTGTTAAGTGTCAGAGATTTATGTTAGTGGGTAATTCTTAAAGAACTTTGAAAACACTGCATAATCTGTGTAACCCAGAATTATTATTTCTTTGTAACTTATTATTCAGCTTGGCGAGCGCTTTTGATTTGGCAGATTGATTACATGGTATATT
>880
GCAATTAGTCTGCATCTGTTCCACCTGCTGTGTCTGACCTCCAGGCATCCATCCCTCCCTAAGTACAGATGTTCAGGCAGGGAAATGGACAGGGTATTTCCTATAAACTGAGGATATAGGCAAAATAAGATGGAGATAGTATATGTTTTCAAATAAATAATTAATATGTTTATAATAATTTCAACCTTAGCAGCTCCATT
>881
GGAGGATAGATGGATGGATAGATGGACAGACGGATGGGTGGATGGATGGATGGATGGATGGATGGATGAATACATGAATGAAAATACAGCAGGTTCCCAAGCCACCAGGGACATTTTCAAAGCCAGCATCTCCTGTGCTGTCCCAGACTGATCTGAACTTATATTACTGTGTGCCTCGTGCAGTTCATAACAAGGGGAGC
>882
AAATATTCACCTTTCTAAAAACCATTATCAATACAAGCATTATCTATACAAAGAAACAGGAAACTATGACCTATTCAAAGGAATGAAACCAATATTTAGCAATCTACTCTAAAGAAGCACAAGATTCACTTTAGAGACAAAGACTTCAATACAACTGTCTTAAGTATACTGAGGAAACAAAAATAAAAAATTAAATGAAA
>883
TTTGGTATCTACTGTGACTCCACAAAGGGCTCACCATGATTTCCCCAAAGCCACTTGACTGTGAGACACTTCCTCTTTCCCCAGAGATATTAGGAATCTGAGAATCAAGCAAAAAGGTAGTGGCAGTGGCTGATTCTGAGAACTGTCTGTTTTCTTGCTGGGGTAACACCTCTCAGGCTGTCCTGTCTGTCATGTTGTTA
>884
TGGTATGTTGTAGAGGCTACCTGGAACTTCTGATCTCCTGCCTCCGCCTTACAAGTGCTGGAATTACAAAAATGTGCAACCATGATGACTCGGGGCCGATTTGAATAGGATAAAAGAGAGCAATCCGTCTGTTACTCAATGTAGGACACACAAAGCTTATCTCTTTGCAGACTCTTTCGCTCGTGGGATCAGATGTGTCA
>885
CAAAAGGCCAATTTTAGAATATCCTAACCTAAAACTCAATGAAGTTCAATCTATAAAGATACGGCCCCCTTCTTCCTCTACACCTTCAAGTTCTGGACCCCAGGGGTTAAGAGCTCACCGCAATGCTTCCCCTTTCTTCCACCCTAGGCCCAAACTTCACATCACCTTTCACTAAAACTACACTCTAGTCTGTGTGCCTC
>886
TTTGAAGAATGTTTTGTAGTGGTTGTTTTTGGAGAATATGTAACATGGCTATGAGGTTTTTTTTTTTTACATAAAGTATTTTGTATTATAGGTGGGATAAAAAGGATAAGAGAAAAAAATTTAAAAAAGAGGATTTGAGCTTGTTTTAATGATAAGATGTGCATGCATGTGTGTGTGTCTGTGTTCCCATTTTACCTGCC
>887
GTAAATATTCTAGAACATGTTTCTTTGCAATACTAATTTTTGAGTTATTTGGATCACAGTGAGTTTACTCAGGTTACCTCTACAAGTCGCACAATTACAATGATGATTTTTAGCCTAGACTCCAAGTAGGTAGTTCAAATCAGTGATAGGAGCATTTGTATTAGTTATTTGTTACAAGTTAACAATAAATTTAATATATT
>888
ATATGTCTATGAAGGCCCAGAACACACAGCCAAGGACAGGTGGGGCTAGAGAGGCAGAAACAGACAAAGCCAAATGCACTGGCAGTCAGTGAATGGTGTCCAAAGGAGTGCTCAGTGGGCCAGCACACTGAGAACAACTTGAGGAAACCCAAAAGTGCCAGAGAATCAGAGCTTGAAAGAACTCAAGAGTTTTCCCAAAG
>889
TTTCAGGTGCTACCAACACACGTTCACACATACACACAGGAATGTACACACACAGGCACACACCAGGACACACAAGCGTGTAGACTCAAGTAGGGGTAGTTCTGATGCTAAGTTCCTGTTTCCAAACTGGTTTGTAATCTATCAGTAAAGAAGTTGTGGGCCAATTACTTGGCAGAAGGAATAGGTGGGACTGCCAGTCT
>890
GGTACAGGTGAGGACTTTCTGGAGAAGTACTCAACAGACCAGGAAAGAGTACCAGGACTTGACCAATAGGATTGCACAGATTAAAAATCTCCTGTATGGCAAGAAATGACCAGGCGAAGAGAAAGCTTTTGGAATAGCAGGAAAATTCTTTGCTAGTTATCCAAATGTCAGTGGATTAGTATCTGAAATATAGAAGGAAC
>891
TACAGCTCTTTTATGACATCCATATTTTGTGATTGGTTTTGAAATTGATGTTAATTGAGCTTTTTCCCTTGTCTATTTCTAAACAGTATAATCTTTTCTTCCCTGTAATTGTTATGTTGGAAAGTGTCTTTTAGCATAATGGCTGTTATAGAGTATGCCATAGAAATTAAACTATAATCTAATACCTGGTATAAGCAACC
>892
GCAGGAAGTGCTGGGAGAGGTCTTTATACAGCAGAAAGCTCTGTGTAGAGTAGTATGGCATCCAAGAACAGATGTGTGGGCTCCCGCCTCTCCCTCCCCCTCTCCCACCCCTTCTCTCTCTCCTGTGAGATGGCTCAGTTAGGTATAGGTGCCTGCCACAAACTCTGGAGACCTGAGTTCTATCCCCAGGATCCACATGA
>893
AATAGAAAAGGTGAACAAATATGGTGGGGGATGCTCCGTGAGCCACTGCAAGGAGAATATGTGAGTGGCTAGAGAATGAGGACTGAAGAAACATGAGCCAGGAGGCCCAGGGTGTAGAAATGGCCTGGAGAGGCAAGTAGGACCTTCATCATCCTGCTGAAGTGGGAATAAGATGTGCTTAAAGAAATCTGAGAGACCTA
>894
CACAACAGGTTTTCTCTGTGAAGTATGTACCAACATAAACAGATAGGCATGCAAAATTATATTAAGGAAAATACAATTAGAATAAAATATTTGTACCTGCATCATACATACAATTGTGATTTGATGTGAATGATGGTATTACTTAATATAAACCACATAGGTTTTAGCGTATATTTAATTTTTTATGTCTGTTGTTAATT
>895
GAAATGTATAGGATCCTTGTCACTTTCTGTATCATTTTATATGGTTCAGTTAGTGCTTCCCAGTTACTGCTTTCTTGTACAACAAGGTTATGCTCTGCATAAAATATGAAACTCGAATCATTCTGACTTTTCTTTGAATTGCTTCATTTCTTTTCTAAAAGAAAAAACTTGAAGGGATAATCCTTACATTTGACAGTAAA
>896
CTAAACTCTCTCATATACTCCTTACTCTCAAATTCATGGCATCTTTTAATGTTAATTTTCATATATATATATGTATCAGTCTGCATAATGTTATTCACATGTAGGTTTTCAGTTAAGAACATTTGGAATTAGATAACTAAGGCTTCTTATTTGTTAAGACTCTTCATTTTACTCTTCACATTCTTTATTTGTTTACAGAA
>897
CAAAAATTTCTATTATTAGAAGATAATATAGTTTGGAAAGGAGGACAGTGATAGCCCCCATTGGAGTCAAGAAGCTACACATATTAAAATTAAAAGTCAGCTTGTGTAAAGCTTCCCCCAGCACCATTCGTCCTTGTTGCTGACGCACATCCACGCACTTACACACTGTACCTTTCTTATTTAGAAACACAGGAAGTCAG
>898
CTCCTGCATGTTCCAAAACCAGTCTCTAGATCGAAAATTTTAATTTTAAAAATGTGTTTGCAGATATCCACTCTGCATGATTTATTGTTTCGTTGTAATTTTGAACAAATGGACTTAATAATTTTCTGTATTTCTTAATACTTCACCAAATGTTCTTTTTCCCTTCATGTACAAAAGTAGCAGAGGGCTTTCCAGAGATA
>899
AATGTGTGAGGAGAACACCTCATAACTCTTTAAGATATTATTTGAAAGCCTCACTCCAAGAATGTCTCAAGAACATAAATGAAGCCCTAAAACATTGTTCTCAGGTATGAAATTGGTAATTTTAATCAAATGTAAGAGTTATAAATGGCTAGGGAAATGAATTTGGCTTTATTTCAATGCAGTTTTGAGCAGCTAGTCCC
>900
TTACAAACTTCTAATTCTCAGGACACTCTGGAAGCCAGGGAGGTCAGAGCTACATGACAGGCTTCAGCACCTTTCTTTGCTAGACAGAAGAGACTCACCCTGTCCCTAGAGCCTACTCTTTTGAAGCTTAGGGAGGGAGGGGTGCCATTACCAGTGATATCACTAAAAGAACGAAGGCAAATGAGGCATGAGGCAGCAGG
>901
AATCCTGGATGAATGCCAATGAATGATAAAAATTAGAACAGAATGGGTTAAATTAAAAAGAGAAAAACAGTGGAGGCAAAAATTGTTTGTTTTTTATTTTATTTTCCCTTCTACTTTTCCTTTATTGATTTTTTTCATACAATATAATCTTATTTTGTTTTCTTCCCCCCCCCCGCCACGCCCTTCCACATCCTCCCCAT
>902
GAGATCAACCAGGCCGCCTTGAAGCCTTATCTTTAGTGATGTCAGATAAAGGGAACAGTTGAACTGAGCTCAGCAATTCAGCAAGCAGAAAGGAATAGTGGCCGAGGTAGGAAATGAGATAAGGTGCATTCCCCCATATAATTGGAGTTTACTGACCACCCTTCAGAATAGTACATGGTATGCTTCCCCCTTTTCTATTA
>903
TTGATAAAGATCTCTTCCCAATCTTTTGGTTGCACTTTTGTCCTATTGACAGTGTCGTTTGCCTCCAGAAACTTTGCAATTTTATGAGGTCCCATTCTTGATCGTAGACCACAAGCCATTGGTGCTCTGTTCAGGAAATTTTCTCCTGTGCCCATGTGCCTGTGGGTCCTCCCCACTTTCTTTTCTGCTAGTGTCAGTGT
>904
TCTGTCACTCTCGATCCTGTGTAATTAAGATAAAATTCTCATAAAATATATGTTTCTAATAAACTATTAAAAATAGCTAATGAAACATTTAAAAGCCAGCAGTTAGATAATCCCCCTTTTTTTCCTCCTCAAAATCAATCCGAACTGACCAATTGGTTAATTTCCCTTTTAAGTGCTTGTGCTGAAAGCAACTGCTCTTC
>905
TTTTTCTTCCCTTATCACTCTATGTGCCTTGGCCATGCAGGGAGGCCCATCTTCATTTCTGTTTTTAGTCATTTCTGTCCTTTCATAATTATTCTTAGCTTGGTCAGGGATTATTGACCTTAGAGATTTTTTTTTCAAAGAACTGGATTTTTTTTGTTTGTTTGTTTTATCTCATTGATTATTTTTCTCTATTGAATTTA
>906
TGAGGATTCAACCCCTATTGTTAAGTGATTGAATGAAATGAACTGCTGGGTTATTCTTAGGTAAAAAGCAGTTTTCCATTTCTTTTCAAACCTCTCCAATATTCTTTCCTTCAGGGGCTGATGCTGCTGAAGATGAGGAAGTGGATGTCACCAGCGTGGATCCCATCGCTGCCTTCTGTAGCAGGTGAGCAACTTGAAAG
>907
AATTAAGAACTAAGTCAAGCCACACCCAGAAAGGGCTTCAGTCTGTCCTAGATGAGCCCTAATCACCCTATACAGTTGACCAACCTACTCTTCAGCTTCTCGAAAGAAGCAGGATGGCTTGGGTGCCTCTTCCCCACCTTTCTCGTAACTCAAAGAGAAAAAGATATTCGTGTAGCCCATCTAAAAACTCAAGGTGTCTC
>908
CAAGAGCCATACAGTAAAAGAAATTTCTTCCAATCCATAGTAGCATAAACAGATGTGAAAGAGGAGATGTCTTTTATGTTAAATAGTTTCAATTTAATAAACTACTGTTTAGAATACTTCTATTTTTCTAGTAAAATTGTAGGAAAATACCACAATGTATTCCTTGGTAAAATATTGTTTCATGAAATTTTAAATTTATA
>909
TAAGATACCCTCCTGAGTAACCTGGGGCACCAGGTATGATGCTAAGGTCAGTCAGTGTCTCCCTGGGGATCCTGTGCACTGCCCAATAGTACACAAAACTAGGAATCGTGAGGGAGAGGGCTTTCCCAGTATCCCAGGGAAAGCTCTCCACCTACTCATCAATACCCAAGGTAAGGTGAGGGAAGACCTGAAAACTTCTG
>910
TTCAGACACACCAGAAGAGGGCGTCAGATCTCATTACGAGTGGTTGTGAGCCACCATGTGGTTGCTGGGATTTGAACTCAGGACCTTTGGAAGAGCAGTCGGTGCTCTTAACCACTGAGCCATCTGGCCAGCCCTACATAGCCCATCTTAACCCCACTTTAAGATAACACCAAAAGGACAAGGAAGCTGGGTGGGTGCTG
>911
TGGGCGGGCTGCTGATCTGGCCCAAGTAAAGAAGTGTGCTAAAAGGAAAGTCTGGTGAATTGTTTTTATAGCTTATTTTATTTAATTTGTTTTGTGTTTTTAAGTTTTATATGTATTTAATAAAATAATAAAAATTGTTTTATTATATCCAATATCAGATAATGTGAAATATGTCTGTATATGAATCCATAATGATCTCT
>912
CAGTTTGGGAAGCAAAGCAGCAGTATTCTTATTTGCTTTTGTGAGCATGCCTTTAGCCTGGACTCCTCACGTAGAAACCCTAAAACGAAAGGCAGATTGACACAAGAGCAGGAACACAAGATCCATCATGGCAGTTGTACTGGCTGGTTCTGTGTGTCAACTTGACACAAGCTGAAGTTGTCACAGAGAAAGGAGCTACA
>913
TTTAGGATTGTGGGTTACTTGGTGGAGGAGAGCCTGTGGTGTGGCCCTTCAAGGCTCTGTTCTTTTTGTCTCTTTTACATGAAGAACTCTGCCACATGGACCTGATACTATGGATAACTTCACCACGCCTTCTCCATCACATGTCATGTGACTGAACACACTGAAGACACAAGTCAAAATAAATCTCTCTTCCCTGCTTC
>914
ATCCATCATGACTCAAGGCCACAACCTAAATAAACTCCTATGTGGTACATTCACACTTCCTTTTCTAGGATTTTGGACAATGCATGAGTAGGAATTAACTATCACGGCCAATATTTTACTACCATTAATTCTTTTCAACTTTGCATTTCATAAATGGACTTAGGAGATCTGAAAGAGTTACATTGGGCATTTCTACTACT
>915
GGCATACTCTGACAAGAGACAGCTATATCAGGGTCCTTTCAGCATAATCTTGCTAGTGTATGCAATGGTGTCAGCGTTTGGAAGCTGATTATGGGATGGATCCCCGGATATGCTAGTGTCTACATGGTCCATCCTTTTATCTCAGCTCCAAACTTTGTCTCTGTAACTCCTTCCAAGGGTGTTTTGTTCCCACTTCTAAG
>916
AACTTTTGTTTTGCAAATAGCGTGAGAAAGAAAATCACTTTGTTTCCTACAATGATAAAAGAAAGGGCTCTAATAGCCCATTGAAGTTTCTATGCACATGAATGTAGTTGAGAGCTTTAAGCTTCAGTGCATCACTTGTTAGGCTACAACTAATAAAACACATGGAGGTGTGTAACGGAACAGTCTGGAGAGTGTATTCT
>917
GATTAGCATCTCTCTAAGAATCTTCTAAGGCACGAGAGTCAGAAATGTGTAGAGAAATCTAGTTTCATACTCAACAGTTGGATCTTTGATCTTTCTGACTGGAGACAGCCTATTTCAGACTACCTGGACCATACTCATATATACCTTGAATCACACACACACACACACACACACACACACACACACACACACACGGGGAG
>918
CAAGCAAGAATAGTCAATCAGTGAATTCCAGGTTCAAGGGGAGATCCTGTCTCCAGTCACAGGATGGAATAGAAGGCTTATGATATTGACCTCTGGCCTCCCATTTCTGTGTTCCCACACATGCATGTGCACACATATGAAATGAATAATATATATACTTATGTGTAAGCACACAAAGTGAATAAAAATATCATCAAGGT
>919
ACGCAGTGTATCGCCTCAGATCCAGTTGTGAGGTAACAGAATGTTCTTCTTCAGCACATGCAAAAAGGTACCACTGCTCTCTTCTGTATATGGTCACTTCTGCCACTGCTCTCCAACGTAGAGAACATTGTTTCCTATACCTGCCTTCCTGGTTTCCTCAACATTTTGACTCTGCATTTAACTATAATCTGTCTACACGT
>920
TCTCAGTTCTCCCCATGTTTCCCCTTTCCCTCATGGTTGCCTTTATCCAAGACAGCAGAGCTGTGTTTTCCCTGAGCAGTAGCTTGTGAGCTGTTTAACATCTGCATCTATCCAGGGGACTCCTCACTCTCACGCTGCTCTACCCAGTGAGTGAGGAGCCCAGTCACCTGCAGATTCCCCTTAATTTCCCCAATTTGAAA
>921
TAGTCAAACCAGGAAACTAAGTCATCATGGCTACAAATCAGGATCTTTTTTGTTTGGTGAGTCAACCATGAGACATTTACTAACACAGCTGTGTTTCATCTCTTAAACGCCATTCTAGTCAACCAGGGATCATTGTAACAAATTAGCAGAAATTTACTGTTTTCAGAAGGGTGCTAAAAAATTTGTCACTAGATATACTC
>922
TTTTCATGGGGCCAATAAATTTCTCCAAAACAATGCATTTTTATTACAACATATTTTTGTTCAAACCAATACTTTTTGACAACCAGATATTAATGACCTGGCCAGAACTATAAATTTACCCCAAACTATGTGTTTTCTCAGCAGAAAATAATTTTTCTTATACAAACGCATTTTTATTTGAATCAATCCTTTTCTGAAAT
>923
GGGGTCTCTCAAAGCTGGTGCAAGTATCTGAAGTGGTCATGGCTGCAGCAAGGCTTCAGATGAGGACTCTGCACTGGCCGTGGCTGCAGTGTCCTTGCAGTGAGAAGGAAGCCCCTCAGAGCCACTGTGTTTGTTCAAACCAGCCAGGATAATTGCCAACAACTCTCAAAGCAGCCCGCCAGAAGGGAAGGGTCTGATGG
>924
CAAGCAGATGATCTACCCTCGCAGGAAGGAAGATGGAGTTTGAGTGGAGGGGGGTGTGTCTTGAATATGCTGGGCTCCTTGAAGGTCACAGCTTGTGCAGTTATTTGGGAAGCTCCCTACAGGTTGATCTGGGTGCAGCAGATCTCCAGAGAGCCCTTCAGATTTTGGGGTCTTCAGACAAGATGATAATCTGCCCTGGT
>925
ACCACAGAGTGACATAGAGAGAGCTTGGCTTGCTGGTACAGCTAGCTGTGCAAGAGTTGTGGGTCTCTTATCTTCACTGATCTTCACTTCCCTAAGAGAGGCACAGCAGAGAACTTCTCCTGGTATTCCTGTTGGTCCCTCCTGCTGCCTCCAGCCGAGGCTGAGGCCTGATTGTCTCTGCTAGGTTGTGCCACCACTGT
>926
ACTCATCTCAGGCACACAATGCCGCCCCTTGTGCGGCTAAAGAACAGGGCCAGGGCTTTGTACCAGGATAGGAATGACAATATGCCCTAAGATTCACTTTCTTAATACAGGGTTTGTGTTTCTGTCCCATGAAAGACAACTGTGTGTCCACTGAAAACAGGGTCATATTCTTTGTGTGGTGTCCTGGAAAAATACACAAT
>927
GAAAGATGAACAAAAGGTCCCCAAAGGCTGCAACAGACTTTCAGCATTTCCTTTTCTTACAAGAGAACAAACTTTGTTTAAAGGATACCCAATAGCCAGGCTTGGTGGTGAACGGCAACATCATCAAATAGCCGCCTAAAGCAAGAGAATCATTATAAGAAACTGGACCGTTGCGGGATGCGTTCTGACGTTCCTGTGGA
>928
GTCCGGGGGATGGGAGGAGATTAGCCCCTGGTTCCAGAGTTCCTCTGGGCCCCCTAGCCTTCCCACTGGGTAAATAAGTCCCTGCTTTTCCTGGCTCAGTACTAGCCACTGATCAGGACCTGCTGCTGATGCAAGAAGGCACAATGATGCGCAAGGTGAGGACCAAAAGCTGGAAGAAGCTAAGATACTTCAGACTTCAG
>929
TATCATTCCAAAGACTGCATTTTTCTTTCTTTAAACCTCTGGAGATACTATTTTGTTACAACACAGTAACACTTGACTTTTTATTACATCTTAAAATACTGGCTCTTTGTGTACTATGCAAACACTTCACTAAGAAAATCCTCATCTAAGCGGGGCTTGTTGGCACACGCCTTTAATCCCAGCACTCGTGAGGCGGAGGC
>930
TTAGCTCTGTGCCCCATGTTTTAATAGGGTTATTTGGCTCTCTGGAGTTTAACTTCTTGAGTTCTTTGTATATATTGGATATTAGCCCTCTATCAGATGTATGATTGGTAAAGATCTTTTCCCAATCTGTTGGTTGCTATTTTGTTCTACTGACAGTGTCCTTTGCCTTACAGAAGCTTTGCAATTTTATGAGGTCCTAT
>931
TTGTTCCCACTTCTAAGGAGGGGCATTGTCTCCACACTTCAGTCTTTATTCTTCTTGAGTTTCATGTGTTTAGCAAATTGTATCTTATATCTTGGGTATCCTAGGTTTGGGGCTAATATCCACTTATCAGTGAGTACATATTGTGTGAGTTCCTTTGTGAATGTGTTACCTCACTCAGGATGATGCCCTCCAGGTCCATC
>932
CGAGCTGTGGAGTCTGGTGTGTGTTGGTCAGCTGTTATAAACCCAGTGTGACCTCATTGAAGAAAAGTGTTTCCCTCTCCAAGTAGCTATCATTTGCAAGTAGCTTCTTGGCTAGGGATAGGACTTTGTCAGGTTTTATAAAGCAAGCCTTCCCACCATATTCTTGAGTATCCTGACACCTCTTGGCCTTTTCATTTTAG
>933
ACTGCCTTCATATAGGTAATATTTTGGGAGTTTTCTACTGTATTAGGTTTCCATACTACCCCTCAAATGTCCTTTAACTTTATATTCTCTCCCCATATTCCCTTCCATAACTCCTTCTCCTCTTCCCCTCCCCACTTGATCTTCCTGTCCCAAGTCCCATTCCATAATTATCTATTTTATTGCCATTTCCTAAAGAGATC
>934
CTCTAGCTGTGAGTGCAGGCCTCTGCTCACAGCAATTCAGTGGTGATAACCAGGTTCAGTTTCCCTATTATTTATAAAAGCCACACATAAGCCATCCAACACATTACTATGTTGTTATTTTTAAAGGGCATTGCTGTTTCTTAGATTTTTGTCTACACGTATATATGTGCACAGCATGCATGTTTTGATGATGGAGAGCA
>935
AGGTAGCAAAAGAAAGACAGGTTAGCTTCCCTTAAATGGGATTTTAATAATTCAAAGCAGAATCAATAGACCTCCTACTTTCAAAGTATAGAGAATTTGATACTCACCCCTGTATAGTGAAGTGAACACATCTTCCCCTCTCACCCTTTCCTGATGAAGAGCTACACTGTGAGATGGAACCCCAACAAGCTATTCAGGTA
>936
ACACACACACTCTCTCTCACACACATGGAGCGGGGGAGGGAGGAGAGGGAGAAGGAGAGAGAGAAAGGAGAGCTGTAAAAATTTTTTTTACCTACAGAGTAAGACCCTATCTAAAAGCAACAAAAACCTGATTTCTGACTGATGCTCCTGGAAAACAGAAAATCAGACCCATAAGTTTTACAATGGAGAGCAATATTACT
>937
TGTTGAACAAATGCAATGGCATTTATTTAGTGTATGTGTGTTTGAAAACATGCCATGCATGTGTGTTCTAGTCAGAGACAACTCCCAGAAATCCATTCTCTCTCTCTTCGTTATACAGCTTCCGGGATGGAACTCAAGTTGTCAGGGTTACTGGCAGATGCCTTTCCTGTTGGGCCATCTCTCCAGCTTATGCTGGTTAG
>938
GTTTCAGTGACTATAAACAATGATTTGATCCTCATACTGTACATACATGTCAACCATGTGACCTACTGCCATCCCTCTCTAGTTTAACAAGGTCTGTGGGAAATGCATTTCAATGCTCTCATGGAAACAGTTTCATGGCTAATCTTTGTGGACAGTTCAAGAGATATTTGTTTTAAAGTATCCATTGTTTCTTACTGGGT
>939
TAGATATTAAGTGTCTTGGAAACGGAAGTCAATCTAACCCAGGCTCATGCCAACATGAAATAGAGAACAAGGACTTATTTCTAAGCTTAAGAAACAAGCATGTCTCCATGTCCCCTGTTATCACGTGGTATTTAAAATACACAGAGAAAATACTCAAGCTATGATAATAGGTTAACTTCATTAAAATGTAGTTTTTTGTG
>940
AATCCTTCTTAGAAGGGGGAACAAAATACCCATGGAAGAAGTTACAGAGACAAAGTTCAGAGCACAGACTGAAGGAACGATCATCCAGAGACTGCCCCACTTGGGGATCCATCCCATAAACAACCACCAAACCCAGACACTATGGCAGATGCCAACAAGAACTTGGTGACAGGAGCCTGATATAGTTGTCTCCTGAGGGC
>941
AAACAAGTTGATAATTTCCCTGAAATCTTCCAAAAGATTTCTCTGGTTCACATACTATATTATGTAAAATTTATCTGCTATGGAGTTATATAATATATAAGTATATAATTTTTAATGTATTAAATTAAAAGCATTATTGATAGGATATATTTATTTTTATTAGCAATCAAAAGTAATAGTATTAAATATATTTTACCTAT
>942
AAAATTAAAGATTAAAAAAATCTTCAACAAAATTATAGAAGAAAACGTCCCTAATCTAAAGAAAAAGATGTGCATAAATATACAAGAAGCCTACAGAATTCCAAATAGGTTGGGCCAGAAAAGAAACTCCTCACATCATATATAGTCAAAACACCTAAGGCACAAAACAAATAGGAATATTAAAATCAGTATGGAAAAAA
>943
GAGGTTGGTGTGTCCGGTGTGAGAGAGTCACTGTTGGACCACCCAGACTGTATCAGGTAAGCCAATCCAATAGCTCCTCCTCTGTCTACATTCACAATACTGGTTCTGTTCCTCTAGACAACCCTAATACAACTGGGCTGGGATTATATGCTGTAATGAAACCCAGGCTTTGTGCTGGCTAGACAAGTACTTTACCAACT
>944
AGCATTTTGCTTTCGTTCTCTCTCTCTAAACTTACCTTAGGAGAGCTCTGTTGAAGAATGGGGCTGGATGAAGTCCATGTTTAAATGAAAATATCACCAAATACAGTTTTACCCTTGAGGAATCCCAGGCTTGGTAATTTTTTTCAACAGATTGAATACATTAAGCTTTTGTATATGTATAGCGAGAGACCTATGCTGGA
>945
AGCTAAAACAAAAACAGTATCAAAAATCACCAGTAATGGACTATTAAAGTAACTAATAGGGACCTTTAGAAATAAAAATAAGGAGTTTCTTAAAAGTTGTGAACTAGACTATGCTGTTTAAAATGAAGTTAAGTTTTGAGAAGTAAGACTTTTTTAAAATTTTGATTTTGCTTATTTTTAATAATTCTGGATAGCATACC
>946
AGCTCTGAGAGTGCTTTACATTTTAAGCCATTTTGCTTACCTGACCTTGAACTTCTGAAACTGGGGGTTGAAGTAGCACTTCATGCATCCCAAATGTAATGACTAATCTCGGTTGTCAACTTGGAGACTTACCTCTGGGTAAGTTGGTGAGGGTATTTCTAGAATTAACTGATGAGGGAAACATTCTCTCCTATGGTGGA
>947
GACTGAACCTAACGTTCTGGCAGGCAGCCAAGAGTGATGGCAATAGCTATATTATTTTGAGAGGCTCCTGGAGTCCACACCTCCTACAACAACTGAAAGGGAGTTGCCTGATACTCAGCTCCTTTGAATGACACTCAGCTTTATGTCAGTGTGACTGCAGAGAAAAGTATCATCCTTCCACATAAAACTTCATATTATAT
>948
TAGGTGGAATCAGGTTTGGAGCACAGTAAGACAACCACAATTAAGTAGCTCTAGGGAAAGCCCTACAAAGCAGGACTAGATATTCTTTCTGGCTCATCCTCTTGATCAGTGCAGAGCAGGCCAATGGCTCTCTTATGCTAGAGCTGAATCTATATTTCCTGTGCTTGTTGAATACAGGAAATATATGTACACATACATAT
>949
ACCTTGAGGCCAGATCAACTCAAGATAAAACAAAACAGCAGAAAGCCACTTTCTCTTTCTCCGCCGGTCAGGCTTGAGTTGGCAGAGAGAACAGTCTCACCTGAAGATGTACTTCACAGTGGTCTCGCTGGGGTAGGAGTTGCCCTGAGCGATCAAGGGCACGGATACTCTCAAGCCAGCTCCTTCGAGCACAAGGTCCT
>950
ATGGTTATAATTAGCATTTGTGTAACACCATAGGGTGTGCACAGCATTCTTATCTTCTATATTATCTATCAATTTATCAGTCAACCATGGAACCATCCTGGTGATAAATCAGACATAACCCTCGACTTCATAGAGAGAGGCAAGCAAGGCACTGGCTGTGATAGTTGTAAGTTTTAGTCCTTGCCAGGAAGGAAGGTAGC
>951
TCTCTTGCCTCCCCTTCCTAAGTGCTGGGATCACAAGTACCCTGTACCGCCACAGCTTGCTATTAATAGTACATACGTTTTAAAATAAGCTTTATCGCAGTGTATTGCCATTATTTTATTATGAGTTACTGTTATTAATCTTTTGTTTCTAATTTATGAATTAAGCTTTACCATAGTTACGCACATGTAAGAAAAACCAT
>952
ACATTTATACTTGGTATATATGAAGTTCAGTAGTAAATGTACTTTACAAGTGGGCAACATATTGCTGAAACTTTATTATGCATAACTGAATCATTACTGTCATTAACAGCTAACTGCTTCTTTGCACATCTTCTTGGCCTTAGCAAATACTTTCCTATTTTTAAAATTAATTCTTCTGTGACTGTATATGCACATTTGTA
>953
AACACGTGAAGAAGAAAATCAAACACTGTTGGTATAATCAAAATCTTTTAAACAATGTATAGCACAGGTGGTGAGGGTGTCTTTGGGCTTTCTTTAAAGGAAGAATAAAGATCACGAGCTTGTTCACTTGGTTTAGATTTAAACTCATTTGAGATTCTTGCTACATATGAAATTGAAAGTGATATGAGACCCAGGAACAA
>954
TAACCTAGGCCCTGTAATGAATGAGATGACTCTGTGGTGGGCCATGCTTTGGGCCACCAATGTGTAGAGATTATACTTTTATCTGCTCCGGTATCAAGGATGCCTTCAAACTCTTTTCCATTAATCTTAAGGCGGAGCTTAGGTCTATCATTTAAAGATACAACCAAATAGGCAGAATCATTTCCTGAGGAGCCCATTTT
>955
AATATTTCTCAGTCTATGTCTATTTAGATAAAGTGAACATCTACTTAAAACTAGTTTAGAAGGGAGACCCTCAAAGATTAGTACCACCTGAAGAGATCCAGAACAAATGTTGTATTAAATCACAATTTCAGAGTTCATAGTTCTCCCTCAGCCTCTCTGACACACCACATACATCTGTAAACATGTGCATGTGAAGATCT
>956
AGTGCCACACAAAATTGAAGACCGGATACCAGATCGTCAGCATCCTAGCACTCAGGAGGCAGAGCCTGGCAAACCTCTGATACTCTTTGGCAAGGCATTCTAACAGAATTGATGAGCTTGAGAGACACTGCCTTGAAAAAATACGGTAGAGAATAATAGACCTGACCTTGACCACCCCGCCCTTCGATATATGTGCTTTT
>957
TAAACATTTTTTGTTGCAGTTATTTTTCTTTATGTTGAATTTTAAAGATGTTAATTAATTTTATATTTTATCATCTGGCCTTTTGGAAGAAGTATATTTTGCAAAACCTCTCCTAGTCTCTGAATTTATTTTCGTTGTATTCCAATGACTTCCACATAGCAGTAGTTTTGAATTATAAACTTAAGCTTATAAGATCCCTA
>958
CCCCCTGCCTCCCAATACCCCTGCTGTTAATGATGTACCCAACTTACGCTCTCACAGCAAATAATACAATGCATTGTTATTTCTGAATTTAGGCGAAGACACTGGCCTCTGACAAGGATACCTCCTCTCTCTGCTGAGTGTGAGGAAACCCGATTGCCATGTTGTACAGTCGTCCACAATGTGCAGCTGCTGTGAGAGAC
>959
CAGAACTCACTGTGCAATAGGAAGAATGCTTTAGGTGAGTCCCTGCTTACTAGAAAAAATTTCCAGCTGACCAGCTGTGCTGTGTAGGTAGGGGCTTGCATGTTTGACCTCACAAGGACTGGCTGTCCCTAGGAAGACTGACAGAGCATGCTGGGCCGTCTCTGGGATGCCTGAGATTTGCTTTTTTGTTGCTGCTTTGG
>960
TCCCTCCTGGAAACCTGTGTTTCAGCACTACTGGGAGACCAGTTCTTTACAGGAGGAATTTGTGTATGGAGAGCTGTGGAACAATGTTAGCTCCAGGCACAGATGGAAATCAGGAGCCCTACATTAATTATATATACGAATGGGTAGACACTAGCCACCGATATTCTAGACTGGAATATTTTTACATAATGCTCAGTGCA
>961
AGTGTAGTCAGTTTGGAAAATAGTGTGGGGGTTTCTGAAAAAGAAAACTACATCTAGATTAACCACATGGTGTACCCAAAGAACTCTACATCCTCCTACAGAGATTCTAGTACTTCCATGATCATTGATGCTTCATTCATACAGAAAATGGTTTCAGCCTAGATGTCCATCAAATGATGAACGAAAAATTAAAATGTAGC
>962
CCAGGATAGAGCTTTAGAGATGCTGAGAAGGTGCCCCTATGACAGTGTTGCCTTTGGATAGACTAGCAAAAGTACAATGACAGACAAATGTGTTTGGTATCCATGCAACACAGTTTTTACAGTCTACAGTTTATCTCCATTGTAGTCTTGAACTACTTTATGGAAAGTCACTTCTTCCATTATTCTTGGTGATGCAAGTC
>963
ATGTCATTACCTTGTGCTTCAGCTATATGGTACTTCTCAGGGCCTTATGTAGTAAGCCTTATGTTACTGGGTTCTGGTGAAGGCACAGTTGTGTGCCTGTGAAGGCACAGTTGTCTACACATCTGGTGTTGGGATGATGGATCTGATTCTAGCTGGCAATATCTGGTCTTGTCTTTGTTAGATTGACATTCCTTTCCTTG
>964
ACTGGAAATAGCACAGTGAGTGGAATGTAAAGTGAGTAAGTAAAAATACATACATACCATTTTCAAGTAAATTTGTATAGAATACTACTATTAATACTAATATTAATACAGAATGACAATTGAACAGACATATTCTTTAAACATTTTTTTATCTTTTGAGGACATATGGCAATAAAATAAGATACCTTTGTTAAACACTA
>965
CAGAGTCATTTTGCCGCTGTCCTAAGTATAATTTTATACAATAAGAAGTATTAAAACACAGATCTTACAACTGAGTTAGTTTTGTTTTGTTTTTACAGATATCACCTCTGTAAGCCTTTAGCTTACAAAGTGATGTAGGCTAAGGAGCTAAAAAATGACAGAGCTCCCTGCTGATCTAAGAAGAAGAAATACAGAAATAA
>966
AAAAGAGGACAGGAAAAAGATTCCAAGAACCGTTTTACCTTTAAAGGAAGATGAGGTAGAGAAACTAGATTTAACTTCTAAGACTATATAACAGTTATTTACATACAGGCATTACAGCTGAATTTCAAATGTGTGTTTTAAAATCTAATAGAATTAAGTTTAGAAAAATAGATAATTCTATGACAATAGTTAAATACTTC
>967
AAATTTATGCTCCTATGTGCTTTTAGGTAAGAAATTATTTACATATCAACTGTCTCATACCTTTATCAACTGTTGTCAAAGTTATAGAAAATGAATGGTGATCTGCATTTCTTAAAAGCGTTCTAACAATTTACACCAGAAGCCCTGTTTAATATATTAAAAAATCTTTAAGTATTCTGAATATTCTATCAATAATTTTC
>968
ATCTTGCTTTTCAGGCATGTTTAGGGATTCAGGGCTTACTATGGTAGGAGAACTGGGTTCTGGTGGTGTCAGATAGCATTTGTGTTCTGTAGTGTATGATCTTGTGCTTGCATCTGGCTATCTGGTTATCTCTGGTGTTAACTGGTCTGGGTATCTCTGACTATAGACAGCCTTTTTGGACACAGGTGAAGCCAGTCTTC
>969
GAACGATGCAATACTTCCCACTACCAGTCTGTATTAAAAAGTACTGCACACAAACACATCTGGGGGTGAGAGAAAGAGAACCTGACTGCTTCATAAAAAAGAAATAGCCTTAACATCTCTTGTCTTTCTAGTCTTAACAAAATGAATGAATTACAATGTGTGCCTACATGATATTTCTTCCCCCAAAACAATGAGAAGAG
>970
ATAGCTGCACAGGAGAGGAGGAGGCTGGACTTTTGATCCCAGAGAGAGATTCTCTAACCAAGAGAGATGGGGGGCTGGGGTTGTCAGAGAGAGTCATGAGAGGACTCTCATTGATGGAGCAGATGCAACCAGAGAGAGACAAAGATGGCAGGCAATGGGGCACGTGGCTGAGTAATACATAGCATGGTCCGGTTAGAATA
>971
GAGTGAGTCCTGATCTTGGGGTTCTCTGACACAGTAGGAGAGATCTACGAGGGACATGAAGATGACCGAAAAGGCTTGTGTTTGACCAAATAAGGAAATAAAGACAAGGTATGACTCAAAGTCAGCTATAAGAGTGTAATTGACTCCCAAATGCTAGTGCCTTATTTAGGGCAAGAAAAAAATTTCACTTTATTCATACA
>972
TCATGCTTCTGCAGGAAGCATTTTATTGAACAAGTTATCGCCCCAGTTACCCAAACCTCAGCCTTGACACGGTTTTTACAGGCTGCATAATGTTCCACCTTCTTGTTTGCTTAATATATTTATTTATTTGTTTGTTTGTTTGTTTATTTATTTATTTATTCATTCATTCATTCATTCATTTGACTTAGCAATGTAGTTAG
>973
TCAGTGAGAAGCCATAGCCTTCCTTGGGTCCAAGTGTTCAGAACGTTGACAATGTGTGCAGGAAATGTCCATCAGAGCTTTCTTCCCCCGGGATTTCTACAGACTGAAGACTGTTCCCTACAGAGACTGCTCCTGCAGAGATTAGTTAAGCTTGTCTCCCACTCCTCCTTGTGAATCTGTATGCAATAGCCCCACTTAAC
>974
TGAGGTGCAGTTTTAAATAAATCTTACTTTCTCTGTGAAGTTATTGGAGATTAGCAAAAGTAAATAAATACAGCTGCCAGATTAGTTTACTGTTTGTATTCATATTAAGAATAATTCAGAAACACTGAAGGATAATAACTTTACAAAGGTAGTCTGCTGTGGAGGCAGTAGGTAGAATAGAAGACAGAGCTAAGAGTGAC
>975
TGCATGGGGCAGATTGCTATCCCACCCCTCAGCCTGGTCAATATTTATTCACACAAATTGGTTGCAGTTTCCTTTTTCACACACACAAAAATACCTTTTTGTGCTTGGCAATATCCCGTAGATAGTATTTTTAAAGTTCCTTTATTTTTTAAATTTTAGTTAACAAAACATATTTGGCACAAATAAAATATAAGCTACCA
>976
CTATTATGTACTTGAGCACCTCTGTGTGAAAAGCCAGCACCGACAGGTGGATAATGTTGTTTCCCTTTGTGTCTGTTTTTCTCCAGTTCGCACCAAGAGAAAACAGGTACTGAATAGTGTCTAGGGCTCCCGAAGTGGCAGCCAGCAACAGCGGAGTGCACTGATTCCTGAAATCAAGGACACATTGTACCAGTCAACAC
>977
ACCGTGTGGGTGCCGAGTGCCTGCAAAGGTCAGAAGAAGGCATTTGATTCCCTAGAACTGCAGTTACAGACGGCTTTGAGTCCCTATGTGGATGCTAGGTAACTGAACATGGGTTCTCTACAAAAGGAGCAAGTGCTTTAAACTGCTGAGTCATCTCTTCACACCCAACCCTGTTTTTGTTTTTGTTGTTGCTGTTATTA
>978
AAAAGGCATTAAAGTCCTGAGTATAGTCAACACTTGCTTCTAACTCAAGATCTATTCTGAAATTTGGAAATCCTTTTACTTTTGGTAGAGCCCAAATTTACCCTTAGACATACTTGAAGAGCATCAGATCTATCTTTGGGGATATACTAAGGTTTTGATATGACTTGTTCCCTAGTATTTCCTTTGCTGGATGTTTGATC
>979
TTTGCATTTTTATGAGGTCACAAGACTATGGGGGAGGCCAGGGAATGGAATGCGGGTGTTGGAATGAGACACCACCGACAACCTGACACATTTGATTGCTTTCTCTGCAGTTGGCGATGCTGTGTGGGGAGTCGTAGGGTGTGTGGTCATGTCGGAGCACCTGCCTGTCACTGAGGGAGGCTTTCTGGGTTTCACTTGCC
>980
TGAGAGCAATATCATGGAGTCCCATACTTGACCTCTATAATGAGAGAAAAACTATTCTGCTTTGTTTAAGCTATTGGCGTTGGTTCATGTGTAGTAAATCAAATCCTAAGAAACATGGGCAGCTAAGAAGATAGCAGATAATTTTAAACATTTTAATGTCTTAAAACTTTAGACTTGAAGATATAATATGTTTACTCATT
>981
CTAAATAGGTTATAGGCCTTAGAGAGAACCCAATACTATTATTCAGCTAAATGGACATAGTATTAATTGTATAATGTTGTAATAATAGTATATGATTGTATTAAAAATGAACTCCTGTGGTGCACGCCTTTAATCCCAGCACTCAGGGGCAGAGGCAGGCAGATTTCTGAGTTCGAGGTCAGCCTATTCTACAAAGTGAG
>982
ATAGATCAAAAAGTTCTTTGGCAAATATTGAATTTTATAGCATGCTGTCAAAATGTGCATGTTGGAGATAAAGTTGCTACAAATTAAATCTGAGACAGAGGACCAGACTCGCTTTTAAGCCGATAAGTATTTGTTAAATACCTATGACGTCTTGGATACTATTCTGGGTACGAGGGGTGTAGAGTATAGAATCTGTCCTT
>983
ATTGCATTTTACAGAGTTCCACCAGCAAATTTTGAATGTGAGAAATCCCAGCCTATCATCAAATCCATCTACAAACCATTAAATATGATAGACCCTAAATGCACTCCAGTGGTTTAGACTGAAGCTTCCTCTGTTCCTCAGAGCAGCTTTTAATACACGACCGTTGAACAACGAGGTTTCGTTTTGGGTGCTTGTGTGTG
>984
GGCCTTGTGGAAATTTCCAGCAGCTGAGTTAAAACTACGACTTCAAATATTTTCTTCTCAGTTTCATGTCTTATGCTTGCCACGAAGTAGGTACATGTCTTTTCACAGGGTCACATTATTTCTCTGGGCTTTTAATGTTTCTTCTATAAAATGATGAAATAACCACATGAACTCCAAAGTCAATTCTCATTCTGACTGTT
>985
CTATTCAGCATCAAACAATTAGGCAACTTCATTCAGTAGCATACTACTTGCAAAAAACTTTCATCTTGAGCACTTTTCATAACTGCTCTCCCTGTAAACACAGGGGCTTTCTAATGCAAGACTTTCCTATGACCTTATTTCAGTTTGATGCCTTTGTACCAACAGATCACCTTATTTATCATCACAGTGACCGCTCTCCT
>986
GACTATATAGCCCAGGGATCTAGATTAAAACCAAATATAACCACTCTAAAAACAAACAAACAACCCACCCAAACAAAGTAGGAACAACATGTCTTCTAATGACATTCCTTTGTACACATAGATCAGTGCCTTGCTCAGACATTATCAGAGAAGCTTCCTCCTGTAGCAGATGGGGATAAATACAGAGACCTATAGCCAGA
>987
AAGTGAAATAAAGCTTATATTGCCCAGTCCTTTCTTATGTATAATAGTGTCATAGTAATATCAAATAATAAAACTGACATCATGGGATCTGAGTTCTTTCTGAATTTTTCTGTTATTCATTTAATGGTCCCTAGGAAGCATTCTTATGATCCCTATTTGCAGCGGAGGAGACTAGAACACAGGACAGATGACTAGTTTGG
>988
AGAAACTGAGGAAATTAAAAAAATAATTAGATCCTACTACAAAAATCTATACTCATCAGTGGAATAGAATTGAAGACCCAGAAATGAACCCACACACCTATGATCATTTGATCTTTGACAAAGAAGCTAATATCACTCAGTGGCAAAAGACAGCACTTTCAAAAAATGGTGCTGGTTCAACTGTTGGTCTGCATGCAGAA
>989
CTTCAACTTTCCTTAGTATGTCTAAATGAAGGCGAATAGACCCTAACTTCTATCCTAAAATAGAAATGTCTTGAACAGACAACTCCAGTATCCCTATTCCCTAGTTTTTGCTTGTGTAACTAGAATGAAAAGAACTATTCAAAGAACTATGGGATGCATGTCTCTGCTGTTAGCGTTTAAATTCATAGATTGAATATGTT
>990
TTAACTGTCAGTATTCCTTTGTTTTCTACTTTTCTAAATTATTTGAATAGTACTAGCATTAAATCTTTGAATGCCTGATAGATTTCTGAGCTAAAACCATCTGATTCTGAGCTTTTGGTTTGGAGACTTTTAATTACTGCTTTTATTTCACAAGGGGTTACAGATCTGTTTAAATTGCTTGTGTGATTTGATTTGATTTT
>991
TTCAGAAGATAATTACAGCAATTGATCTTAAGATGTTTTGTAGCCTCTGTCATAGATCATTCTTCAAAGCCTTTTGGAAGAATGGTGTCTGTGGATGCTGCCAGGAGCAAAAAGCTTCTTCTAGGGGCTGGTATAAAATAAATAGCCTGGGTGGATAGTAGTTGCCTAAGAAAGAAGGCTAGCACCTTGGATAACTCAGA
>992
AGAAGGTAGACCTGGCTTTCCCCGTGAGTTGATTAGAAGCTTATTTTACACCTTGCAGCTATGGAACTTGGTCTCCCAGCCTCTGCCCTTCTGCCAAAATGGGCCATACAGTTTGGATCTAGAACTGCAAAACTGGAAAAATCTAATGAGAAGGTATCTGATAAGTGTGGAAGGCTCCAAATCCTACCTTAGAAAACCTC
>993
AGTAATTCATTGCCTAAGGACTCTAAAAGACATAACAGAGAGCACAGGGGTCCGCCAGGCTTCTGCCTCAGCTTCCGAGGGAGCGACCTTGGTTCTGGGACTCCACAGCGGGCAGCCTGCAGGTGGGAGTATGGAACACAGAGGCCAGCAGCTCCTGGGACAGGCGAGAGCCACAGAGCCTGAGGCGGTGCCATTTCCGG
>994
ATTCCACCAGGAAACTCATACTACTGTTAAACACATGCATTGAAGTAGCTAGATGCAAAATTTCTTGCATGTACTTTTAAAAACAGGATTGCTCTTTTGCCCAGGGCCGTGCTCTGGGCTTTGCTCCGAGATCTCACTTCTGAGATCACATTCCTGACAGCTCTTGCTCTGACTTAGCTCATCCAATTGCCAGCTGGTGC
>995
TTTTTCATTCTAAATATGTAAATTCAAATCATATTAGGAGGTAAATGTTTTAGGGCTCAACATGAGAAAACGAAATGGACCTTTTATAAAATGCCAGTTTACATGCTTTCTCATCACTATTCAATGATATGATTTTGTTCTATGCAATTTAGAGATTCTACTTAACAAAGTGTGCAGATAACCTGATTTTACACGTATCC
>996
GCGAGCACTGGCTGAGCTACACTGTGTGGTTATTGCCTTTACGTTGTGCCAGTAGCTATAACATTTTCATGAGCCAGGACTAGCTGGCTAGCGTTGGTGTAAGGATGGGCTGGTCCTGGTCATCAAGCTTTTTTGACATTTCTTACCCTCCAGATAGTCTGAAATTTGTGTTCTCACTTTATATTGCCTTAAGTGATTTT
>997
GCTTGCTTGGAACTGAGGAACTCTTAGGCTGTAGAACAGTTGGTGCATAAACTGACACAGTGCCACACTAAGAGTCAGCCAGAAGATTCGAGGGCCAGTGAGAAGCAGAGTGACTTCTAGTTACCAAAATGGTACCTGCTTTCTCTATAATGCAACTGTGGATCCCTTCTTCTGAGGATGGTGGGAGATACCATCAGCTT
>998
TTCTGACTCTTCCCCAGCAACCAATATCACAAACACCTGGCAATGGGCTTCATCAGTGGGTACACACATGGGTTCAAGGAATGGTCAAAACACTGGCAGACACACAGGTTCAAGGAGTGGCCAGAGCATTGTGCATCTCTATTTTTCTAAATCAGTGAAGCTAGTACTGATAGCCATGAAATCTATTTTGCTAATTTCAA
>999
CAGCTTGCTCTCCATGTTTACTGAACTTGCTTTCTTACGAAGCCTGAGGCCACCTACCAATGGATGGTCCCATCCACAGTCCTTCCTGTATCAACAGTAAATCAAGCAAATGTCACTCAGACGTGCCCACAGGCCAATCTGGAGGGGATTTCCCAACTGAGATCCTTTCTTTTCAGATGCCTCTAGCTTGTGTTGAGTTG
>1000
GTCTGAAACCCCCAAGGAACAGCTAGTCCTTCCCTTGTATCCAAAGACCTTGTGTCTGTGTGTCTGTCTATTCTCTAAGGACCCTGAAAACAGTGTTCCTACTCAGATGATGGTATCTCCTGGACTTCCAAGGTCTTAAGCAAGATGTTTCCAAACCCCGCCCTGGCTGAGTCTTCCCTCTGATTTATTATTAGTGCCGC
>1001
GCAATTGTGATAAAAACTGCATGGTACTGGTACAGTGACAGACAAGTAGATCAATGGAATAGAATTGAAGACCCAGAAATGAACCCACACACCTACGGTTACTTGATCTTTGGCAAGGGAGCTAAAACCATCCAGTGGAAAAAAAGACAGCATTTTCAACAAATGGTGCTGGTACAACTGGCAGTTATCATGTAGAAGAA
>1002
GTCATCACAGTATGACCACTCAGGAAAAAAGTATCATAATAATAGTATGTTACAAAAACTGCATATAGCATCACATTTATGAAAAAAGAAACTCATGGATAACATTCCAATCTGTTTTAAATAACTTTTTCATCAAATGTAATTTAATTTTCACTCATTCATTCATTCAGTGTGCATATGTGTGTGGCAGTTCAAAGGCA
>1003
TTCTACTCATTCACCCCAATATCCTGACAGCTCTGCATGGGTTCTCCGAGCTCCTAACAAACTCTCTTCCTTCCTCAGAGTATGGCTGCCAACCAGAGACCACAAGGTACTTGAGTAAAAATCATAGCTTAAAAAAGAACCGAGAATCAAAAAACACTCCCTTCAAAAGTAACTAAGATCATCTCTGGAAATACAGCTTT
>1004
GCACGGGATAGAGTGAGTGTGCTTCAGCAGCCCGAGAGAGTTGCACGGCTAAGCACTGCAGTAGAAAGGCTCTGCGGCATATATGAGCCTATTCTAGGGAGACATGTCATCTTTCAAGAAGGTTGAGTGTCCAAGTGTCCTTCTCTCCAGGCAAAACGACACGGGAGCAGGTCAGGGTTGCTCTGGGTAAAAGCCTGTGA
>1005
TCCCTCTGGGTGAGCTATTCTATTGCACTGCCCCTGCTAGCATTCCTGTTGTCTTCCTTCCCCTTCTTCTCAGGGTGCGAGCTGATTAGGAGCTCTTTGAGTTTGAAGAGGTTTGTGTCACAATAGTTCTGCTGCTGGCAAGTGGGCAAGCACAGGGAGGGAGTGGCCCGGTGCCTGGGAGGACCAGAGGCCTTTTGACA
>1006
CGGTGTTATCATTGGTGTTTGTTTTTATGCTATCTCTTAGATTTTTTTTAACTTGATTTTTACAAATTAAGGTATGTATGGGGTATCTTTTAAGTTCCTATAAACGATCTGTCCTTTATAACAACAAAGCATTTTATTCTAGAAATTACATTGTCATTTCAGTTCATTTAAGTGTGTTTTGTTTAATTGGTGACAAGAAC
>1007
ATTGAGTTGACTGAATAGAATCCTGAAAGGAAAATTAACTCCTAATCCCTAAAGCAGAGCGGTTTTTACAACATACATGTATTTATTTTTTAGTGTCTATAGCCCTAAGTCCTTCCTCAGCTGTTGCCAACAGAGCATAATCATATTCTCAGGCATTTTGAAGTCTTTGCAGCTATTCCCTATTTAACTTTTTAAATTGT
>1008
TAGGGCTTCTCAAAGAGTGGCCTGAAAGTTACTGTTAGTCAAATCAGGAGAATAAAAAGAGGTAAGCAGATATTCCTGAACCTTTGGTAGGACATTGGCATACGTGAGTAACATTTTATTTATTTATATTTTTCTGAGAAGAATTTTGAGTTCTATCAGTCATCTATCTATGTATGTACTCTGCATTGTCTGTTTCTGTG
>1009
TTGGAGCATCAAACATTTTGAAAAGGATAAAACTTAAATTGATTTAAAAATTTGTTCCTGCTCTGCTTAGGTTGGAGCCATATCTTAGCAGGATACAAGTGACCTTATAGCAGAAATGGGAAAGTGAGGGGTTCCTTAGGGAGGATGAGGGAGGTAAATACAGAGGAAGGGGGTGGATCATAAAGGGAAATGGCAGGATA
>1010
AAATTTTGGTGGTGCTATTGCTCTAAGAATACATTTAAGAACTTTGAGCTTTAGCTTCTATGAACAGCCTTGCAAACCAACATCTCAAAGAATTTGGAGTCTGTTTATTTCATGAACAAGCATTGGAACATGAAAAGTAAAACAAGCAAATGAAAATGCACTTGGTGAGATTTAAAAAAATACTGAAATTAAAACTAAAA
>1011
AGTTGATTATGAATGGTCTCTGCTAGAGCCCATTCAATTGTGCTAGAACTCCTGTAGCTATGTCTAAACCCTCAAACTCTCAACTCAAGGTAACATTCAGGGAACATCTCAGACAACTGCTGGTAGTCAGTGACTCACACTCTTATTGTACTGAATGCTAAACTGTGACTCACAATGAATCTATTAGCTGTTGAATGACA
>1012
AGTTCCCAAAGAGGTCAAACATGTTCTAATGCAAATAAGTTCGTCCTACATTACTGCTCCACAAGGAGAGCTCTCCAAAGTTGTATTGCCTTGGTGTTTGACCGATAACATAATTTTTGTATGCAGAGTTTCACATATTGGGCTTTAGTGATAGCTCAGTGGTTAAGAGCACTGGTTGCTGTTCTAAAGTACCCAGCACA
>1013
CGGAGAAACTCCAGGAGTGAGGAGAGGGAGTAGAGGGAGGGGGAGGTCCCTGAAGAAGAAAGGGGCTGGGGAGTAGTTAAGACTTACACAAGGAGCTGGAGAGATGGCTCAGTGGTTAAGAGCACTGACTGCTCTTCCAGAGGTCCTGAGTTCAAATCCCAGCAACCACATGGTGGCTCACAACCATCTGTAATGGGATC
>1014
GTTCTCTTACTGTCTAGTTGGAATTTTCAACTCCATAATAAAGTTATTCCAAGCTTGCTTCCCAACATTTTTACCAACTTAGTTTATAGAAGATGCATAGTATTTATTAAATATAAATATGTCACACTGCTGAAAAAAAAAAGCCTTGGCTTTGATACCTACCAAACATTGAATTTAAAGATGATGGAGTACTGAGTTCT
>1015
CCTGGAGGCTTAGCCAATAACCTCCCCTTCCCAGATACTCCTCTCTGCAGAAGGTGTTTAACCTCAGGCCAGTCCAGAGAACTGGGGTACAGTTTTAGTCATCCACTTTCCGCCATGACAATAAATGCCTTAAAACCATGGACTGTCTCTTTTCACTGGGATCCCCCATGAGGAGCCATAGAGAAGGCCTTCAGCTGTAG
>1016
CTTCAGGAGCCAGAGCGCAAGAGTGCAAGAGCCTTATTGCTTACATCTTTAGGAGCAAGAAGCAAGAGCCAGAGCAAGAGAGAGAATGGCGAAAACCCGTCCCTTTTTAAGGAGAATTATTCTCCGCCTAGGACGTATTACTCCCTGATTGGCTGCAGCCCATCGGCCGAGTTGTCACGGGGAAGGCAGAGCACATGGGG
>1017
AATATGAATAAATGGGTTCATGCTTTCTGCCTCTGTGTCCACACTATTTAACAGTCTCTATATTTTAAATTCTTCGAGCTTCCATCTATTTATAAATCCTGTGACACTTCCAAGACCCCAGTTGAAAATCAGCAATCTCTCGTCCCAAAGGCTCTCCACCCTCATCTCTTTTAGGTGGCAAAGTCTAGGAAAGGATCCAG
>1018
TAAAGACTGGTTATGACACCCCCAATCACCAAAGAAGTGGTTATATAAAATATGTAGGATTTGCCTGTATAATTTTGATGTTATAGACAATAGTTTAGGCTTAGTCTTCTAGAGTACTTAGGGTTTTTTATTAATTAATTAATTAATTAATTCACTTTACATCCCAATTGCAGCTCCCCATCTCTCCTCTCTTCCTAGTC
>1019
AGCAGGCTTCTGTCATTGGTAAATGGGAATGCTAAAGTCTCATGAAGGCTGCTCTAGCATTTGTGGAGCCTGCAGCAGGGGCAGAGATGGAGGCCACACGCTGTATGTCTAAATATTTAAAAGATACAAACCACCAGAGGACAAACGGACATTTGCACTCCTAGGCCATTATTCCCAATAGCCAAAAGGTGGAGGTAGCC
>1020
TATTGCATTGCATTGTACTATACTGTATTGTGTTGTACTATACTGTATTATATTATACTACACTTTTCTGTATTGTATTGCATTGTATTGTACTGTATAGAGTTACATTGTATTGTATTGTACTGTACTGTACTGTATTGTGTTATATTGTGTGATGGTTTGTATATTCTTGGGCCAGGGAGTGGCACCATTTGGAGGTG
>1021
ATTCTCTCTGGGTCTTCTTTTCTTTCCAGGTTTCCTTGCCATGCTACAGTACATCACCACTTGCTCTCTTATGTTTTCAGTTACATCTTTATGCCATTAGCTACAGATGCAAATTTCAACCTCTTCCTCCTCTCCTCGGTTCCACACCAGAATCTGCAGATGTTTCTTGGACTGCTACACCTAAACTCATTACACCCAGC
>1022
TTCGTTCTTCTTGAGTTTCATGTGTTTAACAAATTGTATCTTATATCTTGGGTATCCTAAGTTTTTGGGCTAATATCCACTTATCAGTGAGTACATATTGTGTGAGTTCCTTTGTGATTGTGTTACCTCACTCAGGATGATGCCCTCCAGGTCCATCCATTTGCCTAGGAATTTCATAAATTCATTCCTTTTAATAGCTG
>1023
GTTAATATCCAATATGTACAAAGAATTCAAGGAATTTGACTCCAGAGAATCAAATAAATGTATTAAAATGGGGGAAACAGAGCTAAACTGAGAATTCTCAACTGGGGAAACTAGAATGGCTGTAAAGAACCTAAAGAAATGTTCATCATCATTAATAATTAGGGAAATGCAAATCAAAACAATTCTGAGATTCCACTACA
>1024
TATCTATGTTTGACCAATCTGGACTATAAATCGAGTTTTTAAAAACAGAAGATTCACTGTGTGGTAGAGATAGAAATGGTTTTCACATTTTTGGATCCTTCTGCTTCCCAGAGCACATAGGTAATGATCTACTTCCTATAGTAGATCATACTTCTACAATGTTTCATGGGGTCCATTAAATTATGAACCCATTAGTGGAT
>1025
CACAGATGACCTGTTCTCCCTTAACTGATTAAACAGTAAAGTTGCAATGAAGAGTTTGAGAAAGACCATCAAGCGAGTCAGATGCTGGAGTCTGAGCAGAGATATAGTGTCCCCTAATTGTATACAGTAAATTTCATGAGGGTAACATAATTAGTATTATCATAATATCACAAATTTTACGTTACTGCAACAAAATTTTG
>1026
AGGTTTAGGAGTTCTCTGGTGGAATTTTTTGGGTCACTTAAGTACACTATCATATCATGTGCAAATAGTGGTATTTTGATTTCTTGCTTTCCAATTTGTATCCCTCTGACCACCTTTTGTTTTCCTCTTGCTCAAGCTAGAACTTCAAGTACTATATTGAATAGATTGGGAGAGTATGGGAAGCTTTGTCTGGTCCCTGA
>1027
ATGGACTCTTACCCCCAAGAACCATGAACCCAAATTAAATGCTTTCTTTTATAAGTTGCCGAGGTCATGTCACTCTTCAAAGCAATATAAAAGTAATAAGACAGTATCTTAGTTTGGGTTTACTGCTGTGAAGAGACATCATGGCCAAGGCTACTCTTATAAAGGAAAACATTTAATTGGGGCTGGCTCACAGTTTCAGA
>1028
TATGCTCCAATAAAATGTACATTTCAAATGAAACAGCTATATGGTAGATGAGTTATGTCCCAATAAAGCTGTTGAAATAAAATGTTAAAGGTTACAAAAGAATATATATGATAGCATTCCATTTCTGTAGCAGCTTTAAACAGAGACAAAATAATGTATCGCATAAGGTGTATATTTGGTAACCAGTGGAGAAAACAGGG
>1029
TCCTACGGGACTTGTTCTCACACCACAATGCCTTAAAGATGGTACCTTTTCTTTAGAGTTCAGGAAACAGATCTTTGTCAAACTTTTGGGCTGTTACTATGAACCATTCCCAGATTGAAGCCAGCATACTAGGCAATATGTGGTTTTCTCTACCAGTGCCCCAGCTCTGTCCCACCTTCAGAAGAATTGGGGCATCAGGA
>1030
GGGGCTCCAGCCTCCTTCAGTGCAGTGTTGGCTAATAAATACCTTCAGCATTGAACTGAAAACTGTCCTTTGGAGCCATTTTTTTAGACTCAAAGGTTGTAAAGTTTTATTGCAATCTCCTTTGAAGTTCCTTGCCACTATTGGTAGTCCTAAAATTCTGTAACCAGATTCTTTTAGATACAAGCTCACACTTCCTTAGA
>1031
AAACCAAACCAAGATAATCAGTCAACTCCTTGGGACCAAAACCAGACCTGAAACCAGACAAATCAAAAACAAAACAGAATCAGAAGGTGGTCCAATGGAGGACACACAAGTGAACAAGACACACAGACATACAGACAGGGAGGGATCTCACTTTACCTCTGACATACAGTGTCTGTGTCTCATGACAAAAACCACAAACA
>1032
ATTCTAAAAGACAGGCCAAATTCACATTTCACTAAGTGTCAAAACATTCCATACCAGTGGTCCAACCTGAGACCTGAACAAATTTCATAGTCACAAAGCAAAAAACCTTTACAAGAACAGCCAATATGTTCTTAACCACTGGGTAGCGGCTAAGAGCACTGACTGCTCTTCCACAGGTCCTGAATTCAATTCCCAGCAAC
>1033
AGTCATGGGGCACAGTGCCAGACACTGGTAATCTCGGCAGAGGAATGGGTAGAGAAGCCAGCCTGCTCTACATGGTGAGGATGAGTTCTAGTCCACCCAGGCCTACAGACCCTGTCTCAAAACAATACAGGCACACGCGCGCGCGCGCGCACACACACACACACACACACACACACACACACACTCCACCCACGACTCCC
>1034
AGTTTGGCTGGGTATAGTAGCCTGAGCTGGCATTTGTGTTCTCTTAGTGTCTGTATAACATCTGTCTAGGATCTTCTGGTTTTCATAGTCTCTCGTGAAAAGTCTGGGTGTAATTCTGATAGGCCTGCCTTTATATTTTACTTGACCTTTTTCCCTTGCTTCTTTTAATATTTTGTCTTTATTTAGTGCATTTGTTGTTC
>1035
AAAATGGCTAGAAGAGTTGGCTCAGTTAGCAGAGTGATTGCTGTATAAGTATGAAGACCCAAATTTGGATCCACTCTCACTTTTTTTGAAAGCCAGGTGTCATGGCACATTTCTGTAATCTGAGCACAAGAGCGGTAGAAAGATGTTTGGAGATCCACTGATCAGTGAGTCCAGTTGAATCAGTGAGCTCCAGGTTTAGT
>1036
CTGTGGGCATGCGGGTAGGGTAAGGCTGGAGCTCTGAATCATCATTTTCACTGAAGATAAGATTTTCGTTTTCATTTGATTCTTTTCGAAGAGATGGAGAATGATTTGGGAAATTCGGAATTGAGTCACAGGTCACCCCAGCATAGAGGAAGAGCGGGCTGTCTCCAGAGTCCAGGGGAGGACTCCTGGGAGCAGTGATG
>1037
CAGATGCTCACCTGTGGCTGTCGTCAACATCCTCCCCACGAGCCGCCAGAGGGCGTTCACACCCAGGTTTAAGGAGCAGGCCTATCCTTTGCCCATCTTGGATTTGGAAGAAACTCACCAAGTTTCGATCTTAGACAAGTCTCCTCCTCTGTAGGAAACAAACACTTCTAGTAGTTCCTGACTTGACCCGCCTGTTGCAT
>1038
TTCCAACACCCATGATGGAAGGGCCATCTTTAAAGCCTGGATTTAAACCACATGCATCACTAGCAGAATGTGTAGATAATTTTCCTGTAGTAAATAAAACAAAATAAAACAAAAAACAATAAAAAACACATAAACAAAACAAAAGACTTTAAGAACTCTGTTGGGCTCCGGATCCACTCAGTGGGTACAATGCTTCCATT
>1039
TATATTTTTAGTTAATATGAAGATCAGATATACATAGATACCATTGATAAAATGCATGAAATTATATTTTTGTATGGTTCTCAATCAAGAAGCCTTTCTGAAAAGTGTTCAGCTCTGGAGCCTAGTAGTTGATGGTTGTCAAACTCAAAATCTGGCAACCTCCTGAATAAGATCTAACAGAACTCCTGAGCCACCTCTAG
>1040
AACAATTGTTGTAGGCTATCACAAAGCACATTCCTATGTGTTTCTGTCATGCAAATATGTATTTAAGACTAATGCATGTTATAAACATATGCATAGGCTGATGTACACATGCTCCAGATGTGCTGTTTCTGTGTCTGTGGGTTGTGTCCTCTACACACAGGGAAAAATATATTAATCATTGCTTTTACTGCTGAGGGGAT
>1041
CAGTATCACTTGAAAATGCTTTGAGTTGCCAAATACTTAAAGGATGGTTAAATTTATGGAACTGCCGCTCATTCGTGTAAGTCATGTTAATCAGATGGACAGCTGGCTAGAAGGTTTTGGCTCATACCTAGCATGCACAGGGTTCCATCCTCAGGACTGCAGAGATAAGAAGATTGGTCTCCCAAACACTGCGAGGCACT
>1042
AACAGCCTTGAGACTAAGCTGTAAGATCCAGGTGGAAAGAGAAGTTGGAGCTGGCCCTTGGGGACAGAGATTTGGTACTAATGACTTACTGCGTGGCCCTGGACCAGTTGCAGCCTGTGTCTGATGTCTCATCACAGGTATTATTTATCAGTCTTTGTGACTCACATGTATGTGAGCTCAGGAAAGCATTGGTGCCTTCA
>1043
TGAGCAGGTAAATAGAACTTAAGTGTTTGTCACAGTTGGCCTTCTGCTGAAATCTCTGACAACAGAATATTCCTACAGGAGCAGACTGCCTGCTGAGCTTGCTTTGCAAGTATTTCAGCTGAAACAAAGCAACATAATCCAGCTCAAATAAAGGATGGGCTTGTGGGCTCTCCCTATATAAACACAGTGCTAAATATTTA
>1044
TTGCTTGCCCCAATGGTGGGTTACTACGATTTGGTCAACAAAGCAGTAGTATATTTTGAACTTATGGGTCTGCTATTAATGTCACAGCTATTAACATCACAAGGAGTTCTAGCAAGGTCAGGATGATTTGTGGTCTTTGTCAGAATTCCGTGTGGGGTGGGGGTGGGGGAGCAGGGGAATTTCTCTGGTAACTGCTATCT
>1045
CAAATAAGGGTGGGGCATAAAACATATATGATATGAAGGGTATAAGATAATAGCAAAACAGGAAGTGTTAAATGGGAAAACCAAGTTGGTACTTTCCTGAAAGCTTTATCTCCACTGGTTATCTTTCATAGTGCTGTAAGGTCCTAGTGAAGAAAAGTTATCAACAGTCTTACCCAGTGTGAACCCTGATAGTACAAGAA
>1046
TATTTTCTCTGTAAAGATTTTGGTCTAAGTACTCGATCTAAAGTGTGAGCCATTTTGTACACTTCCCTCTTGTATCTATTTAATTACTTAATTGTTGCAGCTCTACACCTGACTGGTCCTTCAGCTCATCCCGTTTTCATTTCTCATGCCATTGCAGTGGTCTCAGGTTAGACTCATCACTGCCTTAGTTGCCTTGTGCA
>1047
CAACAAGGCCACATCTATTCCAACAAGGCTACAGATCCTAATAGTACCACTTCCCATGGGACAAGTATATTCAAATCATCACACCAGGCATATCAACATGGTTTCAGGCAGCAGCACAGACCATGGACAGTCACATGGCTTTAGGTGGTAACCTGGCATGCTGCAGCTTCTTTCCACAGCATACTCAACACTCACGCCAT
>1048
CTGGTTCTTCCCTCAGAACCTCAGAGGAACACTGGGCTCTCCCAGAGCCTGGCCCCAACTCACAGGAGCTGATTGCCTCCAGTCAGGTGAAAGAAAAGGCACATCGTCAAGGCTCAAGAAAGTGGGCCTTAGGTGCTACACTCTAAGGGGCTTCCTGGGCCTGTGACTCAATGTCATTTCCTTCCCTCTTTTCCCTGTCA
>1049
TTCAGGACATAATGCTAGATTCATTCAAAAGTCCCATAAGTGCAAATTCAAGATGAGAGAGGAGGAAATGATAGGTTAAGACTGGCATTTAATGTTAACATGTTAAATTTTTTTTATTGCCCACATTTATTTTATCTGACTACTAAGTAACAATATATTCAAACAATTATGTACTGAATGTAAAGCTTATTTTGCCCCCA
>1050
AGCACACATTTCAGATAGTCTTTGCTTTGCATTTTAGTTCCCTTTGTTCTTCACTACGTGCTCTTCCTGTTGATATTCCAGCAATCAGAGATGCTCTCTTCAGCTGTGTCCAGGCTCCCAATGAGCCCATCACAGGAATCTCCATGTCTCTGCCACAGTTTTCTTCTCTACTCTACCTAGGATTTCTACTTCTCCATGTG
>1051
GATATCTGTGCACCTTCTCTGCAAGAGGACAGCTTGCCTTCAGAGAGTGCTCTAACCACTGAAACTCAGGAGAGAGCTAGTCTCCAGGTCTGCTGGTAGATGCTAACAGAATCACAAAAGGAACAAGCTCTAACCACAGACAACTATAAAAACTGACTCCAGAGATTACCAGATGGCAAAAGGCAGACTTAAGAATCTTA
>1052
AGAGGTCTAGGTTCTTAGTAACTGAGACACTAAGCTTGAGGTAGAGATTGCCAATGGGAAGAGGTGTCCCATTCTTAGCAGTATGATGACAGGAATGTCAGACACCCTCAGTAAGACTCCAGGTCTCTCATCTGTAAAATTGAAATAACATTAGAGCTGTCAGTAGGATCCATTTTTAAAGAAGAGAAAAATCACATCAC
>1053
GGGTCACCAAGGTAACCGTCTTACCTGTTAATCCAGCCAGTGTGTGGAGAGAAGCAGGTGTCGCTGACTACACCTACTTTACCTGGAAGACAACCAAGTTCTAGAGGCAAGGCCTTGCTTGCCAGAAGCCACTCAGCAAAACTCGGTGGAGGCTGGGTGAGAGACTCACACGTACACTGAGCCGCACCCTCTGCCGTCCA
>1054
AATACCCCTCAAGACATCAGTTCAAGTCCTTTAATCTTAAACTTCTGTAAATAGAGCAGCTATTGGAACAAAACACTGACCTACAGTGTGTCTCCCAGATGAAGGATTTCTCACACTGTCAGTGAGAACAGAGAATGTTGCATTACGCCCAGGCGTAATGGTTGTCTGTCTCACCAGGAGAAAGTCCTGGGAAATAGCTG
>1055
TCCTGGATTTCCTGGATGTTTTGAGTTAGGATCCTTTTGCATTTTGTATTTTCTTTGACTGTTGTGTCGATGTTCTCTATGTAATCTTCTGCACCTCAGATTCTCTCTTCCATTTCTTGTATTCTGTTGCTGATGCTTGCATCTATGGTTCCAGATCTCTTTCCTAGGGTTTCTATCTCCAGCGTTGCCTCACTTTGGGT
>1056
TGACTGTGAGCATCCACTTCTATATTTGCCAGGCACTGGCATAGCCTCACAAGAGACAGCTGTATCAGGGTCATGTAAGCAAAATCTTGCTGGCATATGCAATAGTGTCTGGGTTTGTTGGTTGTTTATGGGATGGATCCCCGGGTGGGGCAGCCTCTGGATGGTACTTCCTTCTGTCTCAGCTCCAAACTTTGTCTCTG
>1057
ACCATCTGCTCATAGGTGGCCCACAGTAATCTGGGCCCTCACACATCAACAATCAATACAATGACCCCATAGACTTCCCTATGGGTCATTCTGAAGGAAGTAATTCCTCAATTAATGTTCCCTTTCTCTCCATGACAATAGTCTCTCTCTCTCTCTCTCTCTCTCTCTCTCTCTCTCTCTCTCTCACACACACACACACA
>1058
TAACTGAGGAGCAAGGGACAGTGTATAGCTTATGTGGGAGGCAAGGTTAGTTTTCTTTAATGGTGTGTCGCCTGACAGGTCTACTACATTCCAGTGGATGGCACACACCCAGAATTATACTGAAAGCACAAACTGGGCCTCCATGACTGATTGAAGTTGTTAAAAGCACATGACACTGGGGGTTAGGGAGCTGAGGGTGA
>1059
CCTGAGATTCTCTCTTCCATCTCTTGTATTCTGTTGCTGATGCTCGAATCTATGGTTCCAGATTTCTTTTCTAGGGTTTCTATCTCCAGCATTGCCTCACTTCGGGTTTTCTTTATTGTGTCTACTTCCCTTTTTAGGTCTAGTATGGTTTTGTTCATTCCCATCATCTGTTTGGATGTGTTTTCCTGTTTTTCTATAAG
>1060
TTACCTCAGCTGACTGTAAAATAGTGTCTTTCCAGTGGCCTGTGTCATTCAGGTTCCTGATCTGAATTGTACCAGCGTGTGGACAGTGTTAGGATGTGATGAGTGCTGCTCCGAGGTGACCAGGGTGTGAGTGTGCATGGTCCCCAATCACAAGTATAGCCAGTGTCAGTAGCAGCTAGCCGGTAACTGAAGTGGGTACT
>1061
GATCTTTACACCAAAAGACTTCATTCATAGAAGTTTTATCACAAATATGCACAAAAATACTTTGGATTCCAGAGCCAAGTGCTCAGATACCAAATTCAGATATAAGCAGAGAGAAAGGTAAGTAAGGGGCCTACAACCCAGGCAACCTGTTAACTACCTCTGACCTCATGGTAAGAGGTCACTGTCTGCACAAAACTCAC
>1062
GAACGTAGCTCACCAGGGAAGGCTAGAAAGTTAGCTATTGAAGTTCCTATCCAGATCAAGTTTATATATCTGAGACTATTCTATTTCATTTTCTATAACATAAGTGACCACATATGTAAGTAGCACATTTCCCACTTGTTCACACAAAAGTTAGTATGAAATTCAAAATTATCCTACTTTGATAGACACATTTATATAAC
>1063
TTAAGAGTTTACTAGCAATTAAGCTTCCCTGACTCTTCATCTTTCAAGTTTTCTCACTGACACTTATTTTGTCTTACTTTTTATTTTTTGTCAAACAGTAATATTCTTTCTTTTTGTCTAAAAAATACCCAAATGTTCAGGAGGTTAGTTAGAAAATTAATTCATCAAGCGACAATGTTTTGAAAATATTCTTTTTCCTC
>1064
TAGAGCATTATCCCACCATGGTAGCAAACATGGCACACAAAGGGATAAAAACTTCAATTACTCACTTTGGAAAAATGCCTGATAGCATAATTGTCCCTTATACTGTCGCACAAATGCAAATATTGTGTGCTACTATAGATGAATGGGCCATTCTTAGTTGCAGTTATTCTGGTTTAATTGACAATCATTCTCCTAAACAT
>1065
AGGTTTCCATGCATGCATCATGTGGTATTAGCAATGAGAAATGCAACCCCCAACCCCATAGTCTCAGACACTGGGACTCTACTTTGTGTCACTGTTTGCAAAGTTTACTCCATTCAGAATTGCTAGAGGAACTATGTCACTGGGAACACACATTGAAATTTGTAGTCTTTCAGCCATTTCTAGTTTTATTTCTCAACTTC
>1066
ATGGTTTTCATAAGGAAGAGATGTTCAGCTTTATCTAATGTATGTTCTGCATTGATTGAGGTGATCATATGATTTTTGTTCTTCATTATGTTAATGTTCTATGTTAGAATTGCTGCTTTGAATAATTTGAACTATCCTTGCATTCCTAGGACCAATCGTACTTACTCATGGTGTATTATAGCTCTTAGGAGGTGATGAGT
>1067
ATGTATTTCCCCACACCCTTGGACTTGTGTTGTTTTCGGTGTTGTGAAGGACAGAAGTGGAGGCTAAGAGCATGAGCATGTACGTATGTCACTGAAGACAGAGAAGCCAGGTATTCTGCTACAGTTTGAAGAATAACGCCACAAAGGAAGAGGTGAAAGCCGGCTCTGCAGAGTGCCTTAAAAATGACTTTAATTAGGAA
>1068
TTGCATTCACGTGCTGACTGCTGAATTAGCCAAGGGGACTGAGCCTGCTGTTTACCCTCTGTAAGCCTCAGCTTCCTCTTGAGGTTGCTAGAGGATTAAAAGTTGTGTGACCATCATGCATCCAGCAGAGTACATAACATGTTGTATTGAAATATAAAAGCCACCATTCTAATTTCTTACCCTCTTCTAGCGGAGGAAAG
>1069
AAAACATTGTATGGGAACCCCATTCTTTGGATCTGCGCTTTAAATAAAGGTATTTTCATACAGGCTAAAGGCCTCATCTGAATACTTCAGAACTGAATGCAATGTACAAAAGGCAAGGCACATTTCCATATCTGCTCTGCCCAACTGAAATTTATTACCCATTTTTCTTTATGGTCCTTTGTGTTTATTGAATGTGTTTG
>1070
CCTCTCCTCTCCTCTCCTCTCCTCTCCTCTCCTCTCCTCTCTCCTCTCCTCTCCTCTTACTCTCACCCCTTCTCACTCTCTTACTTACTCTCTAGCCTTTGTTCTTTCTCTCAATTTCCCCTTTGTCCGTTCTTGGCCAGGGCTGGTCTCTCTCTCTTTCCACCTTCTCTCTTTCCCGCTGCTTTTCTATATAAAGCTCT
>1071
AACTTTTATGTCAAGAGAAAGTTCATACAGAGGGTCAGCTGTGTTCTGTTTGCTACTTCATGGGACAGCTATGTGATCTGCCTCTGGGGAGCTGGGCTGTTTCAAAACTGGGTCAGATCATTGTTTATCTTTGTTTTGCTTTGGTCTATACCAAAGACAGAATTCTTTCCTTAAAAAAGAGCCTCCCTGAGTGCTCGTAT
>1072
TTTTGGGGTTTTCAATTCTGTTCCATTGATCTACCTCTCTATCACTGTATCAATACCTTACAGTTTTTATCACATTTGCTCTATAGTACAGCTTGAGATCAAAGATGGTGATTCCACCAGAGGGTCTTTTATTGTTGAGAAAAAGTTTTTACTATCCTAGGTTTTTTTGTTATTCCAGATGAATTTGCAAATTGACCTTT
>1073
GCAAACTCGCAAACATAAAGTTATTTCTCACCCCTGCAGGCTTGTCAAAGCCAATATTTCAGGAAAGCACAGGTTGCCAAAAGAAGGAGACTGATTGGGGTTTTTCTCTTCCTGCTGTGAGTCCCAAAGGGCCACAAACATTCCAAGGGAAACTGCGCTCAACTCAACATTGTTAATAAACATATAGCTATTTTTCCATA
>1074
TAAAAACTGCATGGTACTGGTATATCGACAGACAAGTAGACCAATGGAATAGAACTGAAGATCCAGAAATGAACCCACACACCTATGGTCACTTGATCTTTGACAAGGGAGCTAAAACCATCCAGTGGAAAAAAGACAGCATTTTCAACAAATGGTGCTGGCACAACTGGTGGTTATCATGTAGAAGAATGTGAATTGAT
>1075
GGGATCCAAACTCCACTCACACTAGCACAGCAATCTCGTATCCACTGAGTCATCTCCCCACTCTTTCTGGGTATCATCTTGTGCTCCTCTGCAAGCACTGTAGATATAGACACTCCTTGGGCCCTTCTCAGCCCTGTCCTCCTCTGCCACCTCATGGTCTGTCTGTTGGATGAGCATCCCATGTGTAGTGCTGCTTAAGT
>1076
TTACCATTCTTGTTTTTCTCCTTTTCAGAAATAAACACTGTAATTTGGCTTTAAACTAGTATATTTATAAAATAAGATTAAAACCATCCAGTAACTAATATTGTATAATAGCTACTTAATTAAGTTTTACACTAACAGTATTAAATATGCTTCTGCAGGCCTGGGGAAGTGGCCCTATTAGGAAAGTGCTTTTGACCTGA
>1077
GCAGGTGTTTACCAACACAAATTCCTTTAGTTCCCAGAGTTTCAGGCAGAAATTCAAAGCTCTTTGAAAAAGTCCCTTATTTTGAAAGGCTGTTGATACTAACCATGCTGAAGCCTGTTCCTGTCTGCCATATGTAGAAACTGTTTGGGATCAACTTGAAGTGCTCACTAGTGAAGCTTGAAGTTCTAAGAATTTTCTTA
>1078
GTAGGGATGACAGATCTAGTTAGACACTGGCTCAACTCTTCTGTGTTCAAAGATATGTAGGTATTGCCTTTAGCAACTTTTTCAAACATATTTATAAAATATTTAAGAAAAGAGCACATTTAGAGCTAAGGATACAGCTCAGTTTGGCAAAGTGTTAGATTAGTATGAACAAAGCCCTGTATTTCAATGTCCAGCACCAA
>1079
AATTAATATATGTAAAAAGATTTGGTTTTACTGCTATAAATGTTAATTTTCTAGGAACCTGGATTTGTCCAGAATAGCACTTCTTGTAGTGAAATTAAAACAAATAAATAGCCAGATAAGATAGCTCGCATCTTTAATCCCTGCATTTTGGTAGTAGAGGCTGGTGTAGCTCTGTGAATTCAAGGCCAGCTTGGTCTGTA
>1080
AATAGACAACGTTCACACAGCATCTCTTGAGCTTTAGTTTTTTCATCTACAAAATGACAGTGATTGTATGATTTTGTGACCTTGTTATGGGGATTCTGAAATATATGGCAAAGCCTGTAAGTGTTCGCTAAATATTTGTAGGGCGGGAGCAATGGCTCAGAGGTTAAAGGTTCCTGCTTGCCAAGCTTGACAGCCTGAGG
>1081
GGGGACATCTTCATTTAACTGAAACTTCAACCACACTGTGCTTTTCTGGAGATTAAGACTGAGCAGTTGTTGAGAGAACAGAACGCACCCAGGTTTGCTTCCTGATGGAAATTATTGAAGTGCTTTTGCCCTGGGTTTAAGATGGTAGCAGAGAAGCACGGTGTAAACTTTGGATCTGGAATTTTCTTAGAGGTCTTCTA
>1082
GGCCTGCCCTTACAAGTGGAGCCAGAGTGGAAAAATGAGCTCTGAGGCCACAGCTGCCTGCCTTCTCACACCAGCCAAGCCTTATTGCTGCCTATCCCTGACCCAGAACCCAGCTCACCTGTCCCTGCAAGAGATGGGAAGGCCGGGAAGTTTACAGTCCAGACCATTCCGCCCCTTCCTCTGCTAGGGAAGACAACCCA
>1083
GGTAATACAGCTCAGTAGTAGAGTGCTTGTCAGACAGGCATGAGGCCTTGAGTTAAATAGTGCCACAAAGACAGACAGACAGACAGACAAAGAATTTTGACTTTGTAGCCCATAGTTGAGAGTTTTAAAAAGGAGATTAAAGAGTTTTCTTATTAGTTTAATGTAATTTAATATGTGTGTGCTTGTTTACGGATAGATGA
>1084
TTGATGCTAGCAGATGGAAGCCATTATTTTGTTTGTAGAGAAGGTAAGGACTTATATTTGTTTTACTGTTTCTTTGCTATTCTCCCGATGAGATGATGGGCAATTAATGATGATTGAGAAATCTCTCTATACATTGATCATTAGGAGAGTTCCTGATTTGAAGTTCAAGTTTAAAAGAGTATTCTGAATTTGAGAGATGA
>1085
CAGTCATACATGACCTCTGACTGCCACTCTCTCTGTGGTCCCTAAGCCTTGGAGAGAGATGCGATAAAGATGTACTGGTTGTGGCTGAACAGTCTGTGGGCACTTATTATCTATTATTATCAGTGTATTGACCAGCTGTGAGTCTCAGCACTCCTTGCTTCTCACGCACTAAGAAACTGCTCTGATGAGGCCTGGAAATT
>1086
TCCAAATGATGGAGCCCTTTGCTGTTCAGAAGCTTTTTGGCTTCATGAGGTCTCTTTTATTAATTGTTAATCTGAGTGTCTGTGCTAATGGTGTTCTCTTCAGAAAGTCTTTACCTGGGCTGAAGAGTTCAAGGATATTCTTTATTCTACCAGGTTCAGTGTATCCGGATTTATGTTGAGGTCTTTGATCCATTTGGACT
>1087
GAAAAGGGGGGTCCCCCAGTAACACATAGCATGCACGTGCGCGCACACACACAGCCCAAGTCTCTGCAGGACTAGGCACATCATCTGCCACTGAAGGCAGACAGGTAGTCCAGTTGGGGGAATGGGATCCACTGGCAGGCAATAGATTCAGGGACAGCCGCTCTCCAGTTGTTGAGGGACATGCATGAAGACCAAGCTGC
>1088
GAGAGAGAGAGAGAGAATCTGTAGTGTAAAGTGGATCTAAAATGTCAGTGCTGGTGACAATTTCTAAAAAGGGCTCTGACCTGGTATAAAGAAGCCTAGAGGCAGACATTTGCTCAACAGAAAAGCAGATTTTATAAGGTGACCAATTTCTGCCTCCCAGTAACCTCCCTTAGTCACCTCAAAAGTCAACTACCTAAGGT
>1089
TAATCTGGCAACCTCGAGGGATTCTTATGAGCAAGTAAGTCCCCCACTGTACCCTAAACATGGTAGAGCTTTGCTAGTAACATTTGTCCTTTTATATTGCCAAGATTTACTTTTCATTATTTATGTGCTCGCATGTTGTATGTACATGTGTGTGATCATGTGCATGTGCATGGCTGCAGATGCCAAAGAGTTTGCTGGAT
>1090
ATTGGTGCTCTAAGAGTCGTATCAAACACAATCTGTCACTAGTGGTGAGTAGCCAAATGGTCTCCTTTTTCTATAGATTATCGTTGGTGTGACATTACCCTATTATATCTTCATTATTCACATATACTTTATAAGTTATAATTAACTTATAATGTAAGTGGTTATGGCTATCAGGATATGTACTTAACACACATTAAGAT
>1091
GCAGGCAGTGGTTACACTGTACATGTATCCTTTTGAGGCTAAGATCCCATGATCCATTGATCTGTGAATTAAGACGTGCCATGATTTCTCTACGGGCCCGAAACTTGTTTGATGTGAGGTGAGAGTCCACTTACTGTGAACATCAGATGTGCTTTAGAATGCAGTAAGGAATGACGCTGCTCTGCTATGGTCCTGATCCT
>1092
TGAACCTCTGAAATGCAAGTCAGCCCCAATTAAATGCTGCCCTTATAAGAGTTGATGCGGTCATGGTGTCTGTTCACAGTAATAAAAGGCTAAAACAAGTAGGTATAGAGATGTAAGTTGAGGTTTCTCTGTTGTTCAGTCCTTCATAACCCATGTAGTTAATGGTCAGAACATGACCTTACCCAGGTATCCAATTAGTG
>1093
ATCATTACTGGTCTTAATATAACAATTAAGTGACTATTGACTGAGGAAACTATAATATTCTAAAAGGTGTGAGACAAAATAATAACTGGCAAGCATTGAGTTTCTTTGTAAGTCTTAGATTTTGCAATTCTTTATTTCCTCCTTCTATTGTCTTCCATGACTATTTCTTTCTGTAAAGACTTTATTTGCAGAACTTAAAG
>1094
CCTGTCCAGTCCCAATATGAGGAGAGGTGCCCAGTCTTACTACAACTTGTTATGCCATGGTCGGTTGATATCCACCGGAGGACTGCCCTTTTCTGAGGAGAAATGTAGGGGGAATGGATGGAGCGGGGATACAAAAAGGAGATGGGAGAGGGGATGGGAGGAGAGGACGGAGGGGAAATTGTGGTAGGAATGTAAAAAAA
>1095
TATGAAAATGACATCTATGGTCAAGAGGAAGATGAAGGCTAGAGAGAAGGCTAAGCAACTAAGAGTACCTGCTGCCTTAGCAGAAGACCCAGGTCTAGATTAGGATCCGCTCAGTGGATTCGAATCCACACAGTGACTTACAACTATCTGTAACCCCAGTTTCAGGAGATCTGACACCCCCCGTCCCTTTCACACAGGCA
>1096
CCTGGGTGAAGGAGCAACAAGAAATGAGATTCATCACATAGACCCTGTTCAATGCTCAGTTTGGGAGCATTTTTAGTACTTTCTACAACACTACCTACTTCCCCACATACCTTGTGTGCCTCTATGACCTCTTCATGACCACTCTCACCTGTTTGCACAACTACCTTGTAGATTTCACTCTACACCCATGCCACACACTC
>1097
AAACATACTAAAATCTGGCTGATGTCACTGACAGAATAGCCCCACAATTAAATGAGTATGTTTGAAACTCAGAAGGCAACAGTTTCATGTTCTCTCTAACTGCTGAACTTGGTTTGCAATGCATGTATGTATGCATATAAGTGGGTGCAAACCAGAGTCCATCCTAATACAAAGGAGACCAAGAAAGAGTGAAAAGTTGA
>1098
CTTTTAGGTATGTTGTCAAGCTGCTAGTGTATGCCCTCTCTAGTTTCTTTTTGGCAGCACTAAGAGCTATGAGTTTTCCTCTTAGGATTGCTTTCATTGTGTCCCATAAGTTTGGATATGCTGTGGCTTCATTTTCATTAAACTCTAAAAAGTCTTTAATTTCTTTATTTCTTCCTTCACCAAGTAATCATTGAATAGAG
>1099
GCCTCCTTCCAAGAAAAACGCAAGGCCCACCTCCCCAGCATGGGGTAAGACGTGTTCTGCTGAGGTTGAGCTGAGTCTGCCTGCCCAGCCAGGCCTCACAGCACCACATAGGAAGCTGAACAAGGGAGCCCCGCTTCCCAAGCCAGAACTACAAAGCCACCTCCTGGCAGGCCTCTGACTACAGTGGCCAGCATGCCTGG
>1100
TCTAGAGTCAGGTAGCAGGGCAAGAACTGGAGACACAATGGCAGGATGCAAGGTGCTGAGAAACCACGCCTACCACAGGTCACAAGGATATTCCACACTCCTGTCCTTGAACTGAAGCCCTAGGCTCCACCTGTTGTGCCTCCCGCCACCAGGGCACTTAATGCCATTTGTTGGGTAGTTTCAAAATGCTTGACTTTTTC
>1101
TTCTGGTGCTGCTGTGTGTGCCCATGAGCTTTTAATGTAGTGGCGGCAGTAGAGAAATTGTGAGACCTCCCATTGACAATGTGCTTAGGAATCAAATGAGTGTGATAATGAGGATGGATGTGAGCCGTTGTCCCGAAGAAATGAGAGGAAGTTGTAGTAGCATACAGGAAGGAAGAGTGCCCCACACCTTGTTCATCTAT
>1102
CTCACCACCAGCTCCTGTGCGAGACTCAGGAGGTTGTTGAACGCGACTTCTGTGTGTGAGATGATGGTGGAGTAGTCCACCTGCAACACAGAATCAGGGCTGTGACCACCAACAGAACCAGCAGCACCAAGTTCCCCGGGGCTCACTAGGAATTGTGGGTAGAATCAGGCTGTAGTGTAGATTTCCAACACAGAGGCCAC
>1103
TGTGAATGAATACATAGCATATGTGCCCAGAGGACAACTTGCATCAGTCAGTTCTCTTCTTCCCAGAGACTGAGCTCAGGTCGTCAGGCTTGACAGATATTGTCTGTCTGTCTGACTCACGGAGCATCTCATCGGCTCCAGACAGTGATTTTAAAAACTCTCTCTTTAATCGTCATGCCACCTACTTTTGATTTGTTAAA
>1104
GCTGACCTTAATCCCAGAGATCCACCCACCTCTGCTGCCCAAGTACAGGGCTAGGATTAAAGGAAAGCATCTTCACACACACTGTTTTCATATCTCCTTCATTTCTAAAAGATGGGTTTCTGGACTAACGTATTATCAAATGGCTCCTTCTCCTCTTCTTCCTCTCACCACTTTCAATATGTCATCTACCAACAGGGTTT
>1105
GAAAAAGTACCTTTGACAAGCAAAAATTAGAATAGATAGAAGGGAAATGAAGGTACAAGTGAGTAAGAGACTTTTCATATGAACCATTGTTTTCTGATTCACAGCTATGCAGAATCATTGTTAAGCTTTGGACTTAGATAGCCTGTGGTCCGCATCTTGACACACTAAAGTATTATTTAATAATTTCCAAAATTAAGCTG
>1106
GTGGAGCTCATTGGCTGCCAGTCGAGCCTAATTGGTGAACTCCAGGTCAAGGGAGAGACCCTGTGTCAAAGGATGTGGTTAATATTTCTGAGGTTGACACCCAAGGTTGTCCTTTGACCTCTCCTGCACACACATGCGTGTGCAGGCAATATACACATATGTAAGCAATGAATTAGAGCAGCTGGGGGTAGGTGGATTTT
>1107
GTGCTATCCCAAAAGTCCCCCACCCTGGTTAGTTTCCAACAGGATTGCACAAATTAAAAAAAAAAAATCACACACTCAAAATTTCTTGCTAGAAAAAAACCAGTGAAAGTCAGAATTACTCATAGATAAATTTTTCTCTAAATATTTTAATTGAATCCAATTTTCCTAAGTGGCTTCTTGTACTATCATTTTTAGTATCT
>1108
AATGTTTGCATATGAAAGCATGCATGTGTATGCATCCTAGAGGAGACCTTGAGAACCATGGTTGTTTGTAATCAGTTGGAAGGAGATGAGAGTCTGAGTGTGCCAGAGGAACAGTGGTATGGCTAGTTAAGAAAACTATTCTGGAGTGCCATTTGGCTTCTGTATCCCTATATGCACTCCAATATTCCACAGACAATTTG
>1109
AATTAAAAACAACTTGTAAATGGAAAATTTGGTTTTTTCTGTATAGAGTCTCTGGCAATACAAAAACTGTCTTAAATACAGGCCTTATGTCCATCAGCAAATGGCTAACACAAAATGAATTCTGGTATCTTTAAAGATTCTTTGTCTTATAATGTTTTATCTGAAATTTTTTTTAATGTATAGGTCCTTTGCAAATATAT
>1110
GGGGTTTCTCCCAAATGCAGAGCCTGGCAGAAGAGCCAGGCAAGGCCGGAGAACAGACACAGCAAACAAATACTTTGTGGAAAAGGTACTGTATCCACATAGTGGGGCAGGATCAGTAACCAAAGGGAGATGTTCCCAGGCAAGTCAAAATGTCCCCAAGTGACAACACTGCCTGAAAGAGACTCTTCAGATGCTTCCTG
>1111
GGCTTGTTCAGGCAGGCAGTTGGGTTTGGTGGAAGTCATGGCTGGGAACACAGGGAGGCCTCCTGCAGGAGATTAGACACACTGCTCCTTAGAGGAAGACCTGCTCCATTGCTCCAGCACAGTGAATCCTGATGAGAAGAGGCAGTCCATGATTTTAAGGCATTTATTGTCATGGAGTAGAGGTAGAGAAAGGCAGAGAG
>1112
CCAGATAGCAGCAAGGAGCTTAACCTATTCAGTAACTAATTAGCCCCATCATAAAACAATATAAACATCTGTCATTTACTCAGCTGTCTGTAGATAGAGACTAAAAGTCTCACTGAGATAGAAATCTTTTACTACAGGCTACATTCTATGTCAAGTATAGTTGATATACTACCCTGATAAGGGGAAACTCTCCAGACAAG
>1113
CGCTGACCAGCCAGCCTCGCCTAATCCCATAAGATACAGGACCTACTGAGAGATTCCATGTCAAAACCAAGCTTTACAGGTCCCGAGGAGGAGTCCTAGAGGCAGGCCTCTGGCTGCTACATGGACACACATGCACACACGGACACACATACACTCTCACACTCATACAAACACACACACACACACAACTGCCCCCAGGA
>1114
TCCAGGCTCAGCAAGAGACCAGGTCTCAGAAGATAAGGTGAATGGGGCAGGGAGAAGCATGCCTTTAGTGCCAGCACTTAGGAGGCAGAGGCAGGTATTCTGAGTTCAAGATCACTCTGGTCTACATAGTGACTTCCAGGACAGCAAGGGGTACGTGGTAAGACCCTGTCTCAGAAGTGAAATATGATAAAGGATACCCA
>1115
CTGCGTAGCTTCTGTAGTCCACACTCTCACCTGTGCAGAGTAGTCTTGGCAGACTAGATATTTCTATTTAATAGATATATCTATTTAATAGATATTTCTTTATTCACATATCAAATGTTATTCCCTTTTCTAGTTTTCCCTCCAAAACTCCCCATTCCTTCCCCCTCTCCCTCTGCTCACCAAACCACCCACTCCCTCTT
>1116
ATTAAGAATTTTTTCACCATAAGAAGAACATAGTGAACAGATGCACAGAGCTTCTGCTTTGCATGTTTATTGGGTTAAAGGAATCATTTTGTCACCAAAATGAGCTTTTTATTCCCACCCTGCTAATGTCACAGCTGACAATAGTAAGTGGTGTGTCAAACATCTAAAGTTTCTGTTGTATCTACAGCTGCAGTCCCTTT
>1117
ATCAGTTGTTAAACATCTATTTTCTAACTGTTCTCTGGACATTGTGACTAGAGCAGCAGTATACTTTATGAGCAAGTCTGTCTATAATATGATACAGAGTCTCTGTGAATATGCTCTGGAGCTGTCTAGCTGGGACAGGAGTGATTTGCTTTTACCAGGTTTCTCTTCTTTTCTTCCTTTTCTTTCTTTCCTTCTTTTTT
>1118
AATGAGTTGATATTGAACTAACTCTTTTGCAATGCTATTTATATGTTATTTTAAAATTGGATGATAAATCAGGTGTGAGCAGAAGCAGGGTTCCACTGGGTAATATGAGGCCAAGAGAGGAAGACACCAAGTTACCAAGGTATTTGAGTACCATGGAGTAAGGGTGTTTGGAACATAGGCTGTCCAGAAATCTCACTGGA
>1119
TCTAGGAGAAGACTGGCTTCCAGGAAGTTAGGAGGAGGGTTTTAAAGTCCAAGGTCACAGTGACATACCTATTCCAACAAAGCCACATCTCCAAATAGTGCCACTCCCCAGGACAAGCATATTCAAGCCACCACAGCTCCCCACCGTAATAGACTCATGACATTCCCCTGTGAAGCCTGTCCTCCTGTGAGTCACGCTGT
>1120
AACTCTAGATAAAGAAATGTGAAAAGGTTAAATTAATGGAAGTGATTAAAAGATACCATGATATAACTGTCTACATTTTTACACCTTAAGCCAAACTGGTTTTGCTGACTCCCTTCATTTAGGATTGTGTCCAAGTGTCACCAACATGATGACATTTTATATGAAACATTTGTCCAGGGTCCCATACCTACTCCACCATC
>1121
TTCATAGTCTCTGGTGAGAAGTTTGGTATAATAGCCAGAAGCTGGAAAGAACTCAAATGTCCCTCAACAGAGGGATAGATACAGAAAATATGGTAGATTTACACAATGGAGTATACTCAGCAATTAAAAACAATGAACTTATAAAATTCTTAGCGAATGAATAAATCTGCAGGATATTATCCTGAGTGATGTAACCCAAT
>1122
TTCAATTCCCCACTTATGCTAATTAGCTGATTTTAATAATAAATATACAGAAGTGTTGTCTAGTACAAATGTTCAAGCATAACCTGCATTTCGATAGCTTTATAGTCAAAAAGAATCTCACTCCAAGCAGCCTGTGATTTTTGTTAATGGCTCCCCTACAAAGATCTAGGCAATTATTCTAGCTAGTTAAACTACAAGTT
>1123
CAACCTTTAATCAGGTAAAAGCAGCCTGTTGGAGATCATTGCATCTAACAAAATGACTCCTAGAAATGACACCCAAAATTACACCTCAAATGACATCTAAATGACAGAAGCTCAGAATACACTCACAGAAATGGCCAAGTGTTTGAAAGACTTGAGAGTTCTGCTCTTAGCAAATGGAACTGACCAGAATTAAATACATA
>1124
GGTGGAACAACATTATGAACTAACCAGTACCCCGGAGCTCTTGACTCTAGATGCATATATATCAAAAGATGGCCTAGTCGGCCATCACTGGAAAGAGAGGCCCATTGGACACGCAAAGTTTATATGCCCCAGTACAGGGGAACGCCAGGGCCAAAAAGTGGAAATGGGTGTCTAGGGGAGTGTGGGGGAGGGTATGGGGG
>1125
TAGCTCTTTGACTTCAAGCAAATCACTTAAGTTTTGAGCATCAGTTTCTCCATGTGCAAAAATGGGGATAATACCTGAGCGCTGAATTCGGTGCTTGTAGAATATTATTCCAGAGGCAAGGAGGTATTATGGGAAGAATACATCCTTGTCTTTGAGCCTTATTTTGGGAAGGTTTTTGTTTGTTTGTTTTGTTTTTGTGG
>1126
TGTTCAGTTTCAGGCGGTCACACTTATTAATTGTTGATATCAGTGCCTGAGCTATTGGTGTTCTTCCAAATTTGTTGTTGTTTGCCTAGAAGACTGTATCCTTTTCATATAAAAACACATCAAGAGCATAAATCAATCACTCTGATAATTCTAGGCTTTAATTTCAAGTCTAAGCTGGAGGGAAGGCTCAGCAGCTAGAA
>1127
CTTGAGTAGGAGAAGGAGAAAATGAGGAATTACAGATCAAAGGTTACAAAGTTTGTCATGCAAAATGAGTAATAAACTCAACTTGGTTCCCATAGCTACCAATACTATGTTGTATATTAAACAGTCGCTGAGACGGTAGTTTTTTTTGTAAAATAACTTCTTTCTGGTAAATGATTTAAAAAATAGATGGCATGAGGAAT
>1128
TCTACTTGGTAACTTTTAGTTGGCAAAGTCTGGATTGAAGTCATGGCTCTGTTTACACTTGACATTTGTTTAGCACCATTTATTAGCCAAATGGCTAATTTACCAAACGTTAAGATTTTGCTGAAAGGACCCTGATATACCTGTCTCTTGTGAGACTATGCCGGGGCCTAGCAAACACAGAAGTGGATGCTCACAGTCAG
>1129
AGGGAAGGAGAAGGAGTGAGGAAGAGGAAGAAAGGAAAGGCAAAGAAAAAGAAAATAGAGAGGAAGGGGGTGTATATATCTAGTAGACACAGTAGGTGGCTGGCTGCCGGGCATGAGAGATTCATGGCCTGGCTCTTTCCCAAATGTTTATGGCTTGATGGTTACATGGCTGATGGACTCCAAACCTTTTTTTTTTCCTG
>1130
ACAAACACACCAACACCCTATCCCCCTCTCTCCTCCCCCTGCAAATGCTATGAGGGTACTCTCCCACCCACCCACCCACTACTGCCTCCGCACCCTAGAATTCCCCTACCCTGGGTAATTGAGCCTCCAAAGGACCAAGGGACTTCCCTCCCAGTAATGCCTGATAAGGCAATACTCTGTTACATATGCAGCTGGAACAA
>1131
GGATGCGTGTGTATGTGCATGTGTGCATACATGCATGCAGGCGGGTCCACATCAGAGTTTGGTACAGTTTTCACACAGAATAACTTTTTATCATTGTCACTATAAATACCACTCTGTTAGTAACATTACCATTTAATAGCAAGCCATGTGAATTGATCAAAATTTGGCATTCTTTATCTTTATTCTTAATTTGTTCAACA
>1132
AAAACTCATACCTACTATAGTTAAAAGCAATATACAGGAAACCAGTAGCCAACATCAACCTAAATGAAGCAATCCCACTTGAAGCAATCTCACTAAAATCAGGGGCTACACAAGACTGTCCTCTCTCTCCCTACCTATTCAATGTAGTACTAGAAGTCCTAGCCAGAGTAATTAGACAACAAAAGGAGGTCAAAGGGATC
>1133
GGATGATAGGGTCCTTTATGGGAGAATCTGTCCTTTCTAGGATATTAAAATAGTTTAATAATTTTAAGACATTTCTGATAACCTAAATTTTTGAGGAAATGCAAGTCTTCACTCTGTAGTGGTCAGGATATGCAAAGATACAAACAAAGAAGACTGGATTTTCCTGGTTTTAAAAACCGCAGTTTAGTTTGCACCCCTAC
>1134
GGGAGTGTTTCAGTCTTATCTAATACTCCATCAGACAGTAGAGCAGGAAGGAGTTTGTTGAGGTGATAAGAGGTAGAGCTGGGGAAACGATATTTTGGGGATTTAATATAATTAAATAATGTCTCTCTTTCTTTTCCTCCTTCCAAATCCTTCCATAGTCATTTCCCTGTACTCCTTCAACTCTGTGGCTTCTATTCATT
>1135
GTCAACCATGTCTACATAGCAAGTTCCAATTCAGCAAGGATCACATAGACAGATCCTGTGATCACTGCAGCAAAGGTAAAGAAAAGGACAGAAGTGCAGAAGCAGCCACTGAAGGCCTCTGACACTTCCTGCCTACCATCTTTCTTTCCCTGTCACCTAACTTCTTGCTGTATAGCTGGGGCCTGGCTGAATGTAGTTCT
>1136
CATTCTTTTTCCACATTAGATATTTATTAAGTCCAAGTGCAAGTCATATACTAACTAGTTTAAGTTACAGATTATTCAAAACTGGATTTTCTAAAAGTCAGTTTTATTAGATGTACATCATTTTAAATTAAATGGGCTATCAGCTAGAGCTCACAAATCCCTTTGTTTACACAGAATTTTATCACCACGGTCTTTCTTCT
>1137
GAATAACGCTTTGCTTTTTCATCTGGATCAGTATTTTAAAATATGCTATTTACTGTCTGTGTGCATATGTGTGTCTATGTGCTTTCATTTTAATTATAAAAAATATTTCAATTCATCCCTTAGCTTTTTCTAATATGTTACCTGGAACAAAACCTTATTAATCAAACATGGTGGACGTACGTTTTATTTTTGTCTTTTTA
>1138
CCAGGCTAACATTACAACAAGCATTTTCCAAGGGCTGCCCACTGTCTTCATGGGCACTGCCTTAGTGTGTGTGTGTGTGTGTGTGTGTGTGTGTGTGTGTGTGTGGGTATGTGTGCATGTGCAGGCTGAGGCTGATGTCAGGAATCATCCTTGCTCACTCTTCCACCTTATGTATTGAGGCGGGGGTCCCTCAGTCAAAC
>1139
GACAAATGCAAAAGTTCTATCTGCACTTCTAACCTGTGAAGGGAGACCAACAGCGTGTTTTTTTCAGTTTCTGCCCTGATGGTAGTAAGTGCCCCAACATAAGCTCCAATGTCCAGGTTTATAAATAGTACTTCTATGTTTAGATTTTGTGAGATATCATTGAGTGTTAAGTCCGTCGGAAAATTCCACTTAGATGATAA
>1140
GTATCACATGGCTATGCTATGTTTATATCAATTCATTCTTAAAACTTCTTATTTCGTGAAAAAAAAATTTAAGTCACAAAAAAAAGAAAGAAAAAAAAAGAAAAGAAAAATTTAAGTCACAAAAAAGTCTGTGGTGACTAAGAATTCTGTGCTTGTAAGCTAACCGCCCTTTTCAAATGTAAAACTTCAAACACAGGCAT
>1141
AAGGATGTCTGGAGGTGTGGTTGGTGGTAGGTGGGCCGGTGAAGTGTTTTTTTTAGAATGTGAAAGGCCCTAGGTTCAATCCCCAGCACCAGGGGGAGAGGGGAAGAAAGAAAGAAAGAAAGAAAGAAAGAAAGAAAGAAAGAAAGAAAGAAAGAAAGAAAGAAAGAAAGAAAGAAAGGAAGGAAGGAAGGAAGGAAGGA
>1142
ATAAAATTGAAGAACATATATCAAAGGAAATTCATTATTTTATTCCACAAATAGAAGCCAGTTCTTTAGATAACATCTAACAAAGAGTGAAAGAAAGATCAATATGTGGGTGTGCGTGATATTTTACCATAAATAGCCCCAAATGGCTTTGCTAGTATTTATGTACTAAAAGAGAAAAGCAATTATTTTCAAAGGCATTT
>1143
GGAGAATTAATGACTGAAAAAAAAATGTTCTTTTTAATTCTGTCTAAGATTTTGGACATATTTTCCCCTTTATCATCTAGAAGGTAAGGATAAAAAAAGAACCTTATTTTCAGAGAAACAAATCTAATGCCCTTGTTAGCTCTCTCTAAAGCCTGGGTATATGCTGTCTTACTCAGTGACCTGAATCAGGTCTAGCGTTG
>1144
CGCTTTTGAGCAGAAAGGGCTGTCTGAAAGGGTTCAGGGTGTGATTCACATGAGAGACACAGCCCAACTCCTTTCTCTGCTTAGAGTCTTTATACATAGGGTCTCTTGTAGACTAGGATGACTTTGAACCCCTCCTCCTTTTGACTCCATCTTTCCAGTACTGATGGCTTACAGGTGTAGGACGTTCACACTGGTCAGCG
>1145
CAGTACTGGAGAGTTTGTCCTGGTGATATGGATAAGGGAGAACCTGGCGGGGAGGGGAAGAGGGGTGACCAGCTCAGCAATAATCCAGTCCCAGATTCAAAACTATGAATTGGCTTACTCCAAAATCTCTATCAACTGCAAATGGTTTGGATGGATGAAGGGTTAGTCCTGCTATTCCAAAGCTGCAGGATCACACGGAA
>1146
ATTCTTAATCTACGAATACACAGGGATAGAAAAATTTGATACATTAGGGTTGCTGGAATTTGCAAACTTCTTACATAGTCAAGAGCCATTAATTCTTATTTATTATTAAAGGATGAATACAATAACTAATCAATCAAAAATGATTACAACTTTAATCTTTTAAAATGTAAATCTTTGTCTTTCTTCCTTACCCCCTTTTG
>1147
GAATTTAGAGATGTCCATCCTGGCTCCTTCCAAGAGAGAGCAGCTCCTAGACAAGAAGGCAGAAGACAAACAGCCCCCTGAGAGTCGGTGTAACAATGGCAGGAGTTCCAAGTCCTCTCCCATGGGCAAAGAGAACACCTGGCCAAGTCGGGAGGCTAAGGTCCCCAGTCAGAAGCGATCTGGGCAAAACTGGGCTGTCT
>1148
CTCGCCCCCCATCACAGACGCATCACCACAGCACTGCAACGCTTAAGTTCAGCCAAGCTTCTTAATCCAAAAGGTTTGGACAATGTTGGATTTGCAAAGAGAAGCGAGGGAGAGGAGGAAAATTAAAGGTAGCCAAGCAAAATAAAGTACACGGCAAGAAACGGAAAGCAATACAGAATATTCCTGATGTCAACACTTCA
>1149
GGTTCACAGCCATCTGTAACTTCAGCTACAGAGGATCTAATGTCCTCTTGTGAACTCTTTGGGGACTAGTCATAGGACACATATACACATAAACATGTAAACAAAACACTCAAAATAGAATAAAATATAAAGATAAAAAGATAATTAAAAGGCAAAAGAAGTAAACATTTCTTAAAAATAAAGTACACTAGCCAAGAAAC
>1150
AAAAAAAACGTGACAAGGGCAACTCTTATAAAAGAAAGCATTTACCTGGGGGCTTGCTTGTAGCTTCACAGGCTTAGTCCATTATCATGTCAGGGAGCATGGGAGCACACAGGCAGGTAAGGGAGCAAGTGCTTAGTGTTTTACTTATTGATCCACAGGGAGGCAGGCAGAGAAAGAGATACTGGGCCTGGTGTGGGCTT
>1151
GTCACCACCCTAGCATTTCCCTATGCTGGGGCATCCAGCCTTCTCAGGAACAAGGGCCTCCCCTCCCATTGATGCCAGATAAGACCATCCTCTGCTACATGCAGCTGGAGCCACGGGTCCCTCTATGTGTACTCTTTGGTTGATGGTTTAGCTCTGGGGGGGGGGGGGATCTGTCTGCTCGGTTGACATTGTTATTCTTC
>1152
GGGCCCAGTAAGTGACCATGTCTCAAAACATAACGTAGACAGCAACTCCAGAGTGGCTGACTTTCTGGCTTTTATATACATTTACACAACGCACACATGTGCACATGCACACACACACACACACACACACACACACACACAGAGAGAGAGAGAGAGAGAGAGAGAGAGAGAGAGAGAGAGAGAGAGAGAACAGTTGAATT
>1153
TGAGACTGAGTAACTGCTAGATCCTTGGACTTCCATTCACAGCTGCGACTGAACCATTGTTGGGAATTGGGCTGCCGACTGTAAGTCATTAATAAATTCCTTTACTATTTAGAAATTATCCATAAGTTCTGTGACTCTAGAGAACCCTGACTAATACAGAAGTTGGTACCAGGAGTGGTTCTAGAGTAACAGAAGTACAA
>1154
CCTTTCCTATGCTGGGATTTTTGTCTGGTTTCAATCTGTACAAGTCTTGTGCACACTGCCACAGTCTCTGTGAGTTCATATGTGATGACTTCTTTTTTTGATCTGCAACACTTTCTAAAGGAAGTCCAACTTTTAAGCCAGATAAAAGAAACCAGCTCCTCCCCCACCCCCACACCACCCCCCACCAGTCTCTTCCTAAC
>1155
TTAGACAGGAGCAATCCTGGGTTAAAAGTTTGAGAACGGTGGGTGGCCCCATCCCTCAACCAGGGCTGTGCCTAACCTCTGGATATGGTCTCTACAGGTTCTTTCTCCCCTTTGTTGAGTATTTCAGTTAATGTCATCCTCATTCTGTCCTGGGAGCCTCTTGCTTTCCTGGCACCTGGGACTTTCTGGTAGCTACCTCC
>1156
TTTGTTGCTTGCCAAATGCACACAACATTGGATCTTATCTGGTATTTCCATTTTCCTCACCATTTACATTTTTTCATAATCATTTGTTCTGTAGTGCTTTTTCTGGGGTAACGTGAATATAAAGAACTTGTGACAGACCAAAGTAATTATATGACCAAAGTCTAAATTCTTGAGTGAATAGTTTTATTGAAGTTACAAAT
>1157
GGGAGTGTTTCAGTCTTATCTAATACTCCATCAGACAGTAGAGCAGGAAGGAGTTTGTTGAGGTGATAAGAGGTAGAGCTGGGGAAACGATATTTTGGGGATTTAATATAATTAAATAATGTCTCTCTTTCTTTTCCTCCTTCCAAATCCTTCCATAGTCATTTCCCTGTACTCCTTCAACTCTGTGGCTTCTATTCATT
>1158
AAACTTTTAGTAACAATATTCTATCTATCTACCTGAATTAGTTTTGCAATTATTTTTGTTTTCACTTATCTGTATATCAACCACTTCCTTTTGAGGCTCTGTATTTGACAAGCACTTTTCTGGAAAATAAACAAAGAACAGAGCTTGTATCCAGCACTGTCTAATTTCTGTAAGCTGTCAGCCATGTACAGAGAAAGGAT
>1159
TGATAAGGACTACAATATTTCCTACTGGTCTACAAGCCACACTCGAAGGTGAAGCTCGATCTACCAGACCATTCATCGTCCTGGGACCCATTCATAAACATGTGCGCACATGCAATGGTTCCCACGATGGATAGCTCCAAATCCAAATCTCTCATGGATTCGTGTCCTTTTTCATTAAGATTTCAACTGAGATTCTGAGG
>1160
TCTGGCCTAGCGCTGGCTCTTGCCCCAGGTTGAATTTTTCCAACATGGAAGGGAACTTTGGTGGGAGTGGTGTGGGGGTCAGGGGGTCAGGGAGCTGTGTTGATGGCTTGTTCTTAGCCCAGACTGGTGGTGCAGGCCTGTAATCCTAGGCATTTTCGAAGCTGAGGCAGGAGGATCTCAAATTCAAGGACGGTCTGGGA
>1161
TCTGCCAGAGAAAATCAGACCATTTAAAAGAAGAGTTTGAGAGGAGCCATGCACAGTTGCTTCAGAATATTCAAGCCGAGAAAGAAAATAATGATAAAATCCAAAAGCTGAATAAAGAGCTGGAGAAAAGCAATGAGTGCGCAGAAACGCTCAAGCAGAAGGTGGATGAACTCACTAGGCAGAATAATGAAACCAAATTG
>1162
TATTGTCATCTTTCTGGAAAAAATATTTATTTTTATTCTGTGTTTATGAGTGTTGGTCTACATATACACATGCACGCCATGTGTGTGCTCCGTGCCTATGGATGGGGAACTGTTTTTTAGCAGCTGAAAACTAAACCCAGGCCCCCTGGAAGAGCAGCTCTTTAAACACTGAATGTCTATTCACCACCTGCCTTCAGTGA
>1163
TAGCACATAGTTGTGAGATCTCACTATGAATGTCAGTTGACCATCTCAACACTATTATCCTATGTCCAATCAAGAACTCAAAGCATTAAACCAACACTGAAAGTACAGGACAAATGTAGATAATAAGATAATTTGATGACAATTTCAAAACTTATCTCTGAACAACATAAACTGCCCATAAATATACTCATATATATATA
>1164
GCCGCCGCCGCCGCCGCCGCCGCCCGCGCTGCACCACAGGCCCGAGACAGACAGGGGTCGGCTGGAGAGCCGGAGACTGAGAGGAGGCGGCGGCGGGGGCGGGGCGACTCCGGTGACCGGGAGCGCCTCAGACTGGCAGCTGCGGCGACTCCCCCCTTTGTGTCTGGTCTGCTTGGAACCGCTGGAGGTGCTTCCCGGAG
>1165
TATTACTACATTTTTGGGAATAGCCCTCTCAAATAATGATTTCCTCAATAATACTCATATTTTTGTTCTACAAAGTTGCAGTTATTTTCACCTAAATTTTTTAAAAAATGTATTTAGACAACTGGAATTTTGTTGTCATCATTATAGAGAAAAATATTTTATGTAACAAGAATAGGACTTAATTTAACTTTTTAGCCCAC
>1166
AGAAATGGGTATACAGCAAACCAAAAGTAACCTAAGAATTTTTTGAATTTTACCATTCAAAAGTATAAACTCAGGAACTTGGCAAGGATAAGCTGAAACACACACACACACACACACACACACACACACACACACACACACACACACACCAAAAATCCCAAGATGGGACATTAACTAGACAGTAGAAAGTCCCTAACAGT
>1167
CGGCCAGAAGGAAAGCCTGGGAGTAGAACCTGAGAAGTGGCAAAAATAAGAACATTCTCCCACTTGCATTCTAAAATTGCTAGAGCAAATCCACTGAGTGACTGCTCTGTGTCTGCTTGGGAGGTGAAACAGGGGTGTAGATGGAAGGTGGAAACCCAACAGAAATCTGTGTGCACTAGTAACGGTGCACAAGACACACA
>1168
TGAACCTGTTGGAAAGATTTTCATGGGGTCAGAAGATATTTTCTTATCAATATTTTTCATCAAATCCACTTGGTGCTTGTAAAACACATTTAACTTATACTGACTTAAATTGTCAAAATCATGACTTTTAAGACGTCCTTATTAGATACTTCTAGACTCCGGGTGCTTTTCTCGTGTCCTTTCCTACCCAAGCCATCCTC
>1169
AAATTACTAATTTGCAATTTTATTTTTAAACGTGGCCTCTTAGCTCTATGAACTTGCCTCTTAGAACCATTGTCACTGTGCCCCATAGGTTTAGGCATGCTGTGACTTCATTTTCATTCAATTCATAAGTTTTTTTATTTCTTTCTTAATTTCTATCTTGAACAACTTATTCACTCAGCAGCAAGTTGTTCAGTTTACAT
>1170
TGGGGAGAAATAGGCAAATTCTCAGGACTTCTGGCCAGCCAGTATATCCAACTGGCAAGCTCCAGGTTAAGTGAGAGACCGTATTTCAAAAAAAATATGGTGGGGATTGACCAAGAAAGACACATGATTTCAATTTTTGGCCTCCATGTGCCCATCCCTACACATCAAAAAAAAAAAAAAAAGTGACTGTGAAATCTCTC
>1171
GTAAGATTTAGAATTTGTGATGAGAAAAATATTTTAACATTCTAGAAGGAAGCATCAAATATTTATCTTATTTATAAATGTGAAAATGTCTCTACACTCATAAACTAAAGCAAAGTCGAATTGAAAGATTCACAGAGAGGTTTTATTGATTCCCTAACCAGGCACAGTAAATATGTAAATAAATATGCATACAGTTTATA
>1172
AGCCCCAGGCAGCCTCTAGGCTCACAAACAACCAGCAATTTCTGAGCACTTTATATGACTTACAGGTCTTGAAATTTCATCTTTCTTTCAGTTCTACAAACATCATGGAAAAAAACAAACAAACAAACAAACAAACAAACAAAAAAAGAGGGGACTGTTTGCTCCCTGTTTGAGAAGATACAGCCCATCATTGTAGACAA
>1173
TCCTCATACATTGTGATTCTCATATGCCCTTGCAAAGTCACAGGTTTCTTTTTAAGAGATTTAGGCTGCACATCTTCCAAAATGTAGCAACAAGATCATAATTGGGAAGATTCAAGGTGTGTAATGAAGCTTTTGTTGACTGAGCTAAAGACTAAAAGTACCATTTTGGGGACTTGAATTTCAATGATTCAAAGCACTTC
>1174
TAGTTTTATGGCACTTTCCACAAAAAATTGTATCACTGTTTGTGGACTTTTTACCCAGTGGGTACCCTGAGTTTCTGTCTCAATTGTTTCTGAGCACATGATTGTGTGGAACATGGCCTCTGTTTCTTTACAAATTTGGAGCTATGTACAACAACACTGGCTGCTGCTTCTTGCTTCTGTGGAATCCAGAATTCTGCTCC
>1175
ATATTTTATATTATTTGTTACTATAGTGGAGGGTGTAATCTCCCTAATTTCTTTCTCATCCTGTTTACCCTTTGTATAGAGAAAGCCCACTGATTTGTTTGTGGTAATTTTATATCCAGCTACTGCACTAAAGCTGTTTATCAGGTTTAGGGGTTCTCTGGTGGAATTTTTGGGGTCCCATATATATATATATATATATA
>1176
GAGGCATTTAATGTCTACCCTTGAAAAATCACTTATGGCTGGAAAGAAGTCTCCCTGGGTAAGAATGCTTTCTTCAAAAACACAAGGATCTGAGTTAAGATAAGAGCGCACATGTAACAAACTAAACACAGTAACATGTGAGTATCTGTAATCCTAGTGCTATAGGAAATAGAGATGGGAGCTTTCTGCAGCTTTCCAGT
>1177
GACCAGAGAGGCCTGACAACCCTGTCTGCAGTTGTCATGATAAAACCCTGGCAGGATGAGATCCTGACGAAGAAAACAAGTAAGTTTACCAAAGCTTCCGACATGAGTGTACAGTATGGTTTAAGCAGCAAAAGAAATTATCAGTATTACTTTTAGATAGCTAATATGGAATACAAGAATACTGTGCAAACTGCTTGAAT
>1178
ACTCCTTGTACTAAGCTCAAGTCTAAGTGGATTAAGGAACTCCACATAAAACCAGAATCACTTTAACTTATAGAAGAGAAAGTGTGGAAAAGCCTCGAAGATAAGAGCAGAGGGGAAAAATTCCTGAACAGAACACCAATGGCTTGTTCTGTAAGATCGAGAATGGACAAATGGGACCTGATAAAATTGCAAAGCTTCTG
>1179
AAGGCAGAGCACATGGAGTAGAGAACCACCCTCGGCATATGCGCAGATTATTTGTTTACCACTTAGAACACAGCTGTCAGCGCCATCTTGTAACGGCGAATGTGGGCGCGGCTCCCAACAGCTGGTCTTGGACACATGGACTCAAATAGTTTACCTGCCTCAATCATCCATGTACCTAGGACTAGAGGCTTATGTCCCCA
>1180
TTCATTTTCATTAAACTCTAAAAAGTCTTTAATTTCTTTCTTTATTCCTTCCTTGACCAAGGTATCATTGAGAAGAGAGTTGTTCAGTTTCCACGTGAGTGTTGGCTTTCTGTTATTTTTTTTGTTATTGAAGATCAGCCTTAGTGCATGGTGATCTGATAGGATACATGGGACAATTTCAATATTTTTGTATCTGTTGA
>1181
ACATTTGTAGCTGGGAATTCTTGAAAGCAGTAGGAACACAACTGAAATTCCCACTGGGCAGAGTTGGTCTTGCCAAGCTCTTAAGCAACAATCCAAATGTAACCTCTAGGAAGTATTAAGTCTGGCAACAGAGTTTAGGATCTTTACTGTCTTGGAATGTCCTTAGAAGGCTCTGTCATTGAACAGGTAACAGAGTAAAA
>1182
ATGCGACAGTAGTTTACTCTTCTAATACAAATAAGTTATTAACTTTATAACTCTACAATACCAACACTGATTCTTGTACCAACTTTTCCTGAACTTACGTCTTCTACATATGTACTTAGTGTGGGGTGAAGGAGTATAAATGGTTATACATGCAGGTTAAAAAAACTTTGATCTAACAGATTAATAAACTAAGCTATACT
>1183
AGGAAGATGGGAAGGTCACAGTCCCCTCTAAATGGCCATTAGAGTGATTAGATAGGAAAGCAGTTATTGACCAACAGATATTAAATCTTGGCTGCCTGTCCACATTGGTAATGATCATAATGAAATCCACTCTCCAGCCTAATGGATGTGGATAAAGTCTTGGAAAATGAAGAGAGAAAGCAGGCTATTTGACAGGGAGT
>1184
AATGGAGAACTCCATGATCATTGTGGGAGCCTGTTTCAAAAAGAATCAATGAAAGGAAGGAAGGAAGAAGTGAGGAGAAAGAAAAGTAGGAAAGAAGAAAGGAAGGAGGGAGAAAGGAAGGAAGGAGAGGAAGGGGGAAGGAAAAAGAAAGAAAGGAAGGAAAGAAGGAAGGGGAGAAAGGGAGGAAGGAAGGAAAAGAA
>1185
CCTGGCACAACTAAAAGGGCAATGGCCTCAGTGGCAGGAGTCTGGGGGTCCAACTCTCCTGTTTTACTGCTGTCAACACAAAGCACTCCTGTTCCAATATACTTGTACATTAATAAGGGTGGCAAAAAGCAATAAAATTGCATTACTGTTACTTGTAAAGCATGCACTATAATTCCTCTATATAGACAAATTTACTTTTT
>1186
GATTGGACTGAAATGTAGCACAAATCAACAATGACAAGACAGTTCAACTCCTGTGGCTCAGAGAGAGGACTGATCTGACCACTTATCTCTAATCTGATCAGGGCAGCCTTGACAAGCATATATAGGCCTGCTTTGAGCCACAGTGAATATTTGTTTATAAAACAGAATCTGTTCACTATAAAAGAAAGATGCATAATCTA
>1187
ATACCTGCAATATCTGTTGTAAATTAGGAATGTTATATATACATTCATTAGGTCTAGTATAATATAATGTATAACTTCCCTTGTGTTAGAAATTCAGTTAGATTTTACAAAAGTTTCATGCATTCTTAATATCCCTATTGCATAGATCTGGGTGTCAAGGGAGAGGGTTTTAAATAAATTGCCCAAGGTTAGACAGCAAA
>1188
AAAAGGTGAAGGTTTGAGAAGAGTCAGGGAGCAGCAGGAGGGAAGAGGGAGATAGATAGGAGAAGGTAATGAACGTGCGAGAACATGATCCAAGGCCATTGGAAACAAGTAAATAACATAAAAACAGCTAAAAATAAGAACAGTGCTCTCAAATGGTTCCTCATATACTGGGGTTTGTATTGTAAAAGTACAATCAATTC
>1189
CAGTTTACCTCAGTCCATTGTTACCACTAAATGAAATACAACTCTAAAAGCATTTCTAGATTCAAAGTGTGGAGGGAGCCAGTGTTTAGCAGGACCATGGCTGTGACAGTCAGCAGCTATATGCCAAAGCTAGCATCAAGAAGAAGGGATGGGTCTCCTCTCCGTACCTGTTGATGTATGCAGATATGTAAATATACACA
>1190
AAGCATCCCTGGTTTGGGAAAATCATCTTTATTTGCAAACCTACTTAGTCTACTTTTTTACTGTTACGTGGGTCCCTCAAAAGTCCCACTGAGCAAACATTTAAACTGTATAAAGGATTGTCCCACTTACCTCTGTCACCCACAGCCGGGCGTGGTGGCACACACCTTTAATCCCAGCACTCGGGAGGCAGAGGCAGGCA
>1191
TAAAGGTACCTGCTGATATGTATGCTGGTTTGGTGACCAGCACCTATACTAGGGAGATCACAAATACCTGTAACTCCATGTCCAGGAGATCTGACACCCATTTGGGGTCTTTATAGGAACAGATACAGACACAGACACAGACACAAAAAATAAATACAGTTTTAGGAAATAAAAAACTGCATCAGTTACTATATAATGTC
>1192
ATTCCCTTTTTGGGAAGCCAGTTTGAATTCTTCCCAAAGATATCAGGCACAGAGAGACTGGTGTTTATAGCTACTGAATCATCAGATGCCCCAGAGAGGCCTTGCATCAAGGAGGAACAATGGAAGAAGGTGAGCTTCTTTAACAAAGACCTCCCCAGGATAACAGCTCTCACTTCGACCAGTCAGGGATGCTGGCTTTC
>1193
TCTTTTTGCATTTTCCATTTTCTTTGATTGTTGTGCCGATGTTCTCTATGGAATCTTCTGCACCTGAGATTCTCTCTTCCATCTCTTGTATTCTGTTGCTGATGCTCAAATCTATGGTTCCAGATTTCTTTCCTAGGGTTTCTATCTCTAGTGTTGCCTCGCTTTGAGTTTTCTTTATTGTGTCTACTTCCCTTTTTAGG
>1194
TTGCTATGACCCAGAGTAAGTAATACTATTTACAGTTCAGGTTTCAGTTGGTGAAACATAGGACTAAAATGGTATTAGTCATTGGAGTGTGTTGTGCAGATGGTGAAAAGTCTGGGGCAGCCAGTGGTTGAACTGTATGATACAAAAAGATCTCAATGTAAATGACCCTCACCAATCTTACCTAATTATGAATTGTTAAT
>1195
ATGCTCCAGGCATATCTCAGGATGTACACCTTGAATCACTGCCCTCAGCTTAATGACATCAGCTGACAGAAGTGAGCTGATTATTAATGCCACAAAGTAATGTGACTTCTGGACAGGCACCTGAAACCTCTGAGGACAAATGAGACATCCTGATGGTGATTCCATAGCACCCATAGCTTGTTAAGCCTTTGATTCCCAGA
>1196
GATGAATTGAAGTGGGAAGACCCACCACAAATAATGCCTTTGGATTCTGTACTGTTTTAAAAAGGAGAAAGTGCACAAACCACATGAAACTCAAGAATAAGGAAGATCAAAGTGTGAATACTTTAATCATTCTTAGAAGGGGAAACAAAATACCCATGGAAGGAGTTACAGAGACAAAGTGTGGAAGAGAGACTGAGAGA
>1197
GACAGTTGAAGGGAAACAGTGGTAGTCAAGGGGTCCTTGGGGCATATCTGTCTCAACAATTAATGGGCCTGTTCTTGCTTCAAAGCTTTGTTCTAACCTTCATTCTGAGGCTGCTCTGCTCCTCAGCTCTTAAACAAAATGGCATAAAGGTAGTAAGATTTGGATATTCTAGATCTAAGTAGAATCTTTACCATGTATAG
>1198
CTTGGTTTGTTTTTGGCTTATTAGAAAACAGTTCAGTGTCCATACATGTAGAATTATGACTGGGTTTTCGGGATGATTCCACTGATCAATGTATCAGATTTTGTGCTAATACCATGCAGTTTTTACTATGTTAGATTCTTATAAAACTAGAATTCAGAGAGAGTAAAACTTTCATCAAATCACTCAACATTCATGAACAT
>1199
GGGAGGTGATGCCTGACCACCTAAGCTCGCTCTGCAGGTGTTTCTCTGTCAGTCAGTCAGTTCCTTTCACGCTCCTCTCAGAGCCATTTTTTTCCATCTTGCATGCTGTAGATTCTCCTAGCTCATCTTGTTTCCACAGCATCTTTCCTCTTGACTGCAAGCACAACCAGAGCTTGGATTTGTTCCCTAAGCACAAGGTG
>1200
GCTATGGAGCACATGCAGGTGGAGACTGTTGGAAACTGTGACCTCCCCTCTGGTACACTGCCCAATACCAGGGCCCACAGTTACTGTGACCCTTTCCTTGAGATCGGTTTGACAGTTGAGAGACTAGAGCCCTTGTCTTCTGTTTTGTTTTGTTTTACCTCCATGACTCCTACCATACGTGCTGCCATCTTTGTTTTTCC
>1201
GATGACAAGACTGAATCTCTGAGGGCCAGCAGAAATATGCAACCTCTGGAGATGGGAGGTTAGGGGGAACATCTAGAATGTGCCAGAAGCCTGGGAGATGACAGACTCTCTGGACCAAGAGGGAGGGACCTTAAATGATGCCCTACAGTAGGTAGAGAGAACTTAGAGTGTCTACCTCCAGTAGAAAGACAGGTCATCAA
>1202
GTTGGTGAGATGGGTCAGTGGATAAAGTGTTTGCCACAAAAGCGTGAGGTCACACACATGTGCACAGAGACACATGAGCGCTCACCCCCCCAGCCCCTCCCCCACATACACGTGCACACTCATGTGTGTGCACACACACAGGTTTAATCCCAGAGGTGCGAAAATGGGAGATGGAGACAGACAGATGCCTAGAGCTTGCT
>1203
AGAGAGAGGAGAGAGGAGAGAGAGAGGGGAGAGAGAGAGAGAGAGAGAGAGAGAGAGAGAGAGAGAGAGAGAGAGAGAGAGAGAGAAGGATTTCATTCCTAGAAAGCATGTTTCTATGTTCTTGTCATGTGCTTGTTTAGACACTACTGAGTGTTATGTTTCTGCAAAACACTTCAGAGTCTGACGGAAGCTGTGCATTC
>1204
CTTTTGCTTTGCCAAGCTGTCTCTTCTTTGAAATGGCCTTTAATGTAAAGTCACCTGACAGAGGTGTACACCCTCAGAAAGCCAAGTTATAGAACTGAGTTTCCTGGTGCTGAGCTGTGCCCCTGGATAAGACTACATGCTGCTTAGACTCCAGAGGTTGGCTTTCAGAACCACCGCAGTCAAGGGCAGACTCTGCTCAC
>1205
AGACAACAACAACAAAAGATTTAGGCTTATGGTGTAGAAAGGGACTTTTAGAATGATATATATATATATATATATATACTCTTTCCACTTTGTAATCGCTATGCTGACCAAGTCTGCGATTATTCTTTGACAACATAATTATGCCTTAATTGTATAGCAATTGCATGTTCAATGGTAATTAAGGATCAATCCAGGAGCCA
>1206
CCTTTGAATCTGGAGTGCTGGGATTAAAGGTATGCATGCACCAACATGTCTGGTTGTTTAAGCAGCTTTCTTGAGACAAAGTTTCACCATGTATCTCTGGGTAACCCAGAATTCACTATGGAGATTGGGTTGGCCTTAAACTTGTTGAAACTGCCTTGCCTCTGACTCCTGAACCTTAAAGGTGTACACCACAATGCCTG
>1207
AGCAGAATGATTTCCACACCTTTGAAGTTCATTTTGGAAGATTTTTCTCCCGAGGGCTGCAGCATTGAGCCCAATAAGACATCTCTGAATGCCCTTTGACTGACGTGTTGTCTGTATTAGTGGTATAGTGGGCTGAACAATCAGACTTAACAATAGCAACCACAGAAAAGAGGCAGTTAAGAGGCCCAGACAGTCACTGT
>1208
AAATGAATATTCCTAAATTGATATTTTTACTTTAAATATTTATAGAGATCAAAAACTGGTTAAGAGTACTTCTAATGCAGTAAAGAAACAACTGTAATCTGATCCTTCTCTGAAGATGTAATAGCTCAAAACCCCAAAGCACAGGTCAGTAGAAAAGTGTAATGACACTGCATGATTTTTGGGTTGGATTTACCAATAAG
>1209
CCTCTGCTACATATGCAGCTAGAGCCACTAGCCCCACCATATGTTTTCTTTGATTGGTGGTATACTCTCAAGGAGCTCTATGGTACTGGTTAGTTCATATTGATGTCCCTCCTATGGGCCTGCAAACCCCTTCAGCTCCTTGGGTACTTTCACTAGCTCCTTCATTGGAGACCCTGTGCTCCAACCTATGGATGACTGTG
>1210
AGTTATCACAGAGAAAGGAGCTTCAGTTGAGGAAATGCCTCCATGAGATCCAACAGTAAGGCATTTCCTCAATTAGTGATCAAGGGGGAAAGGCCCCTTGTGGGTGGGGCCTTCTCTGGTCTGGTAGTTTTGGGTTCTATATGAGAGCAGAATGAGCAAGCCAGGGGAAGCAAGCCAGTAATGAACATCCCTCCATGGCC
>1211
TATTTGGAATACATCAGTAATTCTCACATGAAACCCAAATTAGCAACTCCAGAAATAGTAATATTACTCTAGACCAGGAATTTTGAGGGTTGGCCAGTGAGCAATGCTCCAGAATGCATCCTGCCACAAGGCTATCCCAAGCCTTGTCATCTTGTTGAGCTCACACAGCCAGATAATGGCTTATAATGTCAACAATTTTA
>1212
AGTACTGCAGTAAGCGGGACTTCTGAGTACTCAGACAAGCACTGAGTCTGTGTCCCTATACAGACACACACACACAGCAGACTATGTCTGCTCACTAGCACATCAGTCTCCTCTCTTAATGCTCCTGTCCAACCTACCACAAAGCACTCTGAAAACTGGCAGCTAAGGCCAAAGCTGTTTGACACTGGGTGTTCACCAGT
>1213
ATTTATCTTGGTGTGCACTGTGTTGAATGGACTTTATTTTTCCCCATATGGATTTCCAGTTATCCCGAGGGGAAAAAAGTATCAGAAAGTTCAAGACCACCCCCCTCCCTTGCTTAAGATAGTCCCTTTCTGTATATACTGACTTTCTGCTTGGAGTTGGGTCTGTTGAAAGATGTTTTGTGAGTTTACATGGGTCTGCT
>1214
TTTATAGATGAAGCTAAGACACTGAACAGCGTCTTCCTCCAGGTCACATGGCTGCTGGTTCTCATTTATATCCCTTTCCACTTTAGTTTCATGTAGGAGTACTGTAGGATTGAGGGTGTTTCCTGCATGGCCTTTTTTATCACTTTGGGATGGGTCGAAAGTTGGTATACACTCAACTGTATGGCAAAGCCAACAACCAA
>1215
TTAAAAAAACATTATTTTTTTCATTCATTAATACATTCTACATTTCAACAAATACTTCACTACACTTGATATTAACTTTAAAATAGTGAGATATATAAATGTTTTACTTCTATTGACCCCGATTAAAAGTTTTATAATTCTGTTTTTATCGCTAATTCCTGTTCGTCTTTCTCGCATGTCAATTTCAGTTGTTAAATTCA
>1216
TATGTAGTTTGTGGGGGAGCATATCCAGTGTGAGAAAAGGTCATTGGCTAAAGACTAAGGTCCTTAGATGTCTCATTAGCATGGAGAGGCATTCCAGGTGACTGCCTGTGACCTGGTTGGAAGTCACCTGGTCACATGCTCTGAGGCAGGCATGGGAACAGGAAAGGAGCTAGTTCCACCCCTGCCTCTCTCAAGTTTTG
>1217
CTACACAATCCCGATCTACTATCTGCTGACATTTGGTGTCTGGAAGCCCCTACCCCACCAGAAGCCGAGAGTGACATCATTGATCACTGCAGCATGCACCCTCAAAATGGAGCCCTGGTCTCTCATATTTGTCATTTTAGTAGGTATCTATGACATAGTTGAGGCTCCTGTACACACTTTTTCACTATGACCGAGACCCC
>1218
TCGTCAATGGTGGCGTGTTCAGTGCTGCCTTCTCTGTAATTACATCCCTTTGCATTCCTGCTATTAATTTTGAATTTTGTCTTCTCCTCACTAGACACTCAGGTTTATTGTGTGAGTCTGCTTTTATTTGCCATTTTTTATTGTATGTTTGTCTTCCCTGCGCTTTTGAATGTAACCTTTCTCCTGGCTTTCTTTGAATT
>1219
ATCTTCAAAGAAGATCTAATCCCAGTTCTTCACAAACTATTCCACAAAATAGAAACAGAAGGTACTCTACCCAACTCATTCTATGAAGACACAATTACTCTGATACCTAAACCACAAAAAGACCCAACAAAGATAGAGAACTTCAGACCAATTTCCCTTATGAATATCGATGCAAAAATCGTCAATAAAGTTCTCGCTAA
>1220
CACTTAAAAATACATCTCTACTGTGACTTAACAAGTGACAGCCAAACAGTAGTAAGACATCTCTCAAAAGACAGAGAATTGTGATAGAATTAACAAACAGCATCCAACTTGGATAAATAGATGGAGCAAATAGTGTGTGTATGTGTGGTTGTGTGTTGATAAACGAGTTAGATGGTAGGCATAGGAAAAGAAACCTACTT
>1221
AAATGTAAATGAAATAAATACCTAATTAAAAAAAAATAAAAAAAGAAAAAAGAAATAAAATAAAATAAAATTACAGCCTGATATAGTTTTAAAAATATTATGGAGTATCCACTAAGGAACACTACTCAGATAAGTATCTAAGTCAATAGAAATTTTGTATTAGTTGGCTGGCAACTACACAGGATGTTCTGGATCCCAGT
>1222
ACAAGTCAATGGCCTTTCTCTACACAAAGAATAAACAGGCTGAGAAAGAAATTAGGGAAACAACACCCTTCTCAATAGTCACAAATAATATAAAATATCTCGGCGTGACTCTAACGAAGGAAGTGAAAGATCTGTATGATAAAAACTTCAAGTCCCTGAAGAAAGAAATTAAAGAAGATCTCAGAAGATGGAAAGATCTC
>1223
GTGTTTTTTCACAGCAACAGAACATGCCTTTCAATAGTCAAGTTACAGACCAGAATCTCCACACCGTTCTGGTAAAAAGTTCAAAGACCGTAGTTACTGCTTGAAAGTTTGATGGGGATGAAGTGAAAGAAACGGTATGCCGTGCATCTGCAGAAATTTCTTGACCAACCTTTTGTAGACAGGGCACTCACAGAGCATGA
>1224
ATCTAATAGAAGAGAAAGTGAGAAAGAGACTCAAACTCATTGGCACAGAGCTGAAATTTCCTAAACAGAACTTCAATAGTTCATGCTCTAAGATCAAGAATTGATAAATGGTACCTCATGAAACTGGAAAACTTCTGTAAGGCAAAGGACATAGTCAATAGGACAGACCAGCAATCTACAGATTGGGAAAAAACTTCAAT
>1225
GTGTTTGCGATTATACAAGGAATAGTTATATCTTGTTAGGTGTATTCATGATCTTGTTATTGTTTCATGTGGGCTGTTACCCTTTCCACCCCCTCCTTAACCTTGCTTTTTGTGGTTCCTAGAGTAGTCAGCAGTCTCTAAAGCAGTTGTTCTCAACCTGTGGGTCTTGGTCCTTTTAGGGGTCAAACTGACCTTTTAAG
>1226
ATAGTTATCCTTCTAAAATCCAGATTCTCTTTTCATTCAAGTGAGACCTATGTACTGTGTATCAATCTGTAAATTAACTCTACAGAAATTAACTGAGGCGCACAATAAGATAGTCCAGTAGTTCACATAGTTAAATAAGAAATTCTCAATTCTTATATTAGATGAGATATACCAAAGCAATAGCTTTAAATTAGCTCTTT
>1227
GATCTGCCACCAGCTCTAGGGGAGGCTCCTTGGCCAGAGGCTTCCAGATTGGCAAGCCCTGAGACCCAAGGGCAGGGCTGCCATCTTAGCTCCCCCCGGTTGTACAAATCAGAGAAATTGCACATTAAAGTTAGGAAGAAAGGAGGATGAGAAGCAGCCATGAGAGAGAGAGAAAGAGAGAGGGGAGGAAGGTGAGAAAA
>1228
TTGTTCTTGCTGTCCCAATTACAATTACTCTTCTGAAGCTATCAATTACGGTCTAAAGTTATAGGGACTGTGCCAACCTTACAGTGCCAATGACTGCATCTTCACCGGAAGTCTGTTCTTAGGCGCTTTCCTGTTAAACCTATCCTTAGCTCAACTTGATGCCTCAAATCCCATCTTGACTGATTGCCTAGATGCCACAT
>1229
TGTTGTTGTTGTCGCTACTGTTGTTTTTGAGGCAGGGTCTTACTATGCTGCTCTCACAGGCCTGGAACTTGCTATGTAGACGGGGCAGGCCTCAAACTACAGACTTCCATCTGCTTGCTTCTGCCTCTTGAATGCTGAGATTAAAGTTATAGACCAATATATCTTGCCTGTGTAGTTAAGAAGTTTTTTGAATATTTATG
>1230
CTTTGTGTTTGGCTTTCTGCCCAGAGCCACAAACATATTTTATTAATACCTGTATAATATCTGTCTGTTTATCTCTCTACCTAGATCCACAGACATTGATAATTAATACCTGTTCAAAGCAAGCAATGATTATTTCTGTACTCTCTACTCTGGAGTCAGTAGCTAATATTCCCTATCTAGTTATGAACCACAGGCAAAAT
>1231
CATCACTATAACTGTCATAGCTGCTGCTGTGGTGAGGGCCATTGTCTTAGCCAGCTCTCCCAAGATATAAGTGACCTTCAGGCCAGGGGAAAAAAAAAACACTTGCAGACAATCTTTTATTAGCCTTAATGCTACAACATCTGGGCATGGTACAGGAGGGTGTCCCTACACTGTACCAAGCCTAGTGGTTCACTATCTCT
>1232
TCCTTTTCTTCTCGACAATTATGAATAATGTAAGACAGAAAATAATATAAGTGAAATCAGGGATTCATATGGAGATGCACGTAGAGAAGAAATTCAGAGAAGGAACACCCCCCCCCCCACACACACACACACATACACATCACTAATTTGTGAGTTTGAAACTACGTGACTATAGAAAGCAGACTGAGAAGAACAATTTT
>1233
GTCTTCAGAGATAACTATGACAACATAGACTCATATATATATGTCATAAACAAATTTGCCATCTTGCTCTAAACACTGTTCCGAATTATTTTCCTTGCCCCAACACGGTTAAATCTATATTCCTTCTGTGGCAACTCTTGCATTATGTTAGTTAGAGATTTTCTTTCCTTAAATGACTAGACACATTGCTTTGGTTCCAT
>1234
GCTGAGGTGTCAGGACTGTAGCTGAGATGAGAAGACTGTAGCTCAAAGCTGGGGTTTTGGGCAGGTCAGTATGCTCTTTGACTGCAGAGAATCACAACAAATTCAAGAAAAAAATGGCCTATTACATTTCATAAGAGAAATCAACCTACCCTCAACTGATTAAATTTCATCTGTGACACTGTATCTATGTTATATCTCAT
>1235
AATAGAATTCTCAACCAATTATTTACAAACCCATGTTAACATAGAAGCAGGCATATTTAAAACTTGAAATGCGTTCAACAGTAAACAGTTGATAATAATTAAAAAAAAAACATTACGAACAGCTTGAATTTGTTGTTTCATGTCACTTATCTTGTTGCTGGGACAAATATGACCCAAAATGCCCAAACAACAACAAAACC
>1236
CCAAGATTATTATTCTGGAAGTCTGGGGTATATTTGGGACCCATGTCTATGCTGAAATGCCCTGGGGTGTTCTGGCTCATGGTTCTGATTAATACCCATCATATGGCCCAGTTGTCTCTCCTGCTTCCCATCTGGGGCTCCACCCTCAGGTTCACAGCCTGCATGTCATTTACAAACATATGCCCTGCCTTGAAGGGCCT
>1237
CAAGCACTTACATGAGTGAGCACAGCTCTCAACAGAAACATATACACAAATTAATAGTTGCAACTTACTCCCCTAGGACCCACCAATGAGCCCGAGTCTCTCTGCACAGAAGTTTCCAGAAGGGTACATTCCATCACAGCAGCATATATAAGATCCATTTTTAAGCCTCCAAGCCAATCAAGGAATACTTTGAAATGTGC
>1238
GTCTCATTTAGATGATAAACACATAGAATCAGTAAAATTCATAGAACTACCGTAAGGAATTTTGCTGTTACCAAATATATACCTTGCTGAAGAATAGACAGAAGTGAATAAGAACAGTCAAATTCTTAAATCACCTCTCTGTTTCCTTTTCTTGAATGAATGAAGGTTCTGTAGCCTCTGTCCCTAAAGTGCTTGCAATG
>1239
GTAGATCATTGGTGCATGTGGCTCCTGTGGCCTGTGCTCTACTTTTAGAAATAGTCAGCAGCATATGAGCCAGGAGGATCACTGAGTTCCAGGCCACCCTGAGCTACAAAGTGAGATACAGTCTCAAGTACTCTCAAACAAAAACAAACTTTCAAGCAAAAAAAAAAAAAATGTTTTTTTTCTTTATTATGTTTGATAGT
>1240
CCAATAAAAGAGAGGAAGGAGCAGTTAAGAGCACTATTCTTCCAGAGGACCTGGGTTCAATTCCCAGCACCCACATGGCAGCTCACGACTGTCTGTAACTCCTGGCCCAGGGGATCTGACACCCTCACACAGACATACATGCAGTCAAAATACCAATGTACATAAAATAAAAATAAATAAGAGTATAAAAAGATAAGATG
>1241
TGTTCCCAATTCTAAGAAGGGGCCAAGTGTCCACACTTTGGTCTTCGTTCTTCTTGAGTTTCATGAGTTTAGAAAATTGTATCTTGTATCTTGGGTATTCTAAGTTTCTGGGCTAATATCCACTTATCAGTGAGTACATATCGTTTGAGTTCTTTTGTGATTGGGTTACCTCACTCAGGATGATGCCCTCCAGGTCCATC
>1242
TCTATCTTCAAATGCTAAGGTATGGAATTCATGGATGTTTGGTTTGTATAAGCTCAGTATTTCAACATCCAATGGTAGAAAGAAAGTTTCAACAACAGGACTTAACAGGAAGAAACTAAATATGTGTACAATCACACAGCAGCCAATAATTGACTCAGATCTGTGCTTCCCTGGAAGGTCCCACATATTTTGCTCTCTCC
>1243
ATCTCAGGAAACTGGCTCTCTACGGCTCCAATATCATAACAGCAGTGGTTGGAAGTGCAGTGCCCTTGGAGGGCTTCATCCTTGAGGTCAACAGCTGCTATCCATTCTCTTGATGAACATAGGCCATCTCCCACGAACGCCTGAAGTACCATGTGAGTTGGAGTTCTGTTTTTCTACTGTTATCATTAAATTTCAGAGCC
>1244
TGAGTTCCAATAGATGCTTTCTTTTTACTGAATGTTGTAATGGTAAGTAAAAAGGCTGAAATTGCTGCAGCCCTTTTGCTACTGGAGAGGAGACACCAAATCCCATGAACTTGAAGCCATTTAGCTTTGTGATTTTTAGAGTCCTCTTTTAAAGCATAGATGACCTATTGACAGAACCTTCTAGGTAGTATAAACTTAAA
>1245
CTCAGGTGAAAATTCTTTGTTTAGCTCTGAGTCCCATTTTTTAATGGGGTTATTTGATTTTCTGGAGTCCACCCCCTTCAGTTCTTTATATATATTGGATATTAGTCCCTTATCTGATTTAGGATAGGTAAAGATCCTTTTCCCAATCTGTTGGTGGCCTCTTTGTTTTATTGATGGTGTCTTTTGCCTTACAGAAACTT
>1246
AAAAAATAATCCAACTGCTCTTCCAATATTTTCTCTCAAACAAAACTTAGCTTGTAGGTAGAGTTTCTACTGAGTAGTCAGAAGTTGGGATGGAAGCTTCCATTCTGAACTAGAAGCACCTTAGCCCGGTTTCGAAGCAAGTCTGCTATCTCTGCAAAATGTCTCTCAAATTCAGGGGTGTGACACAGTTTCAGCTGGCT
>1247
ACTACTTAGTATGAAAAAGAATTTACAAATGAATCTTCATCAGTTAATTCTCAATGGAGCGGTATTAACAAGACATCACAAAGACTAAATATTGTTTATAACTAGCTGAAGCCTACCAAAACTTATTTTCCATTTACTTTTGTCTATACTAGAATGGAGTATAAGGAAGAAAGCCTTATCCAAGTATTCTGAGATACCAA
>1248
AAGTATAGCTCTGTAATCAGCTGATGCTTAAGGGAACCTGCCCCTGATTTCTTAGGGCCTTGTCTCTGTGTAACTTTGTGAATTTATTTTGAGAGACTGAGCCAGTGAGGCAGATAACAGGGAATGGGGCAGAGGTATGAAGAGGTATAGAGGTAGGTGTGGTTGTCCTAGACCCCTGTAGAACAAGCACATTGCCATCA
>1249
ACCAAATCAAACCAGTCAAACATGCCAGTAACAAAATGGGCAAAGTACTAGGCCCTGAGATCACCTTTTATAAAGCAAATGAGTTAGAGTTTAGATTCTTTTATGTGTACGTGCATATGTGCATGTGAAGGCATAGAGGCAAGTGTGTGTGCATGCATAGTGCAGCCAGATGATAGCCATGGGTGATGTTCCCCGGGTGG
>1250
TGGGTTTTTCTACTATGATTTCTGATAGACTGGGACTTTACGTGGGTAATCTTGAATTAAAGATGGAAACTTAATTTTGAAGGTATGTGTACTTTTTTGGAAGCACAGAGGTCAGAAACTGCAAAACTAAATCTTCAAATGGAATCTCATAAAAATTAATCACACACACACACACACACACACACACACACACACACACA
>1251
TCTGAAATTCGGGGCTAGAGTCGCTTGACATAATTCTTTCACGTAGCTGTGTCTGATGTTTGGAAAGAAAGCACTCATATTCACGTGCTTGGTTAACGTGGTATCAACACCTTCATATTAAACCATTGCTTACACATGGATTAGCTCGGAGTCTATCAATTGATGAGCACAACCACAGTATCATCATTTAGATATTTATA
>1252
TCAGGGATGAAATCAACCAAGTAGAAACATAAAGAACTATACAAAGACTCAACCAAACCAGGAGCTGGTTCTTTAAGAAAATGAACAAGATAGATAAACCCTTAGCCAGACTCACTAGAGGGCACAGGGACAGTACTCTAATTTAAAAAAAATCAGAAATGAAAAGGGAGACATAACAACAGATCCTGAAGAAATCCAAA
>1253
AGCTAGAGAAAGTACCCAAGGAGCTGAAGGGATCTGCAGTCCTATAGGTGGAACAAAAATATGAACTAACTAATACCCTCCTGGAGTTTGTGTCTCTAGCTGCATATGAATCAGAAGATGGCCTAGTCGGCCATCAGTGGAAAGAGAGGCCCATTGGTCGTGCAAACTTTATATGCTTCAGTACAGGGGAATGCCAGGGC
>1254
TACCAAGCAGTGGTGTATACATGCTGCTGAGAAAAGACACACAGACGCCAAATGGGTGCATTAACCCCCCTCGGCACTGTTAATGTAGACATGTCCTAAGGGATCTGTATAAGACCCATCTGTTCAGTCAAGCATTTGCTTAATTGTGTCAAATGCCTGGCAAGTGCAGTGTCAGATAATAGATAATAGATATGTAAGTG
>1255
CATCCTGACCAAGTAGGTTTCATTCCAGGGATGCAGGGATGGTTTAATATACGGAAATCCATCCGTAATATAACGTAATCCATTATATAAACAAACTCAAAGACAAAAGCCACATAATCATCTCGTTAGATGCGGAGAAAGCATTTGACAAGATCCAACACCCATTCATGATAAAAGTATTGGAAAGATCAGGAATTCAA
>1256
TCTCCCGGGAAAACATAAGCACCATCCTAAACATGGCTGGTGTCCTTCAATCTTTCTCTGTTTTATAGGTGATGATTTCCACTAGCAACTCTGACAGCATGCTGATGGAGAAGGTAACAGTGTGGAAAGCAAAGGATGGGCGTTACCAGCTACCGGCTGGAGTTGTTGGTCACATCCCACAAGAATTCCATCTCACACAT
>1257
CTATGTTTATATATTACATAATAATATATGCATATAAATATTATATATTTTATATATTACTTATATAATTTACATATATTTATATAATTAGATATAAAGATAATATATGGAAATAAATATATTATTTCTATTTATTTATAAATATAATATACATAAATATATAAACATGTAATATGTTTATATAATTATAGAATACATGT
>1258
GGGGCTAACGTGTTTAAAATGAATGCTGAAACTAAAAACAAACTCTATGAACAAACACCAGTGAATTGATGTGAATTATGATTTTATATCCAACTTAAATATTTATATTAATAATTTAAGCATTAATTTTTATTTATAATATATTTCTATTGTATATATTCTATTATATATTATTTATAAATAATGTTATATATGATTTT
>1259
CATTGTTACAGGTGAAGAACCTGAGATTTACAATGTGCAACTATAAAATAACCCCAAACATAACGCTTTCTAGAAGCAGAAACCACATTTTTAGAAACTGGTGATCGATTCTCTTAGATTCTTTTGATTTTTCTTGGATTCTGCTTAAAATATTGCTTTCATTCCACACAGAATTCTTCATTCTCTTTAATAAACAGGAG
>1260
ATTTAATGAATTATGTCTAGCAAGCTTCTTTTTGTAAAATTAGGTTGTTTTATTTATTTACATTCCAAATGTTGCCCCCCTTCCCTGTCCCTCCTCCCAGAGTTCTTCACTACCACTCTCTCCCCTTTGCTTCTGAGAGGGTGCTCCCCCACCCATTCAACCTCCTACCCTCCTCACGCACCCCCTAACTCTTCCCTGGG
>1261
CCCTACCAGGTTGGCCTATGGGCAAACCTGTAGTGCACTTTCTTAGTGTTTGACGTGGGAGGGCCCAGCCCATTATCAGTGGTGCCACTACTGGGGAGGTATTCCTGGAATATATAAGCAAGCAGTGGGGAGCAAGTCAGTAAGCATCATTCCTCTATGGCTTCTGCTTTAGTTTCTGCCTTGACAGTCCTGGATTATTG
>1262
AACAATTTACTCCAAAGGTCCTTGTTCAGGCCTATTCAGAGCTGCCCTACTCACAATCATTAGGAAGCTCAAACAATTTAAATGACTTTCAACAAATGAATGGATTGTGAAATGTAGTACATATAAACTAAGAAATACTGTTTAGTGGTAAAGAATGTAATTATGAACTTTTCAGGTAAATTCACAGGGCTAGAAAATAT
>1263
TCTGAAAGGTCGGATGAGGGGAGGTGACCTAGAATCAGCAGCGATCCTAAAGCTGTTCTGGAAACAAGGACACAGCAGGTCGGTTCAGCATCCCAGCAGAGGAGTCTTGTCAGAGCTGTACATTCTGCAATGTATGGTGTTTACAACCAAAATTTTAGTACCATTAAAATTTTCATATGGGGGCTGGAGAGATGGCTCAG
>1264
TCTATTTAAAACCTGTGGCAAGTAAAGATGGTACCTGCAAGGTATCCTAGGAGGACAGTGGCCAGAAGTGTCTTAGTCTGGTTGGCCACTCAGCCCGTGGATAGCCCAGTGACTTCAGGATTCAGTCTCTAAAACAAAGGATCTCTGAGGTTGTATCAAGTGTAGTTAGTAATGTTTATGTGTACCTTCAGACTCTCTAC
>1265
CTTACAGGAGGTGGCCTCTTCAGGTTCCATGTTCCCACTGTTAAGCATCTTGGCTCAGGTTACCACATAGACTCCCAGGAGGCTCCCCCATCCCAGGTCTCTGGAACTTCTTAGAGATTTCCTCCAACTCCTATTCCCCTGCAGCTGAAAGTTTTTATTCATTCTCCTGGCCTTCTGGTCATCTCTCCCCACACCTGACC
>1266
GTTTTCCTTCTCCTAGAACTACTTTATGATAGTATACACAAGGATTTCCACAACCTTATTAATATAACATTTATTGTTAGTCCCTTGAGCCACCACAGAGGCATAAATTATCTGCTTGCAGGGTTTATTCTCACCTTCCCTGACTCAGATTCTCAACACCCTGCCTAACACTTACAAAAGAAAAATTGCTTTTTTTTTTT
>1267
AAAATACACATTGCACCGCACACAATAATAGTGGGAGACTTCAACACCCCATTCTCAAAAATGGACAAATCATGGAAACAGAAACTAAACAGACACACAGTGAAACTAAGAGAAGTTATGAAACAAATGGATATAGTAGATATCTATAGGACATTTTATTCTAAAACAAAAGGAAATACCTTCTACTCAACACCTCAGGC
>1268
GAACATCCCTCCATGGCCTCTGCATCAGCTCCTGCTCCCTGACCTGCTTGAGTTCCAGTCCTGACTTCCTTTGGTGATGAACAGCAGCATGGAAGTGTAAGCCGAATAAATCCTTTCCTCCCCAACTTGCTTCTTGGTCATGATGTTTGTGCAGGAATAGAAACCCTGACTAAGACAAATAGTAACCACATTTACCTTCA
>1269
AATTGATAAGAGATCAAGCTAATATCTTCTACTCACATCTGGGAGACAAAATGCACCAGAGGGCAACACTTGAAAACAATTACCCAGTTCTTGCCACGTTTCGCTCACTGTACTCACTGCTGTTATTAATATGTTAGAGACGAGGAACCTGATGTTTTGCAATAACTGCATGTCTTGCTAAAGTCTTTTACAATAAATGC
>1270
ACATGCCATAACCTCTCTGTAAAGTCCCTTGAAGCACAGTGAGTCGTGACCATGAATAAGAGCAGCCCAGGGCCCAGATGTTTCCTAGCCACCCTCCCCCTCCCCCATCACCCATAAGAAGCGAAGTCCAAATACATTGGGCTCTTCAGGAACCTCCCCTCCGATCTCCTTCAGAGATCATTGCCTTATCTTGTGTTTCG
>1271
ATTTACATTACAATTCTTTACAGGGTTTCTCTGTGTAGCCCTGGCTGTCCTGGAACTCACTCTGTGGTCCAGGCTGGCCTCGAACTCAGAAATCTGCCTGCCTCTACCTCCCAAGTGCTGGGTTTAAAGGCATGCGCCACCACTGCCTGGCTACATTACAAATCTTTTTTTTTTTTAAATTAGATATTTTCTTCATTTAC
>1272
TAAAATGGTAGAACTATTTTTAAAAAGGAAAACAAGGAAAGAAAAGTCCAGGTAACTGAAAAATCTAATCCTGTAATTAATTATATGTGGTGTTTTAAAATTACTAGATGAAAAACAGTGACTCAGTCAGATTTTGTCTCTCATCCCTCAGGTAAGGGGCTTATAAACTTGCGTCCCTGTTCTTTGAAGGAGAAGGCACT
>1273
AAGATAAAGCTTATTCACTTGTTTGTATCAGGTCACAGCTCTGGAACTTGCCATGTAGTCCTCACTGGCCCCCAACTTCACCTCAGACTGCTGGGATTAGAGGTGTGAGCCACCATGCCAGCTCTCATGCCCAGCTTGTGGCTCCTCTGAATAAAGCAGATTTGAGTTTTCATAGGTTTGGGTCCTTACATCAAATGGCT
>1274
TTCCTTACTCATACATTCAGGTTTATGCTATTAATTTTCATTACATCTATTTGAATTAATATTTGTAAAATCTGAGAGAATTTACTTTCTTGGCAAAAATCTTTGGTTTGAGGTTTGAATTTCTCTGCTATTTAATGACACTAAGGAAAAAAAGGAGGGTTGGCCCAAAGACTTTCTGAACCAAGCCACCTATTCTTAAT
>1275
ATAGTTTAATTTATAAACTATTTACAATAAGCCATCAGCAGTAGTAAAGTACTATAAAACAGAACAATTATGACTGCAAAGTGACTTTTGTGCTGCTCCAGAGTCATCCGGACCAAGGATCAATTCTCCTGCCAGGTGAAATAGTTTGAGATATGTTCATTCCTTTCAAAGCTACATAGAGATTAAAACTTATGAATTGT
>1276
TGGCGTTTACATGTCAATATAGCATATCTGGGAAAATTAATGGTACTCATTACTATTTCCTGATATGTGGGATATATAGATAATATTGTGGGAACAGTGGTGGTACCTTGGAAAGAAAGAGATCTCATATCTTATATCGACAATTAGCAATAATAGCTCACAGGAAGGCATATTATAGCTTTTTGACAATGATGGAGAAT
>1277
TTCTATTGGTGATACTTGCATCTACAACTCTTTCCTAGTTTTGTTTGTTTGTTTGTTTTTTGTTTTTTGTTTTTGTTTTTGTTTTTGTTTTTGTTTTTTGAGACAGAGTTTCTCTGTATAGCCCTGGCTGTTCTGGAACTCACTCTGTAGACCAGGCTGGCCTTGAACTCAGAAATTCCCCTGCCTCTGCCTCTCAAATG
>1278
GCTTTAAGGACTTTCACCTGTTTAGCAGTGTTTTCCTGTAATTCTTTGAGGGATTTTTGTGCTTCCCCTTTAATGACCTCTACCTGTTTAGCCGTGTTCTCCTGTATTTCTTTAAGTGAGTTATTAATGCCCTTCTTAAAATCCTCTACCAGCCTCATGAGATGTGATTTTACATCTGAATATCGCTTTTTGGGTGTGTT
>1279
TGAAAAAGATATCGCATGGGAAAGACATCTGTTACCTTAATACCATGGGTGTGCAGAAAAGATGGTATGTAAAATCCAAATTTTGTTTTTAGTGTGATGTGCTTTAGTGACTTATGTGAAAATGTTTGTATTTATTGAATATTTACTTTAAAAATATACTAAGCATAACATTTTTCTTAAGTAAAAAACAAGTAATTTTA
>1280
AACTTATATCACCATAACTCTTCAAATTTTTCTTAAATGCTATTTATAAGCAGAGTCACAGAACCATTCTGAGAAATCACATTAATCATATATTTGCTAATATAATATTCCATTACTACTATAACTTATTGAAAAGTCCTTGCTATTGGACATTTAGATTGCTTCAGTGTTTAGTACTGTAACTTTGTTAGTGTCATTTT
>1281
GGACTGTCTTCCCTGCTGTCCACAAAGGAAACCGTATGGTAATCAGTGGCCAAAAATGATCCATTAACTGAGTCAGGATGAATAGATAGCTAATAGCAGGGGAGGAATGGAAAGACAGTTTGTCTGGAATCCAGCTTTTAAACATATCCTGTCCCCTCCAAAAAATACAGGGAAGCCCGGAGAAACAGAGTCCAAAATAG
>1282
CATAGCTCTTCTGAAATATATATTTACTTTTAACCCAATTTATTTTACAGGGGCAATTGAATCTAGGTGATATAATGTTACTATTAGGATATGACACAATGGGCTCCTGCCAGTCATGGATTTCAATTTACATGGCATAATTAAATAACAGTAGTACTGAAAGAATAATATATCATTTTTAAAATCACAGTAATAAGCCA
>1283
GCCAGTTGTTTTGCTTATCTTTGTCCTTGAGTTACTAACTGACCAAAATCAAGTTGGACTGGGAGATAGCTAGTTAGTAGAGTACTTGTCTTGCAAGCATGAGGACTTGACTTCAATCCCCAGAACCGGTATAAAGGTGTATGAGCTTGTAATCCCCATACTGAGCAGGAGATAGCAGCTTCTCAGGGCTCACTGGCCAG
>1284
AAAATCCACATAAATATCATATTATGACCCAATTTAACTTCTCCCACTGTTACACTAAAGCTGCTGTATTGGTAAGCATCTCATCAATGCCAGTTGTTGCTATCTACAAGTAATCAATTACGTATGAACCATCCTTTGCAGAATCATCCTCCCAAATCATCACCAATAAACACCAACTTCCACTAACTGGGAATCTGAGC
>1285
TCACACCTCTTCACAAGCTGTCCTGTTAGAGGGTAAAATATGCCTCACTTAATTACTTTAACATTTTGCTTTAATTAAATAACTACTTAATTTAGGCTAAGAGAGACCAATGAGGCAATCGTGATAACAGACTAATGAAGATGATGGTAGCTATGTACCCGACACGGTTCTAAACTCTGTCAACCAGCTCACTCACCACA
>1286
GCACATATTAGAGAGGGTGGAGATTTGAAATCCAAGGCTCATTGGGGTCAGATATACGCTTCTACAAGTACCCTGGGCTGATGGCCCAATCCTGGAGAAGCTAATCTGTAAATTTGTATTCGCTCACATATGAAATGACAAGATTTATGTCTCACTTAAAAGATCATTGTAGTAATTTAATAAGAATGCAAATACTAAGC
>1287
AGACAGATCAAGCCTCAGGGAGGATAAGAGATGGGGTTAGGGCTCTGAGGGTAGATTTCAGCCACTAGGTTCTTAAAGTCAGATCTGCCCAAAAGGTAGGTTTTGTTGGGAGCTACAATGGCTCGGCCTTCTGCACACATTTCCAAAGCCTTTGTCCAGTCAGCATCTCCCTGAGGGTCAGAGCTCAGGGTGAGCCATGG
>1288
GAATCCATGGAAAAGTCAGCTCAAGTGTTTAGGAACCTCTGATGCTGGAGGGATGGGGAAACAGAAGGACCCAGAGAAGCCCACAGGCAACATACACACATGTACACACATTGCATATGCATATAATCTTCCTGTAAAGTCTTATTGGGTTGTATGGCGGTCATGGCGAGAGAAACAAATCATTTTTTAGTGCTTTATTT
>1289
AACAGCTGATGGGAGGTAACCTGTGAGCATCAGCTTTGCAGTCTTTCTCTCCTACACCCCTTCCTTTTGCTTAGTCTCCCAACACCCTTAGAAACAAACAGTTCCAGGCAATGAATCATTACTGTTTGAAAACCCATTGTCTTTTCTGTTTGTACTAACTGAATTCTGGATACTATACTGACTAGTTAAAGAGGATTTTT
>1290
CACAGCTGCGACTGAACGATTGTTGGGAATTGGGCTGCCGACTGTAAGTCATCAATAAATTCCTTTACTATCTAGAGACTATCCATAAGTTCTGTGACTCTAGAGAACCCTGACTAATACAGAAGTTGGTACCAGGAGTGGTTCTAGAGTAACAGAAGTACAAGGATGAATCTTTTAAAATTCTGGAATTGGCTTATTGA
>1291
AGCGCCCTGTGCACAGAAGCATAACTGATCTGCAAATGAAGGGTGATAGGTCATTTTATTGCATGTCTCTTTTGCACTATCTACAAGTTCTACAGATGCATGGATTTATAAGAACCAAATACTTCTTACCAAGCTTTTTGCATAAGGGCTGGATCCAGTGCCTACTTAAGGAAGAAGAGCTGGCCTCCCACTTAAGGCCA
>1292
AGTGTTAAAATGGGCTCCCAGATTCACTGTTAAACCCTCAGAAAAAAAAAAAAAAAAAAACCCAGTGACTCTCCTGAGACCCAAGAGGCCAAAGAAGGCAGATGGATCTCAGAGCACCCAGTTGGAGGGCTGCAGGACCAGGTGCCCCACCCCCATACTGCTAACCAAGCACTCTCCTAGGAGGGCCAGACATGAGCTCA
>1293
ATGAGCCTTCCATGTCCACTTTAGTAATGCAGTTTCCTGTTACCTTTCATAATTTTTTTTAAAAATTCTTTCAGAGCTCTTACCACCATTGGTGATGCATATTCCATTGATTATATTAATGTAACCAATAGTTAGAAAGAAAAAATAATTCAATATGTTAAATGAGGACAACTATGGTTCATATCTCAGAAGTGTTTGTG
>1294
TAGATATTAGCCCTCTATTGGATGCAGGGTTGGTAAAGATCTTTTTCCAATCTGTTGGTTGCCTTTTAGTCCTATTGATAGTGTCCTTTGCCTTACAGAAGCTTTGCAATTTTATGAAGTCCCATTTGTCAATTCTTGATCTTAGAGCATAAGCTATTGATGTTCTGTTCTGGAAATTTTCTCCTGTGTCCATGTGCTTG
>1295
CAACCTCTCCAAGATCCAGTTGGACGTCCCATCATGCACCTGTCAGGTCTTAAACATGCCACGGGGGAAGCTGTATTTTGTGATGACATCCCTAGGGTGGATAAAGAACTCTTCATGGCTTTAGTCACCAGTACCAGAGCTCATGCAAGAATCATGTAAGTAAATCAAAGCTTCCAAAATCCTTTTAAAGGTACAGTTAA
>1296
GTATCTAGGACAGAAGTCTCTGGGTATAGTGTTTTCCAAAATGTAATGGGTTTCTCGTTAAGCTGACCATGAGGCAACCTAAGATGCCACATCTTTAGCAAGTTCCCAGGTGACTTCAATACTGTTGGTCTCTACACTCCACTCAAGTAAAAATGTCTTAACTAGCTACATGTATAAACTGTCTGAAAACTCAGCTTATC
>1297
TCCAAAGATAAGTTGGGGGCGGCAGACTGGATAACAAGCTAGACTCCCTTCTACTTCTGATAAGATAGAGGGCCTCTGTCTTTGAACGTGTTATTAATACTCTGCTCAGTTCTGTGGCCAGTGGGAGAGCGGTGAGCCCGTTCCTTTCATCAGGGTAGCTAGGGCCTCCCCAGGGCTATGGGAGGGAGGTTATAGACAGA
>1298
AGAGAACCCCAGCAGGCTTGAGGAATGGTGTGAAGCCCAGGAGTTGTTTAAATACATATTTAACATTTATTGAAAATAGCTTTGATTGCAAGAGAAAATTAATTAAAGCAGACGAAAGGCTTCTAACCAGATTTATGCTATCTGACTGTGTAATTAGACCTGGCTCTGAGGCCATCCCAACAAGTTTATTTGGAGAGGAG
>1299
GCTGAAGTTATTTGAGGGTGCAATTCTAAATGACCAGTGTCACTTGGTGGTCTGGGCATATGGCTCTGTGGTAGAAAACATGCTTAGAACACATAAGGCCCCAGCATCACAAAACAGAATGTCGTGAGGAGATTTGGACAGAAAGGTTCTAATTTTAAACCCTTTATTTGATCTTGGGCCTTGGCAAAGACAGTCCTGCC
>1300
TGAGGTAATGCCACTAAGTTCAGAAATGTGACAAGGCTGGCTATTGTTCTTGCTCCTTCCAAGATGGTGCTGTAAGTACCAGTTGGAAAAACTATTTTTATTTGTGGGTGCCTTAAGAAATCACAAAAATTCTGCCGGAAATTTTCCAGAAATAAACAAATTCTGCAATGTGGCAAGATATAGAATCAACTGGTATAAAT
>1301
CACCCAAATGGTGGTTTACTCACATAGGACCAATTCCATGTGATCTGATGCCCTCCTCTGTCCTCTGGTGCCACTGCATGTATGTGGCCGACAGAAGTAAATACATGAAAAACACCCATACACATAAAATAATAAAATAAAATAAATGTGTTTCTTTGTGTTTTGAGGCGGGGTTTCTCTGGGTGGCCCTGGATGTCCTG
>1302
GAGACATATCCAGGCAGCAAATCAAAATGTCTACTGTTTGTTTATCTTCAGAATAATTCAGATATCTATATCTAATCTAAGTAACCAAGCAGTCTTACCTCTAGCGTCAATTTTATTTCACTGCAATCTGTTCTTATTTGGCTTATCTGTGACCTCATCATCACTATAAAATATATACCTAATAGTGTTGTTATCTTGAC
>1303
TTCGCATTCTTCTATATGTTAACCGCCAGTTGTGCCAGCACAATTTGTTGAAAATGCTGTCTTCTTTCCAGTCAATGGTTTTAGCTCCCTTGTAAAAGATCAAGTGACTATAGGTGTGTGGGTTCATTTCTGGGTCTTCAATTCTATTCCACTGCTCTACTTGTCTGTAGCTATACCAGTACATGGAGATTTTTTTTTTT
>1304
GGGCACAGCCTTGAGGGCACTTCAAGTCCTGCCCATGCAACAGGAGAATAGGCTGAAGATTGATCCAAACATGAGTGGAAGTCCACAGGTCGATGTCAGTCCTGGTGCCACTGTGAAGAAGCTCAGGAAAAGGGCCCCAAGGGACTGTAGTCCACATGAGCAGATGAGTACCTGTGACCAAGCCTGCCTGCTCTTCCCCG
>1305
TGGACACAACAAGAAATAACAGTTCTCCAAACCTTGATTCACAGCTGTTATTGAGATTATGTGTGAAGCAGAAGCAATGCCCCGATTAAAAGACATAAACCCTTGGTTTCCTCTATAAGTGATAAGGAATCTTGGATAGTTGCAAATTTGCATTTGCTGAGTAGGAATTCATTTTTGATGCTTGCTTAACTTCATAGTTT
>1306
AAGATATCAAACTGCTGCCCAAATAAGTTCCAATAACTATGCCTATTTTTTGGAAATAGGTCAGCAAATCGCTAATATACTGTCATAATATAGGTAGAATGGTTATAGATAGATAAATAGAGAGGTAGATAGATAGATAGATAGATAGATAGATAGATAGATCACAGACAGATAGGTGGACAGATAGAAATATCGACATA
>1307
CAGCACCGACTGGACTTAGTGACTTATTTCATTTTATTTTTAAAGAGAGGGATTTGGGAGGACCCATGTTGAGGGGGCATGGAATACTTAAATGGGGGAAGTGAGCAGATATGATAATATTGCACTGTATACAGGTATGAAATTCTCAGAAATAAAAACAAAAGATTACATTTATACTTTAAAAGTCACTATCAGTAAAA
>1308
TAGGAGCACACCTCAGGTCCCACCTTCTCTCTTCAGCATCTCCATAAAATACTAGCCATACTGGGTGTAGTCTCTTTTGTAAAACTTGTTTATAACATCGGAGATTGAACTCAAGGACTGGGGCGAGGCAGGCCAGTCCTCTATCCCTGAGTCATATCCCTAGCCCAAGGCGAATTTAGGGCACTAAAGGCTGAGCTTTC
>1309
TGTCCATCTAGTATCTCATACCAGAGTGAAAACTTCCACAGCTGGGCAGGAAATGTACATGTCTGAGAGATTCATCATCAACCTTTGTGGGTCTGTTACCTGCAACATCTGTCAAACTTTAATCTAAGTTAAAAGGGTGGGGCAGATATTTGAATTGGAAGAAAGATACACTCAAACTTTGTGTTTACCAGTATATTAGC
>1310
ATTGATTTAGTGCAGAATTCTACCACATCTTCAAAAAAGACCTGATACCATTTTTTTCTCAAACTATTCTGTAAAATAGAAAGATCAGGAGCAATACCTAACTCGTTTTATGAAGCCACAATTACTCTGCTACTTAAACCACACAAGGATCTAATCAAAAAAGATAACTCAGACCAATCTTGCTTATGAATATTGATGCA
>1311
GGAAGGGGAGAACCACTGTCTGCAAGTTGTCCTCCAACCTCCACATGAATGCTATCACAGACACACATAGATCCAGACACAGACACAGACAGACACAGACAGACAGACAGACAGACAGACACACACACACACACACACACACACACACACTAAATATAGATAAGTAAGTAAATAAATAAATTCAATAAAAATAAGGAAGT
>1312
CTCTCTTCTATCTCTTGTATTCTGTTGGTGATACTTACATCTGTAATTCCTGACCTGTTTCCTAGATTTTCCATTTCAAGATTAGCCTCCCTTTGTATTTTCTTTATTGTTTCTACATCCACTTTTAGGTCTTGGACCACTTTCTTCAATTCCTTTACCGGTTTGATTGTGTTCTCCTGTATTTATTTCAGTGAGTTATT
>1313
GCACAGGGGCCTCTTAATCCCACCAACAGGGGTGACTGAGGTGGGGGTTAAGGTGGGACTTGATTTTTCTTTTGTGTCTTGCTGAAGGTTAAGGGAGAATGTTCCAGTGTTGGGGACGATCCGTGGTGGAACCTACAGTCCCAATGACTCCAGTAGTGTCTCTTAGTCTCTGCTTCCCATACACAAAACACTGTGGAACC
>1314
ACTAGTGTTTTATTAGTGTGTAATCTTCAGCAAGCCAAAACTTGGTGAGTCAACTATGTATCCCATATGGTAGAAATAGTCTATGCGTTCAGCAGGTGCCCAGTCAGCTAGGGAGTGATAGGCAAAAGCAGCTCCCTTGCAAGTCTTTGAGATACTGCTGCCCTTGCCCTCTAGAGTGAACTCTTCAGTTGACTGCCAGA
>1315
AACATCCAGGATACAAAAGCAAGAGTAGTTACGCGGACTGAATAAAGGTCAAAAGTGCTGTGAAGGACAAGGAGAAATAAAACATTCAAACGACAGGTGGGTCCTGCCGATGGAGGGCTCTGGGGAAGGAAACATCCGGTCCTCCAAGATGCGTGCAGTAAACTCTACCTAGCAGACTATGCACTGATGCGCTTGAGTGC
>1316
GTGAGGTATATCATGCCACAACATGGCAACCAGGATGTTTATTACTGTTCTACTTATTGCCGTTTAAAGTTAGCCGCTAAAGTAAACTGAATTCATGATTGCATTTGCACAGGTATGTGGGCCCCTGCGCTTAGTTCTACGACATTGCTTTCACCCATTGTCTCCATTATGCCCCCTGACCCAGGAAGTAAAGGGACAAC
>1317
CTAGCAGATGCTGAGAGGGGCACAGCCACCCTGTCTGCCCTGAAGATTAAGGTGTGACTGTTGAAAGACAACAGCACAATAGTCAAGACACCTGGAAATCAGCATTCAGGAGGCTGAGGCAGGAGCAGAAGACATCCTCCCTCCCCCCAACTCCACCCCCACTGCAACCTTGGTCTCATCTCCCACATTTGCAATGTTAT
>1318
AAGTTAGCCCCAAGAACAGAACTGCATTCTTTCAGCAGGCTGTGTAGTGTTCAGTCAACACCAGAAAGTAAATTAGCATACATGCACATCCTCCATCAACTAACTCTAACCCCTGACCCTACCTCTCCAGTAAACAGAAGTGGAAGGTCTTCATGACGACCTGATCCATCTCCCTGCTCACTTCATCATCTCTAGGACTA
>1319
ATCGAGGCACATATCCTAGAGCACAGTCAGATAAGCACACCAGGTGGCAATAGGCAACAACAATAGAGGAAGACACAGTGTTCAATATAAAAGAACAACTTTATGCTGTGCGATGAGAGAAAGCCTCTCTTTGTACCATTGTACTAGTGCGAGGAAATTGTCTTATGAGTAACAAGGCAGAAACAGCCAGACTCTGAACT
>1320
AGAAGATGGAAAGTTTTCCCATGCTCATGGATTGGCAGGATCAACATTGTAAAAATGGCTATCTTGCCAAAAGCAATCTACAGATTCAATGCAATCCCCATCAAAATTCCAACTCAATTCTTCAAAGAATTAGAAGGAGCAATTTGCAAATTCATCTGGAATAACAAAAAACCGAGGATAGCAAAACCTCTTCTCAAGGA
>1321
TATTTTGTCAATAATCCAAATAAATGCCAATACCCATAAACTGTACATGTTATATAATAAAGTCATGTACATCTGAAAGAGAGATGACCTTCAGTTGTACCTTTTGAACATGAGACTCATAACTGCTCAGTGACATAATCAAGGCTTTGAAAATCTTGGGACCCCCAAACTAAGAAGCCTATAATCATCTGCAACCATCC
>1322
CCAGAGAGGTTGTTTCCTCTTTGATACTGTCATTATTAGAATATAGCTATAGTCATTGTAATTCATAAAACTCCTCGTTAATCGTGTTCCAACCAGTTCATGACCTGATTCAAGTTCTATTCTTATGTGTTCTCTTTGATATTTAGAGGGTAAACTCTAAACTTTAGCATAAGATGATTTTATTTGGAATGAGGCCTAGG
>1323
AGGTTCAGTGGAATAAACTCATTAAAAGATATTGTCATGTAAGAAATTTGGATAAGAAATGGGGCTTGAGCCTACTGAATATTTGGCCTTATCAACAATCCATTAAAATACCAAAGACTATTCCATGATGGGATTTCTGTATGTTTTTTTTTAAATAATAGAAATATTTTATTGAATTTCAGGAACTTGGTACTTATTTA
>1324
ATATAAACTGGTTGGATATAGGATGCAGAGTGAACCTTGGGAGAGGTGAATTTCCTCCAAATACAATGTATGGAATTCTTAAACAATTAAAAAAACAAAGCAAAACAAACAAACAAAAACCAAAAAAGAAACCTATTTTATCTAAAGAGTAAGTGTATCCGAGATAGAAGGCTGGAAAAATGTGTCAAAATTTAACATTT
>1325
ACTGGAGGAAACTTCCCTGCACTGAATTAAACGGCCTCCTCCACACATGCTGCAGGAAATTGGAATGCACACGTTACACAGCCAGTTAGAAGGATGGGTAGGTCCAGCTATAAAGGAACAGTGTCTGGTTTCCTTGTGAGACAAGGCAAGGGCATGTTGTATTAGGGCATGATACAGAGAATTCCTGCCTCAGCAGAGGA
>1326
TAAATCCCTTTTGTTTTGTTACAGGAACACAAACTGACTCATACAATTAATAAGGAAGAGATAGAAGAACATTCAATTCTATTCATATCTTCTCTTTCTCACAAACAGCTGGCCATGTGAATGCAGGGTCCTTGCTCAGAGCAGTAAGAAAACAATAGATACCATGCCTGCTAGGCACCACCAGAGAAGTAAAAAGATAA
>1327
TAACAAAGTAAATTCAATTTCTATGTTGGGGGGTGGGGTGGAGAATAAGTGGGAAAATGGGAAAAGAAAGCATGCTAGATTGTGAGCTGTTGTGACCAACTGAAATGAGAAACCTTTGAAAACTTGTGGGTGACCCTTTCTGGAAACTACTATTGTGACTTTGATCTTGAAAGGACTCCTCTGCCCAACCTCCTTCCAGT
>1328
AGCTGAAAGGGAACTTTCTAATCATTTGCTGTAAATGCTTTATTTTGTACTTGAAGAGAAAATATTCAAAAAGGAAAGGTGACAGTGAACTGTTCAAAGGACTCCAGCAGCAAAAACCAGAAATGGAAGCTAGCTCTGCTTACTCTTAGGAACCCCGACTTTTAACTAAATATGTACTTCTGTATGACACCCATCAGTAC
>1329
GCCTCACTTTGGGTTTTCTTTATTGTGTCTACTTCCCTTTTTAGGTCTAGTATGGTTTTGTTCATTTCCATCACCTGTTTGGATGTGTTTTCCTGTTTTTCTATAAGGACTTCTACCTGTTTGGTTGTGTTTTCCTGTTTTTCTTTAAGGACTTGTAACTCTTTAGCAGTGTTTTCCTGTTTTTCTTTAAGGACTTGTAA
>1330
TCTTTTATTGTTGAGAATAGTTTTCTCTATCCTGGTTGTTTTTTGTTTTGTTTTTTGTTCCAAATGAATTTGCAAATTGCCCTTTCTAACTCTATGAAGAATTGATTTGGATTTTTGATGGGGATTGCATTGAATCTGTAGATTGCTTTTGGCAGGATGGCTATTTTTACCACATTAATCCTGCCAATCCATGAGCATGG
>1331
TGTATAAGACTCTGCAAGGAAACCATGACAACTAGAGAAAAGGCAGCATCTGAGCCGGGGAGCTGAACCATGAAGGTATCCATGCAGCCATTTGCTAAGTTCCTACCTAACAAACCAGCATTTATTGTCTAGTACCTGTCTGAAACAAAGGTATGTATTAAGAACATAAATGTGAGTGAAATTATCTTAAGGTGACTTAG
>1332
CCTATAGGTGGAACAACAATATGAACTAACCAATTACCCCTCCCCCCACACCCCTGAGATCGTGTCTCTAGCTGCATATGAATCAGAAGATGGCCTAGTTGGCCATCAGTGGAAAGAGAGGCCCATTGGTCGTGCAAACTTTATATGCCTCAGTACAGGGGAACGCCAGGGCCAAGAAATGGGAGTGGGTGGGGGAGCGT
>1333
AGCACAAGCCATTGCTGTTCTGTTCAGGAATTTTTCCCCTGTGCCCATATCTTCAAGGCTTTTCCCCACTCTCTCCTCTATAAGTTTCAGTGTCTCTGGTTTTATGTGAAGTTCCTTGATCCACTTAGATTTGACCTTAGTACAAGGAGATAAGTATGGATCGATTCGCATTCTTCTACATGATAACAACCAGTTGTGCC
>1334
TTTTTTTGTTTTTTTTTTTGTTTTTTTTTTGTTTTTTTTTTGTTTTCTGTCACAGACACGAAATCAATCTCTGTGAAAGTTGAATGCAAGGATTTCTGTTGCTCCAAAGTCTGGCCAAAGCATCAACACAGAGAAATGGGCAAGACATTCTATCAAAGCTGCTTCTGCTTCCTGAAAGAGGCAGAAGACACGACTCTGGA
>1335
GTAATTTCATTTTGGGATGCTCTATGTATTCTACCTTTTTATCTCTGCAGATACTTTCTGGCAAGTTTCTATACAAAGTATGACCCGACTCACTTCATCCTAAACACAGCTTCTCTGCTGAGTGTACTTATTCCCAAAATGCCACAGCTGCATGGTGTTCGCATCTTTGGAATTAATAAGTATTGAAATGTCTGTGCAAC
>1336
CAAACCGCACACTGATTCCATAGTGATAGAGATTAGCTACAGAAGGACATGAGAAGCAGTTGTACTTCTGAGCTCTCCTTGCCCCTAGGAATGATGATGGCATAGAAGTCCAAGTTTGATACTTCAGACCTAGAGTATGAAAAAGGGTGGGGAGGATGTCTACTCTGTGCTTTCTTTTGCCTTTTATCTTGGGATAATTA
>1337
GTCTCTAGTCTGCATCTCAAACAGCCTCTTTGCCCAGTTTTGGATGGATGCTCACACTCCAGGCTGTTAAACAGAGTTCTGTCAGGTACAAGCCATTCCAACTTTAGTTGCAAATTTGACCAGTTTGTTCCTCGTGTAGACCATTTAGAGTGCCAAGCAGGAAGTGCTTGAAATTCGATGAGAAATAGAAGAAAACCAGA
>1338
AATTGTGGGTATGAAGTACATAGAGCAATAGAAATATGTTGAAGGTTAGTATTTATTGAACTTCACAAAGAATCATGAGAACTTATTTCGAATGAGTTCAGAATTGTCTATGTTCTAATCAGCAACATGGTTATTCATTCATTGAACATGTTAAGTTTCTGATATGTCTCAAAATCAACCTGGACTTCATACAGAAGCAT
>1339
AAAATTGCAAAGTTTATGTAAGGCAAAGGATACTGTCAATAGGATAAAATGGTAACAAAGATTGGCAAAAGATCATTACCATTCCTACATTCTATAGAGGGCTAATATCCAATATATAGAAAGAACTCAAGAAGTTAGACTCCAGACAATCAAATAACCCTATTAAAAATGGTGTACAGAACTAAACAAAGAATTCTCAA
>1340
CAAACCAACAGCTAATATCATATTAAATTGAGAGACATTTGAAGCAAAACCCACTAAAATCTAGGACAAGACAAGGCTGCCCACTCTCTCCCTATTTGTTCAATACGGTACTCTAACTTCTAATTTGAGCAATCAGAAAACAAAAGGAGGCCAGTGGATAAAATTGGAAAGGAAGGAGTAGAAGTATCACTATTTTCAGA
>1341
ATAAATTTCATTATGTGTAAGTACCTTAAAAAAAAGCAATGACTACTCAATATTCTCATAGCATCCCATGAACTATTGATATGTGAAGTCCAATGATGTCATATCAACAAATGCAGAACTTGCTAATTACAACTATTTTTAAAATGAATGACCATATTTAAATTATGCTTTTTCTGAAAGAAAACAAATACCAGGCACAT
>1342
AAGAACTAAAATCTGACATTTTGGGTGGGACAAGTGAGTCCTGCCCATTAGAGATGATTGTTCAGGAAAGGAGGATGAGAAGGTGACTAAGAAATTCAGTTGCAAAGTTCTAGTTTTGTCTCCTTTATCATCCAATTCTACCATACTAGAGCTTAGCACTTCGTGCACACCATCAGTAATAAGGCAGCCATACTGCAGAA
>1343
CCTCAGTGGAGCCACCACTCACCCATGTCCATTCTCCACAGAGCTCACCTCAGTGGAGCCACCACTCACCCATGTCTATTCTCCACAGAGCTCACCTCAGTGGAGCCACCACTCACCCATGCCTATTCTCCAGAGCTCACCTCAGTGGAGCCACCACTCACCCATGCCTATTCTCCACAGAGCTCACCTCAGTGGAGCCA
>1344
AATATCAGATCTTCATCGGAACTCCTTCTGGTTATCTTGTTGTTGCCCTGTGTCACAGAGATCCTGCAGCTTTGAATCAGCCGAACCAGCCCTTTTATGCATCCCAACTGTTCCTAGATGATACAGATTTTGGGATGGACTGATTCAGAAGCCTGGATCTGGGCCTGGGTGGTAGCTGTGTGGGTCAGCATGCAGGCTTT
>1345
TCCTAGATTTATCATCAAAATCTGTACTCTATAAAACTCAACTGTCAAGAACATGAGATTTTCTGTGGTGGTCAGTTTTCTGTTGCTGTGGCACAATGCGAGAGAAAGACAAGGACAGAATGGTTGTTTTGGCTCCTGATTTCCAAAGTTTCAGTTCATGATCTGTTGCTTGGCTCTCTTGTTTCAGGGTCTGTGGTGAA
>1346
AACGTATATATTTACGAATATATGTATTTGGGAATATATATATATATATGTATGTATGTATAAGTGTGTTTGTATGTATAAGAACAAGAAACTTTTTTTTCTTATTATATTATTTTATTTATTTTCATTCCAAAATTTGCCCCCCTTCTTGGTCCTTCTTTCCTGGTCCTCCGCATCCCCTCTCCCTCCTACCTCTGAGG
>1347
GCAACAACAATAAAGGCTTACTGTGATAAGGCATTTTCTGGATTCATGATTGATATGAGAGCACACACCCTTTTAGGATGGTTCTACCCATCAGGGACATCCTGATATGCTAATCAAATCAGGATGAAGTAGTTAGCAAGTGCTGCTCCTCTTTGGTTTCCTTTTTTGTCCCTACAGTCTAGGTTCCATCTTAGTATTCT
>1348
TACAGAGATAACAACAATGCTCAGTATTTGATTTATCCTAGGATCCTTGTAATTTGCCGCTATTGCATGTAAACTTTTATTTTTTTATTTTTTTTTTGTTACACAACAAAGATAAGTCTAGGCATTTACTTTTTCAAATTTTCTATTTTAAATATCTCTAATTTTACAAATGTTCTTGATTTTACAACTAAAATGCTGTT
>1349
TAGCCTTTCTCCAGTTCTTCCTCAGAGGGACTTACAGCCTTTTACAAGGGTAACTGTACATTGAGGGAAAGAAAATCATCAAACTTTCTGGTGTCTATTCGTTTCTGGTTCTGAATTGACCCTGATCCCAGGAGATTCCAAGAAACATTGTGGCCCTCCAGTTAAAGAAGGGGCTTATGAAGGACAGCAAATTAGTGGAA
>1350
ATAATTTCATTTAGAAAAATGTACCTAAACCCACTAGTTATGTAATTTTAGTATAATTTCTGTTATAATAGTACATGCTATTGACCTACTTGTCTTACTGGCAGAAGGGTTGGTGTTCTGCATCATGATATTAGTAAACATTAAGCCATTGCTTTTCTCATGCTTCACCTCTGCGCATCCAAAGCGCTCTTTCCAATAGG
>1351
CATTTTTATAAATAACACTAAAACATTTTTAAAAATTAAGATAATTAGAATCAATCATCTTTCTGAGCTCAGCCTTTCTGAAAAGTGGATACTGACAGTGCCTATTACAGTGGTTGTCAACCTGTGGGGCGTGGCACACGGTCTCCATTTTCACCTCCAGGGTAAGGAGTTTTAGGAGGTACAGGAACTTATTATAAGCT
>1352
AGGTTCTAGGGGAATCAAACTAGATCTTCAAGCTTCTACAGAAAGCATTGTATCATTGAGCCATCTTTTCAACTCCCATAGAAATTCTTTACCAAAAAAAAAAAAAAAGAAAGAAATTCTTTACCACTCTCTGCATTCAGATGATTTCCTTGTGTATACCTTTGCACACCTTTGCACACGAGATTCACTCCTACACTACA
>1353
TAGGAATCACTTGGTAGTGGAGTGCCCCTGGGAAATCAGAAGAAAGATACACATTGAAGTGATATCAGAAATATTAGAGCCAATAATACAAGATGAGGGGAGAGCAGGGCATGGTGCTTAACTAACAGTACACAATGAGGAAGGATGCTGAGTGAGGAAGGCTGTGCAGGCTAGTGTATGTAACATCCATCTTGTTAGAA
>1354
TTAATTATGTAATATTACTTTACAAATAAAGAAAGATAATAGCATGCCTTTGCTTAGTTCTCCTGTAATCTCAAAGGGTGATCTGTACCAAGAAAAACATCAGAATGCATCTATGCTCTTTCCTAGACTTTAAAAATAAGTACAGCTTGTAGAATAATATAGGTTGTAACATGGAAGCTTTAAACTAGCTATATTAATTT
>1355
TAGCCTTGCCTGTTCTGGGACTCACTTTGTAGACCAGGCTGACCTCAAACTCAGAAATCCACCTGCCTCTGCCTCCCAAGTGCTGGGAAAAAAGGCATGTGCCACCACTGCCCAGCAGAACCATATTTTTGACAGGGTCCATAGGATGGATGTCACAGCTCTTAGCCTTGTAGTGTCTGGTGGGGCCAAATGAGGATTAG
>1356
CAAAGAGTCAGCAAGGATTCCTTCTCTGTATGGGTGTCAGAAAGTTTACAGATAGAGTGTTTCAGGACAATGCTGATTAGATATGTCCCTTCCCCTTCAATAAAATCATTGTGTGGCTGTAGCCATGTGCTGCTTTTCTTTTTACCTTGTCTGGTGTGCTCCTATATACAAAAGCTCAAGTCTATTTTCAAATACAAGAA
>1357
AGAGCTGGGCTTTCCCACCTTAAGTCTCAGAACACCACTCCTTCAGTATTGACCTCAGCCGGCATGTAAGCCCAGTCCAGACTGGGACGTGAACCCAGACCTCGGGACACATGCACAGTTCACGGGTGCAGTGTTGTGCCTCCTCTAGATTCTAGGGGAAGATGGAAAGCAGTGCTTCTTCTCTGTGAGTCTTTGCTCTG
>1358
AATTAACATGAACATTGGAAAGGTTAATCAATGATCATAAAAAAAAAAATCAAAGCCCTCAGCCTTTTGGGGAAGGCTACATTGGCAAATTAATTTTAGCCTACAGAAAAATTTATCTCAATTGTCTCAACAGAACAACATGGGGCAAATTGAGATGCAAGGATAACAAGAATGAGTTTTAAAGTAAATAGCAAAACAGC
>1359
AGCAAAATATACCTGAAGTGAAATAAATCCATATTGTTTCCTGTTTATCTCATGTGAAGTTGTATATTTAAGTACAGATTTGACTTTCACTTTTTCACTCTTATAGAACATGGTATCATTTACTTCTTATAGCAGAGTCAATGTTTTATAAAATGAACTGAGTCTTGGGTATTGTACTAAAAATTGCTGGTGAGAGTTGA
>1360
TTTCTAGAGAAATTGGTTTTTATGTTTATGTATGTGTGGTGTGTATATGTGTGTTTTTTGCGTTAGTATGTGTGTTTTCCATATGTATGGGTGCACATGTGTTTGGGTCCACATATTCATGGACATATGAGGTTGGCATTGGTTCTGCTTCTTGGTTGCTTTTTACACTATTCATTAAGTCATTGTTTCTCCGTGGAACA
>1361
TCAGATAGGGGACTAATATCCAATATATATAAAGAATTCAAGAGGGTGGACTCCAGAAAATCAAATCACCCCCTTAAAAGATGGGGCTCAGAGCTGAACAAAGAATTCACACCCAAGGAATACCGAAAGGCTGAGAAACACCTGAAAAAATGTTCAACATCCTTAATCATCAGAGAAATGCAAATCAAAACAACCCTAAG
>1362
GGGCATGATGACAGTGTGGCAAAATCCAATTGGTCTAGGATTTAGGTGTTTATTATTGGCTCAAACATTGTATATAAGCCTATGAACTGGGCAATAAACTCAGCTCTGTAACCTGGTGCTGGTCTTCATAGTCTGAAGACTGAGACTTATTGAGTAACTACCACACCTCTCTCCCTCATCCTCAGTCCTGTTCCCCCACA
>1363
TTCAGTTCATTCCAGACAGCAAATTTAGTGGAAGGTATAACTGGCCTGTCATCTCCCCGCATTATTCCTGCCGGTTCATGCAAAGTTCACCGACAAGCTTCAGATGGACATGCCTTTTCTTTCCCCCCCCCCCCCAACTCCTAACAACGTCCCCACAATGGCAGACAAACTTTGATAGAAGGGACATGAACTGAACTTCC
>1364
GTGTCAACATATTTATATTGCATTATTGAGGATAATACATAAGGATTTTAAAAGAAAATCAAGAGGGTACAATCTAAGAAATAATAAGTAGAAGTCTAATTCTCACCTCCAACAGTTCCCTTAATGTGGCCAAGCTTTCCTCTGGCTGGCCAGACATCTCTCTCCTCTCCCCATTTAATTTTTAGCCCTTGGCAGATTCT
>1365
TATATTCTGTTAGCACTTAGGCAATGTAAAAGAGTGATTTTTTTCGTCCCACACAGAAGCAGAGAGAGAATCACTTTTCTCCTTAATTAAGACTTCTGAGTCTCATCAGCTCTTTGGAAAGGCAGTACTAAGGACTCACTTGGAAAATGGCTCCATCAAGGCAACCAAGTCTGCCCACATTGGCCCATGCTTGAGTGAAA
>1366
GAGGGTCAAAGAACCAACCATATTCATGAGTATGCCATAATCAAACCTGTTACTTTGTAAACAAATATTTTTAAAAAGAAAATGAGATGAATGGCTATCCCCTTAATGAGACATATTATTTCTCACACATCTGAAAGTTGTTCACTTACATGTGTCTACAAATTCTTGCTGATAAGCCAGCCTGAATTTCTGAGTATTAA
>1367
AGGCCCAAACTAGGAGAGACAAGGTGGTTATTGCCCAGGCACTTGCAGCTCTAGAACATGGTGCTTCCCCTGATATATCTATGCTTAGACAATAGGTCGCTGGCCACTCAGCTCTTATACACCACGAGGCTAGACTCATTGCACGGGATAGAGTGAGTGTGCTTCAGCAGCCCGAGAGAGTTGCACGGCTAAGCACTGCA
>1368
GAGTTTGACGATTGCTCTGAGGGAATCAATTAACTAGTACAGTGATACAAGAAGGTTTTAGAAATGCCTCATGTCTCTTTATAGACCAAAATATGGAGGGCAGAAAGGAGGAAGCTGCAAGCACTAATGAATAGAGCATAGAAAGCACACCACTGGGATGAGATATACAGAAGAAAGCCCCAGAGGCAAAGCACACAGAA
>1369
TACCTTTAGCTTCCTGGGTTTGTGCACACCAAGTCCTTAGGGAAATGTTGGGTGACACCCAAGCCAGTGGATATTTCTTTAGCACCTACCATAGGTGAAGAAATACACAATATAATGTAATATCCACTGACATCTGGAATATTATTGGGAACATTGGCATGCCGAGAATATCTAGACTCTGGTAGTGATGGTGAGGAGGA
>1370
GTGGGAACAAAACACCCTTCGAAGGAGGTACAGAGACAAAGTTTGGAGCTGAGATAAAAGGATGGACCATGTAGAGACTGCCATATCCGGGGATCCATCCCATAATCAGCTTCCAAATGCTGACACCATTGCATACACTAGCAAGATTATGCTGAAAGGACCCTGATATAGCTGTCTCTTGTAGGAGTATGCCTGGGCCT
>1371
ACACCCCCAAGGTGCCTAGAGGACAGCTTCTGAGGCAGACCCCCTTTCAGGCTCCAGATATCCGGGCACCTTCCCTGTTAGAGGACAGGTGTCCTCCCCACCTGGGAGGGCTTTGCCTTAACACCTTGGGAAGCCATCTTGGTTCCCGGATCCCTCTGAGACTAGTCTGCACAGGTGAAAGTGTGGACTACAAAAGCTAA
>1372
TGTGTTTTGCAAATTGTAACTTATATCTTGGCTATTCTAAGTTTCTGGGCTAATATCCACTTATCAGTGAGTACATATCATTTGAGTTCTTTTGTGATTGGGTTACCTCACTCAGGATAATGCCCTCCAAGTCCAACCATTTGCCTAGGAATTTCATAAATTCATTCTTTTTAATAGCTGAGTAGTACTCCATTGTGTAA
>1373
ATCAACCCAGGCTCAGAAAGTTCAAAAGCCCCAAAGCCAAGTGTCCTGTCAAGCATTCAAGACATGTTGGGTTTACTTCAATTGGACCTCCTTCCACTGCTGTTGACTAGGACGTTGAAATTCTGCCTTTTGAAGTTCAGTATGCCCAAGGTTTGGCGGTAGGTTTTGCAGGATCAGATGACAGGCTCCAGGTGGCCAGG
>1374
TGCAGAAATGACAGAGTGCCTCAAGCAGATGAATGGCATGCCTCCCCTTGTGCAGGAATGCACCATTCCCTGTCGGGACGACTGCACCTTCACCCCTTGGTCTAAGTTCACTCCCTGCTCCAAGAACTGTGAAGCAACTCAGATCAGGAGGCGGCAGCTAACAGGTAGGATATGCCTGCCATTGTAGTTTCAGCCAAGCC
>1375
ATTTCCCTCTGTGGCTTATTATTCTAGCACTTCAAGTATTTTATTAGATAGGAGAATGAAAGTGCACATTTCTTTTATTCCTGATGTTAGCATGTTATTTTTCTCCATTTAATAAAACAGTTTAATATATATGTGAGTGTATATATATGTAAATATATGTATGTAAATATATATATATATACATATATATATAATTTAAT
>1376
AATCCACTGGTGTAATGAGGAGTTGACAAAGGGACTCAGAGAAGGGAACACAGGAAAGCCATAGTATGACAAAGTTGAAGGCAAGAGGAACATGAGCATGGGAGAGACCACGTGTGCTGTCAAGTCCTCACCATCTTGTCATCAGAGTAGAAAGGCTCAGAAGGCCGGGCAGATATCATGTGGAAGGAGCCATGGGAAGT
>1377
CAGTTCTGCCCCTTCAAATTCATCCTTATACTCATTTTTACCCTGCATTGAACATTGCCTCACCTTGTCTGTTAAATGAGGTGTTTGGTCCATATCATTTTCCAAGTCTGATAGGATTTTTTTTTAAAGCTTTGGTCAATGGTTTGATCTTTAACTAGCTGAGCTGACAAAATCAAAACAAGAAATTTGACTGTGTAGTG
>1378
TAGCCCCTGAGCTCCTGGAGTTTCATTCAGAAACACCTTGCCTATGCCTCTATCTTGAAGCATTTTCCTCTGGTTTTTACTTCTAACACTTTAAGAATTTCAGGGTTGCCCGGCGTGGTGGCACGTGCCTTTAATCCCAGCACTCGGGAGGCAGAGGCAGACGGATTTCCGGGTTCGAGGCCAGCCTGGTCTACAAAGTG
>1379
CTGAACTTTTGCTGGCTTTCGCAACTGAATTAATATTATACCTCAGGTTCACTTGAAACTTAACCTGCTGTCCTGCTGTGTAATTAAGTCTGTTTAAGTTTAACTTGTCTTTAAGAGAAAATGTAGTAGCCAGCCTTACTTGCCTTGGATTTCCTATGTAATTATATTTTACAAGATAAGCTAATGCACAACTTCATGTT
>1380
GACTATTATTGGGAACGTTCCAATTCCTGCAGGAAGGAATGGGCATGTTATGAAAGCATAGGAAAGGTGTTTGCTATGAAGCCCTATGGTACTGAAGACTCTGTTCTTCTTGGTAATCGCTCATAGATAGCTTGGGTTGTCTGTCTGAACTGACAGGAAAACTCCAAAATTCTGTCTCTAGCTGCCTATAAAATCCCAAC
>1381
AGCAGCAGACCAGAAAAATAAAGCAAAACCCAAACAAGAAGGAAAAAAACAAAACAAAACAAACAAACAAACAAACAAAAAAACAAAAACCAAGTGGCAGTGTCCTTTTTAATCAATACAGAGCACTCCAGATTGTAACCTATCAGAAAAGGACAGCTCTAATATGACTGTATCTAAAACAATAAGAAAAATAGATGAAG
>1382
AAGACTAAGTTACTAATCTACTTTTAAAGTTTACTGAAGAAATACTTTTTAAAAAAGCACTTTCTGTGAAAAAATATTGAAAATATATAATGCTCTATGAAACCTCCCAATCTCTGTCCCCGTTCCTTTAATCCACGCTTCCTTTTGAAGCAGCCTTTGCCAACGTTTCTGCAAACTATTTTTGTTTGAAAATTTCAGGG
>1383
TCTCAGATCAAAGTCCCTGGGTACTGAAGGAAGGGTGTGACTGAAGGGGAGTCATCAATAACTTAGGTGACACACAATGCCTAAATGATGGATTTATAAAATCAACAAATAACAAAAATAACAAAAATCTTCTTTTTAATCTGGAATTAATTCAAATCTGATGTCATTGTATGCTTTTCTCATGTGAAACAGGAAATCAG
>1384
GCCTCACCTTGCTTGATCTGTTTTCCCACTGCACATACCACTTTCTTGTGAGTTATTAATTATTCTGTTTATTGCTTCTTTCCCAACTGGAGAAGAATCAGTTCTAGGAGACATAAACTTTGGAGTCATGCTGGTCTGTTTGGCTCAACCCTCTACTCTGAGTCCCTGGCACAAAGTAGGCACTCAATCTAGATTTACTG
>1385
AAACACTACCAGACTTTTTTAGCGGGTGTTAAGCAGTTGTGTGGAGGAGCATGGAAATTGCTCTCCAAGCCAAGAGGCTATGGTGGGAAGAGATTCCAACGCTAATGTGTTCTAATCAGATCCAAGCGACATCTTCAGCATTAGTGGACTGCAGATGTGGGTGTTGTGGACTGCACACTGGAAGCTCCCTGGGGGCAAGA
>1386
TTTTCAAATTATTTCCTACAAGATATTTGTAATGGTAAAAAATAAAAACCAGTAATTACATAGTAGAGAAGTCATTGACATACAATTTTAATAAACAAAAGATCAAAGTTAACACCGTGAACAATTAGATTTATTAGCATCTACTCCTGTAATTAATAATAACAAGGATCTGTTGCCCTCTTCTGGCCTCTATAGGTACT
>1387
CTTGTGGACATGCTGGAGCAGCACCCATGTAAATATGTATGACAGGATTAGCTTAAAGTCCCCTGCCATCCAGTAATCTATAGGCTAGCAAGACATAGGCAATTTTCTTTTGATATAAGCAGTGCCTTACTTTGAATACTTACGTTTGTCTGGGTTCATTTCTGGGTCTTCCATTCTGTTCCATTGATCTACCTGTTTGT
>1388
GGAGGGACCCAGGGCTCCAGATTTATATGTAGCAAAGGATTGTCTTATCTGCCATCAATGGGAGGGGAGGCCCTTGGTCTTGTAGAAGCTTGATGCCCCAGCATAGGGGGTTTTTAGAGGGGCAAGGGAAGAGTGGGTGGGTGGGTGAACACCTTCTTAGAGGCAAAGGGGAGAAGGGGTGTGTTGGGAGAGTAACAGAG
>1389
GCATTTTGCTGTTCTGAGCGTTTCCCATAACCAAGTGAGGAAGTCTCCCAAGCTTTTACTTGGTCAATTATATTTATTCATTCAGTATTATTTATTGAATATCTTCTTTGTACCAGGTACCATGGATACAGCCAGCATCCACTAATGGAGCTTAGCTCTGGTAGAGACAGATATTAAACAACGAAATACAAAATCAGTAT
>1390
TTATCAGAAGGAAAAATAGATTTATAAAATGGGTCCACAAACAGGAGTTCACTGAGCAGAGATTAGACCCTAGGCCAATGTCTCATCTTAACAAAGGGTGCTGAAGTGCCGCAGAACAGAGGCTTGGGGAATGCTCCTGCATCAGGAAGGTTTGCATGAAGGTGATGAGCATGTGTGTGATTAGTAAATGCCCCTCCTCA
>1391
CTAAATGTGGCCTCAGCAATGAAAAAAGTAAGCTAGATCGGCTATCTGGGCTTTCAAAAATGATTACTCTGAGAAAAAGACTCCATCATACAAACTAATGATTGAAATTCTTAGCACTTAGACCAAAAATAATAGTTCATTTTGTTAGTTCAATTCACACACAAAAATTTCACAAGGCACACACCATCACTTGTATAAGT
>1392
ACAAAGAAAAGAATTATTTTGGTTTCACAGCTTTTCATCCATGGCTACTTAGCCCTGCTACTTTGGACACGAAACAGAGAGATGCACTATGGAGAGAACATTTGACATGTACCAGAGGAACCTGTTCACCTCCTGGCAGGTAGAAAAACAAAGAGAAAGCAGGAAAGGTCTGGGATCTCACTCCACTCTAAGGGCATGTC
>1393
CGGCTGCAGGTTAAATATCTTAATTTCGAGGAGAACCTGCTTCATATAACCCAAGGGACCAGAAGACAGACCACTTCAATTCAATCTGATACTCTCTCAAATAGTCCTGCCACAGATACAGAAAACGTAGAAGATACATAATAGGCTTCTTGGGAGGGTACAGTCATACTGAGACTTGTTTCAGGGCAATACAGAGCTGG
>1394
CTGAAAGTAGCACAATAAGTTTCTCTGACTTAGCCATGTGTTCTAGTGAAGTAAATAACTGTCTCTTTTTCTCCTTCTTCCAAATACCCTTAAACAACCAACAGAACCTCATCTTGTAGTTTAAGACCAGGTACAAGGTAATGCTTGAACACATTGGTAGCCATTGTCTATAGATGACAATCCTCTGTACAATCCTTCTT
>1395
TTGTTGATGATGCTGACCCAGCTTCTAGTCACCTAACCTTCTCAGTACATTCATGGGGACAGAGATTATACAGTAACTTCCTATACTTATGATTATGCCATTATTATATCTACAGAGAGAGGGGGTAGAGGGAGAGAAAGCAGAAGAGAGGGAGAGGGAGGAAATGAGAGGAAGAGAGCCAGAGGGAACTGGTCAAGGAA
>1396
CTTCTCCCAAGAAAAATGCATCTATGATGAAAAATGTGGGAATCAATATTGTTGAATTTTAACTGTGGAATCTTTTATTTGCTGTGCAATCTTTACAGATGAAAAAGTCATTTACAAAGAACTAGTGATAAAACCAGCAATTGCACATCTACACTGAGTGCATAGACAGTGAAATGCAAAATAAACTGAATGAGAGATCA
>1397
TGTTAGCACTGGAGGCTGAGGCAGGAAAAGTGCTGAGAATTCAAGGACAGCCTAGGCTACACAGTAAGTTCCAGGGCTATATAGTAGAAGACCCTATCTGAAAAAATAAAATAATAAAATTAAAAAGTTTGTTTTTTTTTAAATAGCAACAACAAAAACTCTACCAAAACTGAGCCCTTACTTATCTATCTATCTATCTA
>1398
AAGCTGCAGTTCTGATGTAACCCTGTGACATACAGTTTCTTGTGCATTAAGCCAAATGTACAAGCATTTAATGACTAATCCTTTTAGGTATTTTAATGCCCACATGAAGATTTATTGAGGAGAAAAGGAAAGCATATGTGGTTTTCCGTTAGAGCCTGCCTGCGGGCGGAGGATTGAACAGATTGGCTTTTTTTTTTTTT
>1399
AAACTGTCTGATGCCATCCTTGGAAAGGATGGAGGGATAACATCTTTTTCCAAATTTGATATAAATTATACACCTCTAAATCTAGAAAGCTCAATGAATCCTTTAATACAAAAACATGGACATTAGATTATATCATATCAAAAATTCTGAAGGATATTAAAAAGTACTTGCTTAATATGTGAGGCCTTTGGCTCAATCCC
>1400
TCCTCCAGTTGCAATGTTCCAGTCTTATCCTTAGCCCTGTAGCATCACATGTGCTGTCGCTTTCCCTCCTTCTGTGCCCCCATTCCTAGGGGAACCTGCAGGTCTTTTATGCATTCACTATTCTTTCCCAACACCCTTCCTTTGCCTCAGGGTCTAACACCCAGAGGCACTCTCTGCCTTGAGCTCTGCTTGTCTGCGGA
>1401
GCACACGGAACCCCAATCCCAGAGGAATCTGAAACCCTTTTCTGGCCACTGTGGACTTCTGCAGGCAGAACTGAAAGTACACCTATTCATAGAGCTAACAAAAGTGGGGGGCTCCTCATCTTGGCCACTCCTGCTGTGAGGACAAAATACTTCAGGCTGGTCATTTTGAAACGAGGAGATCTGTTTCTCAGAGTTCTGGA
>1402
ACTGCCTCTTTGCAGCAGATACTGTCCTCAGCTCTGACAACTTTGACAGTGGCTCCCTTCCCCTTCAGTGGTGACTCCCCTATAAGCATTGGTCAGAATGCTCTGAGCATCTCAGGGGACAGTCTACCATCACTGCAGCTGCCCTCTCCCCAGACAGGATACACAAGACCTGCGTCTCCAGCCGGCCAGCCCCACCCCCG
>1403
CAGGCTCTCTGACCTTAGAAAGATGGACTTCTGTCAAAGTGCGTATTGATGTCTACACATCCTGGTTCCTACCCCTTCCCTGTCTGTATCTGAGATTCAGAAAGCCTGGATGGAGGCCTGTACTGTGAAACCACTCACCTCCTTAGAAGTGTTAGGAGGAGAAATCTCCATTACTACTGCATAGGTACTTCTTCTCTTCA
>1404
TTCAATTCCCCACTTATGCTAATTAGCTGATTTTAATAATAAATATACAGAAGTGTTGTCTAGTACAAATGTTCAAGCATAACCTGCATTTCGATAGCTTTATAGTCAAAAAGAATCTCACTCCAAGCAGCCTGTGATTTTTGTTAATGGCTCCCCTACAAAGATCTAGGCAATTATTCTAGCTAGTTAAACTACAAGTT
>1405
TAAAGACTGGTTATGACACCCCCAATCACCAAAGAAGTGGTTATATAAAATATGTAGGATTTGCCTGTATAATTTTGATGTTATAGACAATAGTTTAGGCTTAGTCTTCTAGAGTACTTAGGGTTTTTTATTAATTAATTAATTAATTAATTCACTTTACATCCCAATTGCAGCTCCCCATCTCTCCTCTCTTCCTAGTC
>1406
TGGATGCAACTGTATCCAAAGGAGGCAGAAGCATGTCAAGTCAGCAGCAGAACTTGGGAGTATTTTCCATTTGGTACTGGTTTTATGTGCATGAAATAGTCAAGTGAGAGGGTCATGGGAGCTTAGGCCAAGATTCTTAAAAGCTAGTCCAGCCAGGCAGTGTGTATCTGATGGGAGAAACCTAGTCTTTTTTTGTTACA
>1407
TGATTATAGTATAAAAAAGACTGATAGGAAAAGAGATTTGTAGAGAATGTCTGCCAGTGCTTTAGGATGCCAGCAAGGGGTCTGGCTGAGCCACACATGTGTTCTTACCTGAAGCCTTCCTCTGTGTGGGGGACATGATTGAAAGCCAGGGTGGAGGAAGCGGAGTGGGAGAGCTGCTTTCCATACAAGTCTTAGGGTTG
>1408
AGATGAAGTGGAGTTCATGAAAAGGGCTAAGGTGCAAACCTACAGAACCAGGAAAGAATCAAGCAATTACAGAGCTACCAGAGTGACCGGGATGGTCAGACTGGCCAGATCATGGGTGGAGATATAGGCAGGGAGAGGCAAGTGGGCCACTGGGTTCACAGTCCATGTATGCTGGCCACTATTCATACTAGCCTTACTTG
>1409
GTGGTCATCTCATGGTACTGGCATCTCCAAAACACTGCATGATCCCTTCAGTCCTGGGCCTTCAATTGCAACTGAGGCTGCACCTTCACCAATGGCCTTCCATGGCCTCTCACAGTGCCAAGCCTCAGCTGCTTTGCATGACCCCTTCATGCCTTCAAAACCAGTACCACCTGGGTGACCCTTACATATTACCAAGTCCT
>1410
AAGAAAATTGCTTTAGTGACACAAAAATACTAATGTTTTGAAGATTTCAGTTGTCAGAATACGAAGGACTTTGCTTAAAGGGGTACTTAGTTTGAAAATAGCTTTAGTCCTTGATTCATTCAATCTTGAAAAAACAAAACACCTGAATATTTGGTCTAGGATACCTGGAACAGCATGTGCCTACCTTATTTAAGTTATAA
>1411
GGAGCTGGTGCAGGGAGCCGCTCTTGGAAGAAGTCCTTAGTTCACTAGGCTGCTGCTTCACTCTCTGAATGTACCCGGAAGACTCTGTAGCATGTGTGTGTATGTGCACACCAGTGTAAAGTAATCTCTACGTATAAACAGTCTGACTGAGCAGCTCTAGAAAAATCTCAAATATAACTTTATGATACTTCTCAGTGACA
>1412
TCCATGCACTACTAGGGGAAAGAATGTCCTAAGTATTAATAACAGAACATGCAAACAAACATTCTACAGACAAACAAGCTCTGAATATTTTCAGTTTTAGTAGTAAGTGTTATAGAAGGAATGAGCAGGAAAGAGTAAAAGACCCCGAGAAAGCTAGAAGATCATAAGCAGGGACTGTGACTTTGAGTCCAACTTAATGG
>1413
CAAGGTGACATGATAAAGGCAGAGAAAATGACTTGCCACAGGTTTGGGTGATGAATGTATCAGACAGATCTTCGCCTGGGGAAAGAGTGGAGATTCAAGGGTGCTCAGGTATAGGAAAAAAATCTTCCCCATCCAGAGTGCCATGACCATTACTACAGAGGTTGTGCTGGGCAGGCACAGTTCTTGCTTAATGAAACATT
>1414
GATTATGGCTACATGTGTATATTAGAATGCATATGGCTTACAGAAATTAGTACAATATTATTTTCACAAATTATGTTTGTATCTTGAAAGGCATGCTAAGTGAAATGATGGTTACAAAAGACCAAATACTTGTAATCATCCCAGGGATATGCTATATCTGAGGTCATTTGTAAATCTCTGCGTATGAGAACATGATTGAG
>1415
AGGTAGGAACCAGAACCTTGAATGGTACAGGACTTGCACACATTACTGTAGGGGGATGGATGACAGGAAAAAGAGCCTATTAGTGGTATAGAACTCTCATCTATTACTGTAGGAAGATGCATGACTGGAACAAGAACTTTATCTGTGTTTGGGTGTTCATGCTCAGGCAAATTAGACAATCTTGTATCGAAAGTGTTAGA
>1416
TGGAGACTTTATAACAAGAAGGGCTATTTATTGAAGAACATATATTTTTTTAGATGAATTAGTATATTTAATCTGTTAATACAGCAATAAATATTGGTCACATCCTGAATGCTTTGTCTATTCAAAGCTTTTTCCAATGGCCACATATTGGATGTCTTGTCTATTCAAACCTGCTTTTCAAGTGCTTCTGTGTTGCCCCT
>1417
CCACATGTGTCCAACTATCATGGTGTTCATATAGTTGTGTGTATGTGCAAGTAGGTGTGTGCACTCATGGGTGTAGGTGCATGTGTCTGTGATGCACGTAGAAACCAGGATCCGTCTCAGATGTCATTTCTTCTTTAGAGACAGTTATCTCCAACTGAAATCTGGGGTTCAATAATTAGACTAGGCCAACTGGTCAGGGA
>1418
GTTGTCGATTTAGTTTATTTTAAATGATGTATAAAAACAAAGAGCAGGCCCATTTATGGGATGCAATACAATACTTTAGTATGTACACACTATATAATGTTCAAATGGTTTTAAGTGTATTTCTCAATCATTTATTATTTCTTCAAGACAAAAAGTCAAAAATCCTTTTCTCTTACCTTTAAAAATATTTTACTTTATTT
>1419
TACACATCTACACATATTTACTTAGACATACATGCACATGTTCAACCATATGTACACACATGGAAGTATATGCACACATATACATAAGCACATTCATACATACACATATACTAAATGTGTCCATATATAACTTCTTCCCTCTCTCAAAACTGGTATGTTTGCTATGGAGTAGCTGAAATCCAAACTAGTCTGCCTTCTGC
>1420
ATGGTAGTATATGAATATATCATGAATTTATATGCTGGGAATAAGGAACAAGTAAACTATCTAATCTATTTGATTACATTGCAATTTTTTTGTATTAATTAGATGGACTTCAAGAACTTTCTCATGACTTTGGCATAAAAATTGTCAAGACAGTGGAATAAGAATGAAATATGTTCATAACTTGAAAAAGGAGATGAAAA
>1421
ACCTCAGGGACAAGTCCTTTCTCAAGTGGCTCTGGAAAATAGATAGCCTTTTGCTGCCTGTGGGAATTTAAGTGTGCTGTGGTCTAATAGCTATAGTTTTTAAGAGTTCAGTTTTTCAAAACCACAAGCATGGATTTTCATGCAAAGGATACAGTTTTAAATATGAAACAGAACAATTTTCAATTGATAGCATATGAATT
>1422
TATTGATCTCTCATTTACCAATAAGAATGTATGGGGTTTAAAAAAGTTAACTAACCCGATCCACATGAGTGTTACTTAATGGTGTAGCAAAAACACAAAATCAGAAATTCTTACTCAATTCTGTTTTCAGCATATCACAGTAGTTTTAGGTTTTGAACAGAAGGAATTTTAAAACAAACCAGCAAGCTACTATTCCAGTC
>1423
GGGAAGGATTCTGCCCTTTATATCCCTCACAGAGCGACACTGGTCAGCTCTATGATAACCCTTGCCACACTTAGAGCAAAGAGTGAGAGTCCCCCCCTGTTTATCTGGAGCTCTGCAATCTTTCTTAAAATGCCCAGGCTTTCCGCAATTAAAACATGTCCTCTGATCATTTCTGCTCATGGAGAGGTTCTGAGATTGGA
>1424
TCAATGCACCCTGAGACTGGAGAATCCAGCACACAGCAGTATAGAAATTTGTGTCTCTAGGACATAATTATCTATGTTTTGCCTGTGTACCATGCCTATACCTACTCAAGGATACCCCATTCCTTTTCAAGCCTATGGAATGCTTGCACACATGAGGCCACTTGCTTCTAACATGTGGTTGATTAGATCCAATGATTCTC
>1425
CCTGCCAGACTGAATTCCACCAAGCAATTATGAACAAGAAACAATAACATCCAAATATTAGAGACAATGTAGTTGAGAATTAGACAGGTTTCTACCTCAGCATTAAAGAACCCAGGAGAACCTACAAGAAAATCATCTGCTATGGGACCACTGCAGCAGAGCTGCCATTGTCGTGTTTATAGGGCCAGGCAGCACACCTC
>1426
ATTAAAAACAAATGTTAACCCTTTTGGGAAAGAGGAGAATGTTAGATTGAGCTGTTTAAGCAGCAATGACATTGTCACTGCCCAGAGGACTAAAGTGGACAAGGACTTTCCTATGGGGGATAAGGCTAGCCCATCTCTGTAATCTGAATGACCACATGAGGAATGGAGATGACATTCTTTACTGTGTGATAGAGAGCCTT
>1427
CATGATTTCAAGATGTGCTACAGAGCTCTAGTAATAAAAAACAAATGGTATTGTTATGAAAACAGACAGGCTAATCAATGAAAGCAAATCAAAATCTCAGTCTTAAACCCATATACTTATAGACATATGTCCATATATCTATGGACAACTGATTTTTGATAAAGAATTCCCAAATATACAGAAGAATAAAAGAAATCTTC
>1428
CTTCTTTTCACACTCTTCCATTGCTGGTCCTTGCTAACACTTGACCCAACTTCTCTTTTCTAAATTTCCTTTGCCTCCTGGTTATTAGTCACAGGTAGTATGAATTTGGCAGCCTGAACCCATCATTTTGTTGTATGCCTATAGTAGTGTCTAATATAAAGCCAACTACATAGTTGTGGTCAACTATTTGTGCTCAGAGA
>1429
TTAAGTAATTATGCCAGGTACACAGAAGGAGTGTTAGTGGATTCACATAGAGCTGCTCACCAGTCAGAAGCCAGTGCTCATCACACAAAACTCTGGGAAGGAAAGTTGCAAGTTTAATCGGTGGCAGGCACCAATTGAGAAGATGGCAAGGGTGCTGTCTCCAAAGCTTCATGGGTAGCTCAGACACTGAAAGCATCTTT
>1430
AAGTTCAACTTCTGAAGCATCTCATTTTTTTTTTTCCTTCAGTGAGTATACATAGGTACTCAGAAATCTCAATGTAGGCCAGTAGGATGGCTTAACAGGCAGTCAGTTGCAGTACAAACCTGAGAATCTGAGCTCAAATCAATTTTTACAAAAAACCAAAAATCTTCATTCCCACTGCATCTTCTGAGCCTCCTTTGTGT
>1431
TTTCAGCATCTAATGAGAAGATTATGAGGTTATTTTCTTTCAATTTGTTTATATGGTACATTACAATAATGGATTTTCATATATTCAATAACCCCTACATCTTTACCATACCATATGGGGAAATATGCTTTGAACCAAAAATCAAACCCTTTCTCCCTTAAGCTGCTTCTGTCAGAGTATTTTTATCACAGCAACAGGAA
>1432
CTTCAAAAGTAGTAGATTAATCAATTGTCTTCCTCCTCTGACTAAATACCTGAGAACCCCAACTTAAAGAAGAAAAGATTTTACTTGGCATACAATTTCAGAGTACAGTCCATGATGGCAGAGAAGACATGGGCCCATCTTGTCACATTACATTTTCTGAGATAAAGCACACAGACGTGAATAAAAGTATTTAGTTCACT
>1433
AAATGGAACCTCATAAAATTGCAAAGCTTCTGCAAGGCAAAAGACACCGTCAATAAGACAAAAAGACCACCAACAGATTGGGAAAGGATCTTTACCTATCCCAAATCGGATAGGGGACTAATATCCAATATATATAAAGAACTCAAGAAGGTAGACTTCATAAAAATTAAATAACCCCATTAAAAAATGGGGCTCAGAAT
>1434
TTGGGGCTAGAATATATAGAATATATGAAGTCCTAAGCGTTAAGTTGGCACATACATCTTGGGAAAATATTCGGTCTCTAGCTCTCTGGTATTCTTCTTCTCTTTCTTCTATAGATTTGCTTCTTCTGTCATCTTTCAAACGTATTCTCATCTAAAGAGGAAAAAACCAATTGATTATTAGGAAAATGAACTATTGGTAC
>1435
TCATTTGTTGTTTTGTGTTGTTTTACTTTGGTTGTGTAGACAGGGTCTCGCTGTGGAGCCCAGGATGGTCATAACTCCCAGCAGTCTTCCTGCCGCAGCTTTCCAGGGGCTGGATTTTCAGTCATGAACCATTGAGTCTGGCATAGACTTGTTCTGACAGGTTTTCTGTTTGGTTGGCTTTGGTTTTGAGTTGCTAGGGG
>1436
AAGACAAGCAGGGTATGTCACTTGCCCAGTTGCCAAGGAATAGCCTCGGCTGGGTCTGCGTTCCTGAGAGAGGGGTGTCTGGGAGTAGCAGAAACAAACATGTGGAAGTCAAATTGTGAGTTCAAACTAGGAAAATTCTAAAAGATCTCAGGATAGCACATGGATTTTCTAAGCAAAGTCAGAAAAATTACTATGAATTA
>1437
AGGGATTGTGAAGGACTGAACCAGGTGCCTGTGCCAAGGTCTGCCTTATATCCCAGTCCTCCCCACAACAGCCATCTCTGAGTTTGGCCCTTCCCTCCCTCAGCGAGAAACAAGGGTGCAGAAGGTTCCAAAGCCCCCTCCCCGCCCCCCCCCCCAGTTGTTGCTCTACCTTTCACTTTAGTATTATGTAAAAACCCCCA
>1438
TTTCCAAATTCCTTCCAAACCTTACTACAACAATGTGTAGGGTATTCGGAATAATTTCATGATTTGGTGAAAATTCCCAATTCTAAATTTTATAGGAAGAAAGTGGAAAAGGATTACATTCACATTTGATGAGTCTGTGCAGTTTTCCTAATGTTCTTTCAGCATATATTGTTCTACCAAATGTGTAGCACCTGGATTCT
>1439
AAGCTTATCTTTTAATTGGAGTGTTTTATGATTCAAAGGTATCATAGTATAGTGAACGGACATAGACTTAAGGATCATTTCTACTCTTACATATTGTATGTGTGTTTGTTAACCTGGGCATGGTGGCATGTCCTTGTATTTTTAGTGCTGGAGAGACGGATACAAACCACTGTGACTTGTTTGTAAGGCAGCCTAGCAGA
>1440
GAAGCCTACAGAACTCCAAATAGACTGGACCAGAAAAGAAATTCCTCCCGACACATAATAATCAGAACAACAAATGCACTAAATAAAGATAGAATATTAAAAGCAGTAAGGGAAAAAGGTCAAGTAACATATAAAGGCAGGCATATCAGAATTACACCAGATTTTTCATCAGAGACTATGAAAGCCAGAAGATCCGGGAC
>1441
CCATTGCGGAAAATACTTCAGGGCTTCATAAGCCTAATTAGAAATTCATTAACTTAATCATAAATTACCCCTGGCACAGGTCAGCTTGTTACCTTTCCCTCTCAGCTTGGAATTTGACCCATGGGTTCCCTGTTTAATGTGGCAGCTGCTACATCCTCTGTGAAATGCTCTCCACTAAGGGGCTACCTTCCTCACTCTGT
>1442
TACCAAGCTTTCATCATCTCAATCAAACACTACTGAATCCATCCATAATCATTTTGGAGAACTTAAGAGAGAGATTTCCCTGTGATGAATGGTTATAACCTTCTGTCGTGGCTGCCTCTCATCTTCACTTATTTATGTTTTAGCATTTCACAGGTTCTGTGTGTCCTCATGCCTCCAAGTAGCTCCCATGTGCAATTCTC
>1443
GATAGAAGCTTGCAATTTAAAAAAAAGTGTTTTCTAACTATTATCAGTAAAATTTGCTCAAATGGATAGTAATTTCCTACAGAATGGCCAGTTTTTTTTCCCCATCACATTTTTTTCTCATACAATCAGTATATAATATATTCACCAAATTTAAGAGAGTTCCTGGACAGCATTTCTTTCTCTGAGACAGATAATTCTTT
>1444
CCTTGTTTCCTTTCACCGATGAATGAATAAAACTCAAAATTACTAAGAAAGCAAAAGAAAATAATGGATATCCAACTTATTTTGAGTAAGATGTTGATGGTTACATACTTCATTTGTAAGAATTTGGCTGTGTGGTGGCTCCAGAATTAGTCCCAGCACTTGGGAGGCAGAGGCAGGTTGATATCTGTAAGTCTGAGGCC
>1445
CTTAAATCTAGAAGGATTTAATCTGTCCAGACTGACTGACATTTGGGGTGTTGAAGAATAGCACTTTCTTTTGCCCTATCAGGGACTCGGTATACCTGGCTTCTAAAGTTCAGAAAGTGATAAAGAGGCTCACATGTACTACATCACTTGAGTGAGGAGACATGTTCTGTAACATTTGGGGTGGCTGTGTAATGTGGATT
>1446
TCTCTCTCTCTCTCTCTCTCTCTCTCTCTCTCTCTCTCTCTCTTCCTCCCTCCCTCCCTCCCTTTAGTGGAAGGAGTGGGGTAGAGGGAAGGGTCTGAGAAGAGAGGAAACTGTGGTCAGGACATAATATATGAGAGAAGAATTAAAAAAGAAGGAAAGAAAACAAACATTGCTAAGGATGTGGAAAAAGAGGAATCCTA
>1447
TGGGCAAGTTTGATAAAGACCACATTCATTCTTCTTTAAGTGTTTGATTGAATTCACCAGGGAAGCCACCGGCCCATGGCATTTCACAGTCGTGTTTCACCCTTCCTTACAGAGAACCCTGGAAAGCTCCTAGGACAGGGTTGGAGTCACTCTGACTGCTCACTGCCAGCATTCTCAGCCGTCTCCCTCTGTGCGCACGG
>1448
TCTTCGCCGTAAGCTAGAAGGAACAAGAGGGCTTTTTCAGCCAAACAGTGGGCAACAAACCAGCTGCTCCTTTCTAATACACATTGGTTCTTAATTTCTTTTTCTTTTCTTTTTTAAAAAGATCTAATTATTTATTTCACGTGTGTGAGTGCACTGTCGCTGTCTTCAGACACACCAGAAGAGGGCATCGGATTCCCATT
>1449
GCTAAGGAATGAATATCACAGGAAAGCAGGCTACTTGGTATAAACTAGCCCTAACCAAAAAAAGGTCACAGGTTTGGTAACAAGTGTGCCTTAAGGAAGCAAAGACATTCAATGGGCATCCCTCCACACATTCAAGCAGCTCCTAAAGAAATATTTATGAAAGATCAACTAGCTAGGAATTACTGTGTTTTTAAGGGAAT
>1450
AAAAGGAGCCCGCCTAGATGCCCATCGATACATGACGTGACCCACGCACACAGCGGCAGCAATAGAACTGTGGGTTGATAGTGTATTTTCAGAAGTGGCAGGGCAAGTTCCATAAGCTCAATCAGGATTAAGGATGTCATCTGTTACCAGGCATGCTGGTGCCAAATGCTTTTAATCTCAGCACTTGGGAGGCAGAGACA
>1451
CATACATATTTTAAAGAATATTAAAAAAAATAATTTATTTCTGAACTACAGGGATTAGCCCTTTATTTAAAACCAATGACCTTCCTATAAGACAAGAAGCTCTGGTAGTCTTCGGTGAACTTTCATCAGACACTTGATGTTGTAATTTGAAATTATTGTTGCTGGTCCTTAAATTAAAAAAAAAATGGATGGTTTAAGTT
>1452
TAACCTTGGCTGTTGTCCTGGAACTCGCTCTGTAGACCAGACTAGCCTTGAACTCACAGAGACCTGCCTGTCTCTCCCTCCAAGTGCTGGGAATAAAGGTGTGCGCCACCATGACTGATCATATTAAAGGTTGTTCTTGCTGACATCATCCCATCTAATAAACACAGAAGGAAGGGTCTGCATCAACTTTCACCATGGCA
>1453
TAGTATTCCACCAAGTACCACTTTCTCTGCTCATGTGCTGATGAGCACTTTGGGTTCTATATCTTGACTGTTACAACTAAGGCTGCACTTTACACAGGAGTATGGGCACCTTTTTGTCTGTACCATTAAATGCCCATACTATGTCCATGGCAGTGCTGATGGTTGTCTAGAGCAGAATTTCTTAACCTATGAGTCTTGAC
>1454
TGTGTGTCCAATGGGCCTCTTTTTCCAGTGATGGCCGACTAGGCCATCTTTTTATACATATGCAGCTAGAGTCAAGAGCTTCAGGGTACTGGTTAGTTCATAATGTTGTTCCACCTATAGGGTTGCAGATCCCTTTAGCTCCTTGGGTACTTTCTCTAGCTCCTCCATTGGGAGCCCTGTGATCCATCCATTAGCTGACT
>1455
TTCTAATGAACAAAAGCAAGTGATAATAAATTACATTCTCCACAATTATTATGGTTCTAAAAGTTTCTTTACAAAGTCTTTGGCTATAGAGAACCTAATTCCCTGTACTCTCATCCTTTTTTATTTTTGCTTTTCAAACCAGGAACTATTGTCCTAGACACACTATGGACTGGAACTGGCAATCCTCCTGCCTTAGCTAC
>1456
ACCTCCTTCTATCTGAACAATGCTGGTCACAGTTTAATGCCAAACTCCAGTCACTTACTTTTAATTTATGTATTTCTATTTATTACATTTATATACTGTTGTTTCTTGAGAATTTCCTAGATGCATATAATATATTTTGAGCATGTTCATGCTCCACCACTCCCAAATCCACTCTCTACCTTCAAACCCCTCCCAACTTT
>1457
TTGGAGAAGCAGTGAATTAGAATAACACTATAAACAATGGAAGAAATTTCTCTGATAAAAACATGAGAACTGTTATATTTTCTATAGTTTCTCAAAACAATTATATGCCCATTTTGCAATGTCCATGTTGACAGCACAGGCATCTTGTAATCCAGTGCAGCTTTATGTTCTTGCCAAGTGTCTTCTCTACATTGTGTCTT
>1458
CACCCATTCCCTTCAGACCTCTCTGTTCACAGCAGGTGACTCTTGGCCACTGCTGCTCTGACCTTTGTAGGTAGGTATCCTTGTGCTGCCACTGTGCCCAACAAGCGTGGCTCTGTGCTCCACACCTACTGTCAGCCTGTCTGCTTGGATGCATTCTAGTGCAGTGTTAACGTCTGAAACTTGTGTGGTACCCTTAATTC
>1459
TGTGTGTGTTTATGTACATACAGCATGTGCATGCCATGGTGTGTGTGTGTGGAAAGCAAAGTACAACCTTGGTTGTTTATCTTCACTTTGTACTTTGTTTGAGACGAGGTCTTTGCTTCTCTGTCCTATATGCCAGGCTAGCTGTCCCCTATGCTTAGTGATCTCTGCTTCCTTTCTTGGAGTATTAGGATTTCAGACCC
>1460
ATTAGAGTTGACTCTGATCAGCTTTGTGTACCCTGGTGTGGTAATGTATAGAATCCCAGAACTTGAGAGCTTGTGACTGGGAATGGCAGGTTTCAAAGTAGTCCAGGCTGTGTAGTAAGCCCCTGTCTGAAATGACACGCTGAGATGAAATAACTACAGGAAGAAACACATTCATTACTTTGCTTGCCATCAGCTGACAT
>1461
GCTTTGAGAACCTGCAAAAATTCAATAATGATTTACATGATTAAGAAAAATATCCAACTTTTATTCTTCTTAACATAAAAAATAAAAATACATTATTTTCATTTTTTTTCCTGTTTTCAAAATCTTCCAAAATGTGCATTTGTATTTCATCTATTATTCCTTCCTTTCTCTAAAGAACAGTTTAATTTAACATACAGATT
>1462
ACAAGCACACCTTTAGCCAGAGACTTAACATTGCCACTCCTCAAGCTGATTGCTAGGTTTACTGGTACATATTACTGGTTTCATATTGCTATGGTTGAATCTAGACTGTTCCCCCAAAGGCTTGTGTTTTGAAGATTTGGTCTGCAGGTGATGGCATTACTTTGAAGTCTGTGGAGCCTTTAGGAGCTGAGGTCTAGCTA
>1463
AATGAGTGATTTCTATAAAATCCATCTTCTTTGTATGGTTGGAAGTACACCTGCAGCCATGGTGCTCTGTTGGGTTCCTGTGTCAGTTTCAGATTTCTAGTCCACATACTCTATACACAGCTACATCCAACTCTACTTAAGTTCCTGTTTCCTGACCAGTCAGTCCACAGGAGTTTGGAGTTCACAACTGACAGCGAGTC
>1464
ATTAATCTATCCTAAAAGATTGGGCCTTTAAAGTGTTTAAAGAGAGGAAGAGTAATGCAGTGAATGTTTGGCTAATGTGATGCAGTATTCTTGCTGAAGGACTTATGTTTAAAAGCAACCTCTTTAGTTTTTTTTTTTTTTTTTTTTTTTTTTTTCTCTTCATTTTCTTGAGGACGTGGAGGGCATTACTACACAGACTA
>1465
GATGACTGGTTCTGGATCTGTAGTAACATCTCAGAAAATCTCTCCCAGCATGCTTAGCTCATGTGTGATTAGCTTCCTGAAGGACTGTTTAAGTTGCACACAGGCCAAAGCAACATTAAAACCATAGACTGGTTTAATTTCAAGGCTTTAGAAATATTCAATTTTACATTTCTCTTGCATAGGATATAGAGGATTTATGA
>1466
TCTGCCAGTCTCTATCATCTATCTGTTTACACACACACACACACACACACACACACACACACACACACACACACTCATAAAGGAGATATAGTAGAGTGGCTTTCAGTGTGGTCCTGCTGTTCAACAATGGCTGTCTTCCAACAGAAAGTTCTAGAAATAAATAGTTGTTCAGTCCATGAGTAGTCTTAACTGGTTTTCTG
>1467
AAATGCTTCATACAATATATCCTTTAACATGATTTATTCTACAAGAAAAATAAATATAGAGGTTAATGATGTAAGGGTATTTTATTTCTAAAGTACTATGGGGATACAAAGAAGAATGAAATAAATTCTCTATACTAAACAAAGTACATGTTATATAAAAAGACAAAATTATATCTGATTGATTAGATTTTTATTTAATT
>1468
ATTAGTTTAGAAAAACTTTTAAAAAGAAGCATAATTCAGAATAAAGAGCCTACAACTAAAAAAGAAAGTTAATGAGGCACTCATATATCTTCTAGTAATGGGAGTGTGTGGGAGAGAGAGACAGAGACAGAGACAGAGAGACCGAGAGAGACAGAGAGAGACAGAGACAGAGAGATAGAGAGAGACAGAGAGACAGAGAG
>1469
TGAAGCCAACCTAGGGTACATGAGAGCCTATCTCACAAAAAAAAAGAAAAAGAAAAAAGGAAACAAAAGTCTCTCTCTCTCTCTCTCTCTCTCTCTCTCTCTCTCTCTCTCTCTCTCTCGTTTTTTTGAGACAGGGTTTCTCTGTATAGCCCTGGCTGTCCTGGAACTCACTTTGTAGACCAGGCTGGCCTCGAATTCAG
>1470
CATCCAGGTGCTCATGCCTTCAATAGCTCCTGCATCCTGGACTTTGGTGTTGGTAAGGATTGGTCCCGTTCTTTTCTGTTTAGGTACCAAAAATGTATATGAACATGTGTTTGCTTCCTCCTTACCACCTGTGGCATGGGGATATCTCCTTGAAGTAGTCTTTTAAAACTGTTCTCCTTTGCAGTAAGGAGATTAGCGTA
>1471
CTGGCTTACAGAAGCTTAACCCAAAGGCAATGGCATCATGCTGTCTGGATCATGCTTGACCAGACTTACATATATATATGAGACCTCAAAGCCCTGCCTACATAGTCATACCCTTCCCCTAACAAGGCTACACCTCTTAATAGTGGCACTTCCCATAGGCCAAGTATATTCAAACTACCACAAAAGGAAAACTGAAGTGG
>1472
CTCTCAGGTGTTCTGTCACAGCAATGGAAACCCCAAACAATCCTCAAACATTAAGTCCTGAATCCTTTTTCTCAGTCATAGATAGTCAGGTTTGCCTTGGATTTTAGTACACACTAACCACAGATAATCGAAATTCAATACTTCTTTTGCTTTTTCTGAGTAAATGACCAAATATGGAAACTCTAAATCCCCCACTTTTT
>1473
ATCGGCAAGCATGGAGCCTGCTGGGTATTTACCAGGTTCTCGCCAAGCATTCTAGCTGTTAGCTTGGTGGTTTTGTGGGACTCCGGACAGTGGGATGTGTCGCTGATTCTTTTGCCTGATCTTGAGACTCCAGCTAGTTTGCCGTGTCCGGCCTCCACGTGAGGGCTTTTGCGTTGTCTTATTGTATCTTGTTTTGTTGT
>1474
TGGGGATGGGCATGGAGAACTGGGGGCATGTTATCCAAGGGCGTACTGTTGTGTTTTTGTATGACAAATAACTTCTAGCTATTTGCTGTACAAACATAGTATCTATAAACAACAATAATATATTTTGTGATTAAAATTTTCAGAAGCCTGCAGTGGAAGTGCCTGCCAGGAATTCTAGTATTTGGGAGATAAATGCAGGA
>1475
ACATGTCCTCCATCCCCGGGATCATCCAGCAGCTCTAGCCCACGCCAACATCATAGTTCCTGAGGTTTTCCTGTTATGTTATTATCTCTGTGATCTGCATGAGGCCTAGGTTTGACTGCGGGTAACAGAGCAATGAGCATTGAGTTGTATAAGGAAGAGTATGCCTATCTCCTGACTAGGAGATAGGACAAAAGTATTAA
>1476
AATCCTAGTGCTTACAAGGCAGAGGCGGGCTGATCTCAGGAGTTCCAGGCCAGCCAGCCCATACAGACAGACAGACAAAAGCATTGTAGGAAGATCACAGTAGCAAACATGCCAGAGAGGGAGACTTGCTGTAGCTCACAAGTTACTTGCTTAAAGTTTTATCTGCTGCTCGAATTATTTGGCCTTAATTTTCAGATAAA
>1477
TTAAAACAGTCACATATGTAAGCCTGTGTTTTTAAGATATTTGTGGAAAGAGGCTAAAGCAGAACAAAAATAAATAAAAATGCGCACAGATTCTTGGGAGTGAGTGTTATTATGGTGTCATCATTTTTTTTTTTAAAGGGAAAAGAATAAAGGTTGGGAAGGCAGCTGCTTACCACAGTAGTCTATAGAGAGAACAAGAA
>1478
CTTTAAATACACCCTACATCTGCAGTAAGCTTGAATCGTATAACAAAATGCCATTGTCTGCATAACTTTAAAAGACACTTTTATCCAGTGTTCTCAGGGCTGGGAAGTTTAAGGTCAAGATGTCTGCTGATCTGTCCTGGTGAGGGCCATCTTTCTGCTTGGAAGATGGCTGCCATCTTGTTGTGTCTTTGTATGGCAGA
>1479
TTAGTATTAGAATACAAGCAGCTACATATCCATTTTTGTGTCCTATTAAATAGGACCTTTTCCTCTCAGATATACATTGAATATGTAAATTGTAAGTTATTTATAATATCCAGATCATCACATTTGGGGATTCAGTTACACTAGTCTATCATCTATCCTATATTAAAGTTTTTATAATTCTATAGCTGAATAATGTTTGA
>1480
TTGGATGGATCGCTTCTTTGGTTTGTGACCAGTGCTCTATCTGGAATGAACAGACAGATGCTGGTTCCTGTTTACCCAGGAAAAGCCGTATAACGTGTTGGCACGCAAGCATCCTTTTTGGACTAGTCTCCCTATGGTTACAGTATAGACCATCCATCACCAACCTCCCTCTTTACTCCAAGTCTTTCTCCACTTCCCAT
>1481
GTTAATTTAGCTAAGAGTTTATCTTATTGATTTTCTCAAGGGACTAGCTCCTAGTTTTGTTAATTCTTTGTATAGTTCTCTTTGTTTCCACTTGGTTGATTTTAGTCCCAACTTTAATTATCTCCTGCTGTCTACTTCTCTTGGGTGTATTTGTTTATTTTTGTTCTAGAGCTTCCAGATGTGCTGACAAGATGCTAGTA
>1482
ATTTTTCTGGAACAACCACAGAATGTTTCAACAGGCCAGGTGTATTGCCAAACATAGGGATGACTCTTTGGTTGAGTAAACTTGTGGTTGTTAAACTTCCCCTATTCCCTCCCCATTCCCCCTCCCAGGTTTGTGGTTTTTGCCTTTAAAAGCTTGTGAAAAATTTGAGTCGTCGTCGAGACTCCTCTACCCTATGCAGA
>1483
ATAAAAAAAAACAGGTGTTTATAATTATATAAATTAACAACTGGATCTTCAATTTGATTCCATTGGTAATCCTTTCTGTTTTCTGTATTTATGTTAATACTATGCTGTTTTATTACTATATATCTGTAATAAAGCTTAAATCATGACTGGTGATAACTCTGGAACAGAATTCTTCTTCTTTTTTAGTTAATTAATTAACT
>1484
AGTCTTGCAGGATAACTCATATTCTTTTGAACATTGACTCCACGGGAATTTTGGGTTAATTTCCTGGCATGGCAAAATAGAAAAAAAAACTAAGAATGGGCACATATAGTATTTTAGTTTACTACATTTGTTTTAGATTGTTTTAATTTTCAAAATGGGGGTGATTTGGGGTTTTATGGTTATATTATTCCTCTGGGAGA
>1485
GCCAGGGATTTATGGAAACTGAAAGCTAATACCCAGAAGCACATGAGGTTCTGAACACTTTGTTACTGAGAATGTGAAACAGATTTCCCCAGAAAAACAACTAAGGCAAAAGGAATCCCAACACAGATGTGATGGACCATACTTCTGTGATCTTGACTCAACACTGATAAGATATCATTAGAAGATCAGAGAAGTTAACA
>1486
CATAGAGGTGTTTAGTAGGTTGAGTTGGTAAAATTACTAGAGTTTAGGGTTAAAGTTTTGTCTTCAGAGTCCCAGTGGGCTAGCCTCGGCTACACATCCAGATGATCATTGATGGGCTAGCCTCAACCACACCTCCAGATTATTGTTGATGAGAACAGAGAAAGGACTTTGCTTCAGTCAACACGGCCATGTGAGACAGA
>1487
AAGAAAGACAGCATTTTCAACAATTGGTGCTGGCACAACTGGTTGTTATCATGTAGAAGAATGCGAATTGATCCATACTTATCTCCTTGTACTAAGGTCAAATCTATTGGATCAAGGAACTTCACATAAAACCAGAGACACTGAAACTTATAGAGGAGAAAGTGGGGAAAAGCCTTGAAGATATGGGTACAGGGGAAAGA
>1488
TCCAAGGTTGCTATAGCAAATGACCACAAAGCCTGCTTAGTTACTGAGCACAACTGCATACTCTCTCATTGTTAGAGGCCAGAGGTGTGAAATCAAGGTCATAGGAAAGATGGCTACTTCTGGAGGCTCCGAGGGAGAATCAGTCTCGTGCCTCCTTTTTAGCCTCTGGGAGTCACAAACAACCCTAGGCTTAAGGACAT
>1489
CTCATGCTCGTGCATAGTCATGGATGTGTACATGTTCAGGGCTTCCTCTGAACCAGCTCTTTTCATCCCAGCTGTGAGGGTGGCCCAGCAAAGTCGAGGATCGGGTTAAAGAATCACAGCGAGATGGCTTCTGAGTGACCTTCAGTAGGCAGAGAACATCAGTTGAGGAGAAGTCACAGAGTTTGTATTTCCCAGGTCAG
>1490
GGAAGAGTGTGTCAACGTGCGTGGCATCTCTCTAGAAAAAGTTTTGTCACACAACGATGGTAAACCTTCATCTCCGACTTTCCTCAAAAGACTTTGAGACCTCTTATGGATAGTTATTCTAGAGAAAATAAAAATACTCAAACTTTGCAGTGACCACTGTTTGTCAACTCCAAAATGAACACTTGCATTCACTGTATGCC
>1491
TTCCCAGATAAAACACACGCGCGCACACACACACACACACACACACACACCTTTTATTTTTTACAATAAGCCCTAAACAGCACAAGAGCTGGGCAGAGATCCACCCTCTATGCTATTAGAACCTACTTTCCTATGAATAACCCCGAGTCATTACTTACTGTGTTTCATCTGGGCTGCTCTTAACTCCAATTGGCCAGTCC
>1492
GAAACCTTTCCTCTGGCTTGGGTCACCCATTCACCACAAGCCGTGTGTAGCACAGGCTAGAATGCCACACCTCATCCTGAGAGGCCTGGGTGAAGGTGGAAAGGAGGCAAAATGAACTTGGCTCTTGTCCTGGGGTCAGCTCTCCTCTTTTCTGTAGCTACTGAAGCACTAGCTGCAACCCAGAACACAGAAGGCAGATG
>1493
TTGTCTTGGCATAGCTTAGTCACTATCCACCATCTTCCTGCCAGTTTTGTTCATAACCCTCATCTCCAACCTCATTTCAATTAATATTTTGAGAGCCTGTCTAGGAGCATTGCATTTGAACATTCTACATAATGCCAGATGCACAGATTGGAGACTCCTTTCTATGGACCAGTTTTGCAATTCTCTGCTAACCAAGAGTC
>1494
GGAGGGCAACCTGGAAGAGTTGGTTCTCTCCCACCACAGAAGGATCTGAGATTGAGCTGGTCGGTCATCATGTTTGCATGGCAAGCACCTTTAACTCACTGAGCCACTACCCCAGTCTCTTCCCATCCTCGTTAAAACACACATACACACACACATACACACAAACACACACATACCTACATACATACACACACACACAC
>1495
AGAGAGGCCTTCTAGTCTTTTCTCCTTTGTCTTACTGGAGACCAAGAGCAGGGCATGGTGAGTAGCAGGTAGGTGCTGTACCACTGTGCCCGCAGTCTCCAGGGAATCCATGAGTTCAAGGTATTCCCAAGGTTACTGGTCTGTGGTGAGCAGGGGTTGCAGGGGTGGGGTGGGAAAGGACACTCTTCTGGTGTGTCTGA
>1496
ATGGAGTAGCAATGGCATTTGAGAGACAGTGTCTTTTTATGGTTTGTTAATACTTTTCTTTTTACTGATGAATCATATCTCGTTTTGTGGGTCTATCGGTTTGTCTAATTTGGGGGATTTTTTGTTTTGTTCCAGAACAGTCTCACTATGTAGCCAAAGCTACCCTTATTTGCAATCCTCCTGCCTCAGCCTTCTCAGTT
>1497
TGAAGTGGAATCTCAGGGTTGTTTTGATTTGCATTTCCCTGATGGCTAAGGATGTTAAACTTTTCTTTAAGTGCTTCTCAGCCATTTGGTATTCCTCAGTTGAGAATTCTTTGTTTAGCTCTGTACCCCATTTTTAAATATAGTTGTTTGGTTCTCTGGAGTCTAACTTCTTGAGTTCCTTGTATATAGTGGATATTAGG
>1498
ATCAGAGTACATGTATGGTTGTGTGAAATTTTCAAATGAAAGTTAATTTGCAAAAATACAAATGATCGATAAATACATTAAAATATGAAAGAATCCTATTATTAAAGAATGTAAATATATTATAAAATGTCATATTGTATTCAATAAATATGCTTAATTGCCATGGGCCAATTGAAGATAAAAATGGATTAACAAACTTA
>1499
CAGATGCACAAATGCTTGTCAAAATAGTAGCAAATAGTAAAATACTGCAATAATTATATACCAAAACTAAGTGGCATTTATTTAGTTGTAGTTGGTTCTGTGTTTGATAAAGGTTAGCTATAATCAGCATATTAACAAGCTAGAGAAGAAAATCATATGATTGTATAAGTTAAAATAGAAAAATCATCTGCTAAAACTCA
>1500
TGCCTGCACCATTAGAGTTCTATGCTCTTATCAGCATTCTAATCGGATACACGTGTGCTTTTAAAAACTTTTACACAGATGTATTGGTTTTTAGATACCACTATTGGCTATCATTTTTCCCTCAGGTCTGGATGTTACAGTGAAAGGACTGCAAAATCTAAACGACTACCTGGTTTAGACAGATAACAGCTGTTTGGAAG
>1501
AGCACCCGACTGCTCTTCTGAAGGTCCTGAGTTCAAGTCCCAGTAACCACATGGTGACTCACAACCATCCGTAAGGAGATCTGACTGGTGTGTCTGAAGACAGCTTCAGTGTACTTACATATAATAAATAAATAAATATTTAAAAAAAGAACTGTCTTGAGTCACTTCTTTGGTTTTGGTAATAGAAAAAGATTGGAAAA
>1502
CAGTCCTTACCTGTCTCCAAGGAATGATAAAGGGAGGAGGACGCCAAGACTGCAGGTGAAGAGCAAGAGTGTGTGACGTGGATGGTCCTGTATAGCTCGTTCTCGGGCTCCTAGCTCAGATCCGAGTCATTCCCCTTCCTTCTGCTCATGCGGTACAGAAGCAATCAGGATGTGCCTTTGAGCTGTTCCTTCTCTCTGTT
>1503
AAACTGGCCCCCAACTAATCCCACCTTCTGCTAGTAAGCCCTTGTCAGTTCTTTCCCTGAGTAAGGAAATTTCTTCTAGTAGATTATGACAATGGTGATAGACTACTGCTTCTGTGTTGGTGTTACCTAAGGTTCTAACTGCCATCTTCCTAGCCTTCTACAGTAAGACAAGCTGCCAAAAGCTTTCAGTAGTGTGAGAT
>1504
TCCCAGTAATTGCAGTGCAATATTTTGAAACTCACTCTGTAAGTTTAATTGTTTAATGATGATAAAAAAACAAGATTCTCTGGAGTTGTAACAGAATTTTTCCCATGTAACAACAACAATGAAGTCTTAAGATTAAAAGGAGTACAACTCCCAGTGGCATTTACTAGTTAATTAAAATCTTTATTGACTGTCATTTTTAA
>1505
AGTATAATCCATAAATACCACCAAATCACTGGCAGCTTAGCCTCGGGTTTTAGTTTAGGGTTTTGTTTGTTTGTTTGTTTGTTTGTTTGGTTGGTTGGTTGGTTTTTTGTTTTTATCTTCTAGAGACTCCCCCCACCCCTTTGCAAAGATTTAAAAATTTAACCCTTTGCATCCCCCTATTAACCAATGAATGCCACGTT
>1506
AAGGTCAAACCTAGTGGATTAAGGAACTCCATATAAAACCAAAGACACTGAACCTTATAGAGGAGAAAGTGGGGAAAAGCCTCAAAGATATTGGCACAGGGGAAAAATTCCTGAATAGAACAGCAATGGCTTGTGCTGTAAGATCGAGAATTGACAAATGGGACCTCATGAAACTACAAAGCTTCTGTAAGGCAAAAGAC
>1507
ACACATATATATTTATATATTATGGGGAAAGTTAAAAAGTACAAGTTTTAATTGAATTTGTTATGTGATGTGCCTGGCATGATCATATATATGGAAACCATATGTGCTAAGTAAGCATTTTCCAGCTGAGCCACATTTACACACACATACACATGCACACTCACACAAACACAGACAAATATATACAGTGTACACACACA
>1508
AAAAATTCCTGAACAGAACACCAATGGCTTGTGCTATAAGATTGAGAATCGACAAATGGGACCTCATAAAATTGCAAAGCTTCTGTAAGGCAAAAGACACCGTCAATAAGACAAAAAGGCCATCAACAGGTTGGGAAAGGATCTTTACCAATCCTAAATCTGATAGGGGACTAATATCCAATATGTACAAAGAACTCAAG
>1509
TTTTGCCAATTTTAAAAGTCTTCCTTTCTTCTTTTCTGCATTGGTGTTTTGCCTGCATGTATGCTTGTGTGACGGTGTCAGATCATGGAGTTACAGACAGTAGTGAGCTGCCATGTGGTTGCTGGAAAGTGAACTCACATCCTCTGGAAGAAGTCAGTGCTCTTAACCTCTGAGCCATCTCTCCAGCTCTGTTGTCTTTT
>1510
AGTTGTGATGACTGTCTTGGAAAACTTAAAATAATCTTACACCAAAGAAAACTTTTATTAAAGCATCAATTACCAGTTATTTAAAGATACACAAGAAAAGGCAAACATACAAAGGGGGTATCAAACAAGTGATTTCTAAATTCAGTACTTTTGAGATATGAAACAATGATCACTACCCTTAACTCTGTGTATTGCCACAA
>1511
CACCGGCTTTTTACATGTGGGCTGGGGATTTGAACTCAAGCTGTCACTTTTGTGCAGCAATCACTTTATCCACTGAGCCATTTCTCTGGCCCCAGAGCACCCTTTTTTAAACTCAGTTTCTCTACTGGACTTCTGGCTAGTGATAAAGAGGGTTCATTCGGAGCTGTCTCACTGGTGTCTGGTTAGCCATGAGCTCTTCG
>1512
ACACACATGCTGCTGCATGCTTTGGTCAAAGATTGATTATTTATATGACAGTGGTCCATGGGTAATATTGCCTAAGAATGCTATAGCGATTTTAGATTGTTTGAGGACACCCTATGATGTTCACACTCTGGCAGAGCAGCCAATGAATTTCTCACAATAAGTCCCGATTGCTAAGTGGCACATGGCTGTTAACTAACTCT
>1513
AGGTACTATCAACCAATTAAATATTGATAAAGTTTTTTTTTTGAGGGGGGTATAATAAACCAGTGTGTGTGACCAGTGCTCACTAACTCACTTATTTTAGCAATTTGTAACTCTATCTGGATTCTACATATCTATTGGCTCATTTACATATGATAAGGTCACATGTTTGGGCATGGAAAAACAGTTTGTTACCACTACAC
>1514
ATCCCAACCCTCCGCACAACGTGCGAGTGTTTGTGGTCCTTGCTCATATGTGGGTCACTTACTCAGCTCTTCCATGTTGACCCCCTTGGGGACCATCTGCAGCAAGATGACAGCAGTCTCTTTGATCAGTGGGAAAGCTGACGATAAGATAATGATGACCATGACAACAGTCAAACTGGGGTCAATGTAGCACTGCCAGT
>1515
AGTCAGAACTCCGAATAAGTTAAGCATTTTACAGAATTCCAGCACAATTAGAAAAAAATAACAACATAAACATTTAAAAAAACAACAGATTATCCCCCATACTTCTATGTTCAGTGTGAGCATTTGATACCAGAACAGGCAACTGTGCTACACTGTGATAAGTCACCATCAAGAATCCAGTAAGCACAACATGACTCTAA
>1516
GAGAGTTGACAGAAAGAGAGAGATAGACAAACAAGTAAAGACAGAGTTATACACAGAAAAACAGGCAGACAGACAGAGATAGAGAGAAGTAAATATAAAAATAAAGGACTAAATAATAATACCCTAATCAATCTTTGTAACTACATCAAAAATAACTTGTTAAAAATTTAGTGCTTGAAGATACATGTGAAGATATTACT
>1517
AACAGTATGGAGGAAAGCAGGATCTTGAAATGGCCAGACCCCTGCAAGCCTTTTCAGTTTGTTTGCCCAGCTACCACCACATTGGTCCCTCTGCTCTCTTTGAACTTCCCCCCAAAATGTTCCTCTGTCTCAGAACAGAACTGATAGAATGAATATATATTACACACAGGACTGATTGGATTAGCATTCTTGGACTATAA
>1518
CAATGCTGGGTCACTGATTTGGATTTTCAACACTTTAGTTACAACGTTTTGTAACAAGGATTCTCTTTGGTTGTGCCTATTTGTGGATCTAATGTTTTTAGACTTATTTATGAGTATTTAGATTTTACTTATGAGTGTGTGTGTGTGTGTGTGTGTGTGTGTGTGTAGGAAGAGAGAGAAAAAAGAGAGAGAGACAGAGA
>1519
GTGAGTACACTAATAAGTGGATACAGGAAGGAAGCTTTTATGTCACAATCTGCCTAACAGGAAAATGGAAAGAAAAAGCCGAAGTCCAGACATTTAACCTGTCCTCCATATGGACTAGAATTGGGCATATGGTTTAGGTATAAGAGACATTGTGAAGTATTGTCATTAGCTGAAGACCAGCTCTGGAAGCACTTGCTGAG
>1520
TCAAGTCACTACTTGTTAGGGTTTTGATCTGTTCCTTTGGTTTCCAAGTGGTTGTTTTAAAAATCACTGTTAAATTCATATTTAAATGAATTTTTGATTTGCTAATATCAAAATGTCTGTGTAGCACTGAGTTATGCAGGAAACAACAGAAAGCATTGTGGTGTGTTAAAAAAAAGTCTGACCCGCAGATTCTTCAATGA
>1521
ATCTCTGAGTTGAGGTCAGCCTGGTGTCTATGTTATATACGGGAGTTTCAAGCCAAACAAGAACTAAATAGTTACACCTGGGAGCTGGCCATGGTTGCAAGAATTGTCTGTGAGCAGGGCGTGGTGGCACACGCCTTTAATCCCAGCACTCGGGAGGCAGAGGCAGGCGGATTTCTGAGTTCGAGGCCATCCTGGTCTAC
>1522
TCAAAGAGATGTCACAAAAAGAGCTACTACAATTCAGTACAACAACCATCAGTGTGTGGGCGGTGTTTGTTATGAGTGATTTTTTTGTTCAGTGTCTCCTTTATACTGGGACCACTTTACCTGTATAGTCTTTTGTAAATTAAATTTAAATGTAATAGATGATGGGCTGGCAAGATGGCTCAGTGAATGGAAGCACTTGC
>1523
CCTCAAGGTCCAGCCTCTTCGTTGCACTTCTAGTTAAACTTCAACACATAACACAAAGCTACCCTCACCTTATTTTGTAATTCTTCCTACCACTCACTTCCCCACCATTTACTCACCCTCTCTTCTGGTCTCTGTGGGCACCACATGTTTGCACAAGGTGACCAAACAAACATGCAGGCAAAACACCCATACACGTAAAA
>1524
CCTTTGAAAATCCTGTTCTTGGCTATGCAATTGCCCCAGGGGAGAGGAACAAGAAGAGGAACAAAAAATGCAAATGAGGGAGTAGAGCAAATGATGGAAAATTGCTTCATTCAACTTCACCTGCTGCTCAGGCAACTCACCCTTAGGAGGACTCTGCCCAAATGCATTACCCATTATGTCTCCTCCCACCACATAAGCAC
>1525
TGTGCATTATTAACTGTCCCTGGGAGAATAACTCAGTTGATGTTGGCAGTTATATAATTAAAGCCACACCGATGCACGGGATTTCCAGGGTGTCGCCTTAACCCTCCTTCTTTGCTGTCTGGTCCTGGAGTCTGAACTGGAGCCTCCTGCATTCTAGGCTACTGTCCTATGACTGCGCCATGTCCCCAAGCCTCTTCTCC
>1526
GAGGCTATAGAGAGCTACCTTACAGTAGGATCCTCAAAAAGAAAACACAGAGAAATAAGATGGAGAAATTTATTAGTTTGAACCTTACATTTTGGGAAACTATGGAGAGTTTAAGTAGGAGGAAATAATATCATTGAGGCTGTCACAGAGGGACATTATAAAAATACTTCACTAAAAATGATTTATTTTTATGGTAACTG
>1527
ATGATACTATAAATCCATTGTAGCTAAATCAATGACTCTCTCATATCTATATATCTATATATCTATACATCTATATATCTATATATCTATATCTATCTCTCTCTATATATATATCAGTATTTGGGAGCCTTGTTTCAGAAATAATTTAAAAACTAACATGTGCTAGGGACTCTTGCAGCATCTCTAACCCTTGCAGTATC
>1528
ATAAAAAAAAACAGGTGTTTATAATTATATAAATTAACAACTGGATCTTCAATTTGATTCCATTGGTAATCCTTTCTGTTTTCTGTATTTATGTTAATACTATGCTGTTTTATTACTATATATCTGTAATAAAGCTTAAATCATGACTGGTGATAACTCTGGAACAGAATTCTTCTTCTTTTTTAGTTAATTAATTAACT
>1529
AATGGACAACCCCTCCTCTTGCAAATATCCCTTTTTATTTTATTTTATTTTATTTTTTAAATGAAAGAAAATTCCATTCCGTCATTGCGAAGAGTATATAGCTAGCTATTGATCTTCTGAAAGGAGAGGAGCCCCTAGGGGCCTGGCTGTACTACCTCACTTCCCCAACCCCACAGCCCTCCACCTGTTGTTGAGGAATG
>1530
CAGGATGCATCTAGCAGCCTGGCTCCGAAGCCCTGAACAATCTCTCCAGCCCTCTAGTGACCTCACTTAAGAGAGCTGGCAGGCATGGAGGAATGGGAATGTAGCTGAGCTACCTGCCCCTGTCTGCAGCCAGCAGCGACCCTGAGGGCAGTGAGCAAGCCAGCACTTGACGATTCTACCTGGTCATAGCACAGTGTACT
>1531
AGACTGCAAAGGACTTCCAAAGTGAAAGGTATTTTTTTTTTATTAAGTAGAAAAAGGAAGATCAAGAATGACGGGGAGAGAGAGGAGGGAGAAGGCAGAGGGCTAGGAGTAAGTGCCAGCGGAAATGAGTGCTTTCCCACCGAGAAATGCATTAGGCACTTTCAAATGTTCCTTCTTTTTCTAGAAGATCATAAAGAGAA
>1532
CAGTTAATTTTTTCTCTTCTACCCATGCCATGTTGTCCTTTACAAGTTGGATATGTAAATTTCCGGAAGCAAATCAACTTGTTCAGGGTCGCACCTGGAATTTAAACCTTCTTGACCAAACTCAGTGCTATTTCTACGATACTGCAGCTGAGAGATAAGAAGAGAGTAAGCCCCAAAGAATGAGCAGCCGACATCTCAGA
>1533
AATGGCAACTATTTCATCACTATAGCACATGAATCAAAGATGAATAACAATAAGGTGGTTAATGAAAGGTGGGAAATGACCCTATTTTCAATAGACACGTGGATACTCATAGAGAAGTGTTATTCAACATGAACTTGGAGTCAATGTAAGGGTGTGCATATAAACTCTGATATAATTACAGACACATTTTTTAAGAACAA
>1534
TCAACTTTACAATATGCCCAGAATATCTTTTTTTATCTGGTGAATTGGGCAGAATAATAGGTTTATGTTTTCATAGAAGACATAATGGAAGAGGCAAATGTCAACCCGAAAGTATCACAGTTTCAGAAAAAAAAAAAAAAAACACAGAAGAAATCAAATGCTGTAAAGAGTGAGAAGAAGGGTAGGGTGGGCTGTTTTTG
>1535
CAAATAAACTTTACCATTTATCATTCCTCTATTGTATGTGAGCAGTATTATATAATCAGCAAATTATCAGGTGCTTACTAAGGTCCATTGTGTCTTAGCTCCATTATAGTCAGCCTTGAAGATGACCTCTTCAAGTACACTGGGCAGTTTTTAATTGTCAGCTTGCCACAACCTGCAATCACCTGGGAAGAGATCCACAG
>1536
GGCATCTATTATTAGTAATTATAAGAAATTTCTACCTTTTATTATTCGTAAAAAGAAACACGTATCACCATATTTACCTAAAGGAAATTAGATAAAGCCCATTTTTTCAAAGCAAAACTGCTTCATGTTGTGCATATGCAAATATAGCCTATAAAAAAGACAATGCTTTTCTCTAAAGTGTCACTGAGAGATCCAAGGCT
>1537
AGAAGGGTGGTCCTCCATGGCTTCAGAAGTAGCTCATTTTGTGTTTAGTTACAAGTTTAGCTTTGGCTCTACCCTGAGCCACCTGCAAGAAAAATTTTCCTCAGCTTCATGGCATTCACATCTTTCCATCAGGGTGAAAAATTAAGATATATATATATATATATATATATATATATATATATATATATTAATACTGACTG
>1538
CCCAACAGTTTACAGATGACATAGACTTTGGGATGGGCCAACTCAATGCTCTGTATTTGGGCTTGCTGCAAGCTGACCTGACTTCCTGACAACTCTCACTTACCACCAGATTCAGCTCTCCATCTACGACTTTAGCTAGACCATTCAGTGCTGCCATTACAAGTAGGTCGAATCAGCTCTCCTGCTCTCACACCCTCACT
>1539
TGGAAATCATATCTCTGGTTTATAGCTGCTTAGTTTCAGTTCTGCACAAGGGAAGGAGCTAGTATTAACTAGCGCTCACACACGTGGCCTTAAAATATGTCACTATAATGCATTAATATTTAAGGATTTAAATTATGTTCAAAATGGATCTGAAAATAATGATGTTAATAATAATATTCTTAATATTATTATGTTGTCCT
>1540
TAAAAATATACGCTGGGCGTGGTGGCACACGCCTTTAATCCCAGCACTCGGGAGGCAGAGGCAGGCGGATTTCTGAGTTCGAGGCCAGCCTGGTCTACAAAGTGAGTTCCAGGACAGCCAGAGCTATACAGAGAAAGAAACCTTGTCTCGAAAAAACAAACAAACAAACAAACAAACAAACAAAAGTAAAAATATGGATT
>1541
AGGGTTTGGGTCTATTCACACCCACATGTACCTTTGTCTAATGTCTTCATAAAATACGGCCTTGCAAACTTTCTCTTTTCTGATCCACATCTTTATGTCAAATTACAACACAGCTTAATAACACACAAGTGATGACTAAGGCACTTATCAGTCAGCCATCTACCCACTCCCAGTCCTGAGCTCTTATCTCCATGATCTAA
>1542
TCACAACACACCTAAAAGCTCTAGAACAAAAGGAAACAAATTCACCCAAGAGGAGTAGAAGCCAGGAAATAATCAAACTCGAGGGTGAAATCAACCAAGTGGAAACAAGAAGAACTATTCAAAGAATCAACCAATCAAGGAGCTGGTTCTTTGAGAAAATCAACAAGATAGATAAACCCTTAGCTAGACTCACTAGAGGG
>1543
CCACCTGCCTGGTGAGTATTCAGAAATCTTTTCCATTCAGTTATCTATGATTTCTTGTCACCTAATCACATAAATTCTGTGCCCCATAATGGGAAATAGATTTTCTCTCTGGTGCCCAGGCTAATTGAGTGGTCATGGCTGTTTGAGTTGAGAAGGATTCTAAGGATGTTTAAAGGAGCCCTGGACACAGGTTGGGGGAT
>1544
AGACAGTAACAACTGTGGGTTAAAGATTTTGATATGGGTGAGTGACCCTGTCCCTCTATTGGAGGCCATGTCTATCTACCAGAGGTGGTCTCTTCACGTTCTATCTTCCCACTGTTGGGTGTTTTGGCTAACGTCATCCCTATTGGGGCATGGGAACCTCTCTCATTCCTGGCATCTGGATCTTTCTAGTTGTTTCCATG
>1545
TCCAGAATAGAATATTGTCAGCAGGACAATATTCTTCGAACAATGAGAAAACTGAAATATGGTTGATAGATTATATAAAGATACTCATCAGGTTGGGGATGTAGCTCAATGGTAGAGCATCTGCCTTCCACCCAACACTACATTCTGGCTTCATTCCCAGCAATACATCAAACAAACAGAAAGTCAGTATTGGATTTTCT
>1546
TCCGCCTGGCTCAGGAGGCGGCCTCAGCCTCAGCATCAGCGGTCGCCATCTGGGTTCCGGGACTCCGCGGGACCTAGGAAATTAGTCTGAACAGGTTAGAGGGTGCGCCAGAGAACCGGACAGCTTCTGGGACAGGCAGAAGCACAGAGCCGCTGAGGCAGTACCCTTTGCAGGCTGCAGACAGCCGGCCACCGTCCGGA
>1547
CATGCAGACAAAGGGGCCCAGAGGGTCTGCGGCAGTTGGTGCCCAAACAGGGACACCAGAGCAGGTTAGTCTTTCTTTCTTTCTTTTTTCTTTCTCTTCTTTCTTTTCTCAGGCAAAGACAGGATCTCGTCGTGACTGTGCTGCAGAAGGACTGATTCGTAGATCAGTTAAGAGAGGAGTAAGTTTTATCATGGAGCAGT
>1548
GCCCCCATACAATTTAAGGTCAAATAGAGGCACAACTAGAGAAACAAACAAACAAACAAACAAACAAAACACCTAGCAGATAACTTGTGACAAGTACAGAAAATAAAATATTCTTATAGTAGAGAATATCTCAGGAAGTAAGAGGAATGGAGACTAACTTAATTAACATGATACATTAGATTCTCATCTTAACTGTGTGA
>1549
GTCAGCCCCCTTATAGCATCAGCCCCAGTGACCCACAGTTCACTAACAGGCCCTCCTTAAAGTTTTGGGCAACTCTCTTAATAGTGCCAAGCTGGAGACCAGGTCTTTAATGCCTTCCAGATCCAAATGACAGTCCAGGGTGTGCAAGTACATCTGATTTCTTCTATGAAACAATATTTTGCATGTTTTGTGTGCATGAG
>1550
GGTGGGAGGGATGGATGTCTGCAAGTGAGAACTTACATCATGCTGTGAACAGGAAGTCAGAGAAAGACTCACATCTCTCTCAGTTAATTTTTCATGGCTGGGATGAACCACAACAACCAAGGTAAATTATGAGAGATATAATTTAATTTGAGGGCTCACAGTTCCAGGGGTCACAGTCCGTGACCATCATGGCAAGGAGC
>1551
TATTTTGTCAGATGTATAGTTTGCAAAGATTTCCCTCCCATTCTGAATGCTGTCTCTTTGCCCAATTAATAGTTCCTTCGACATACAAAGAGCTTTTTAGTTTCATGAGGTCTCATTTGGCAACTGTTGGACTTACTTCTTGAGCAATGCCTTTCAAAAGTAATTCTGGGTATTAGTGGTCTTGGGATCACAATCAAAAG
>1552
GAAAGCGGGGAACGTTTATTTTAGGAGCTGTGACTGAGGCCAGATTCTACCAACTTGCTCCTTCCAAACAAGCACATCTTTTTGCCTTCTCATTTAATGGATGTAGGTCCTCAAGACAGATAAAGTACAGTAGAGCATAGCCTCTACCCTGAGCATCTCACAGAGAGCAAGAGCAGGGTGCTCAATACCAAATCTCTTAA
>1553
GTGGTTGCTGCCTCTTGAGTCCGGGTTGCCTGAGACACATTGCAGCTCATCCCCAGGCCTAAATGCCTGTGAGCAGAGAAACTCACTCAGCAGCTGCGACATGGACTGTGAATGACACCCTACTGCAAAAACACAATGCTGGGCGTGGTGGCACATGCTTTTAATCCCAGCAATCAGGAGGCAGAGGCAAGCAGATCACT
>1554
AGGTCGGCATCCCAGGTTTTCAAGCCCTGTCCTTGAGTGTTACTTTGCTTCACCAACTGCGTTCCTTTATGGAATTTTCCAACTAGACATTATTTGTTTTGTTTTGTTTTTTTCCTTTTAAACTTTGTTTCATTAGTTACAAAGGCCATCTGTTTCCTTTCATCGAACTGCTTTTGAACCTTGGTCAAAAATCAGTTGGC
>1555
TTTATAAAACCTATCTGGTAAACAACGTATTTTACTAAGAACACATGGAGAACGCCAATACTCAGGAGTGAGCAAATAACCTGAACCTCGACAGTGCTGTGCAGGCCTAAAACAGGAGCAGGACAAGTTGCTCAGTCAGCACTGTCAAGATGTGCAGACTAAAACCACAGAGGGATACTCACACCTTGCTCAGAGGAACA
>1556
TAAAAACAAGGAAATAATGAACTAGAAAATATTCTGTGTGAGGTAACCCAGTCCCAAAAGGACATGCATGATAAATACTCACTTATAAGTGGACATTACCAAAATGTTCAGAATACCCATAATACACTCCACAGATCCAAAGAAGGTAAACAATAATGAAGGTACAAGTGAGGATACTTAAATCTCACTAGAAGGGGGAA
>1557
TGTGTAGAACTGAGCATCACCATGTTCCAGGGCAAGAACAATAATCAAGGAAGCAGATTCCAGGTACAGAGTCAGTGCCATAATACATCTCCAACTGTGTGCTAAAGCTGGCATGGGCAAGCTTGGGACAGCCTGCTGCTTGCTTTCAGACTTTTTTTTTTTTTGAAAGACTACTAAAGCCTACCTAATATTAAACATCT
>1558
GTTCACCCCCATTACAGTCAATCAGCCAGCTGAAGCGCCAATTAACAAGCCCACTGCAGAGACACTTGGGGACCCAGCAGCAACTGCGGGAGGAAGTGGATGGGAGAAGATAGCATGTGTCTTGGGTACGATCTAAAAGGATGCTCAAGGTAATTCAAATGAGCTACATGGAGCAAGTAGAAGCTGAATTCTCTGTGACT
>1559
GGAAATGGCAGAGTTGCATAGGGTAATCTTTTTCCCATTAAGTTGAAACTTCTAACAGTAATGAGATAGAATCTCACTGTGTAGCTCTGGCTGTCCTGGAATTCACTCTGTAGACCAGGCTAGCCTCAAACTCAAGAGTTCTGCCAGCCTCTGCCTCCCACGTGTTGGGATTAAAGGAGTACACCACTATGTCTGGAATA
>1560
CACTTCTGGGTCTACGAGCTTCATTACACATCTGTCCATCTTTCTCCTGAATTCATACTCATTAACACCCATTCCCCACTCTTGGTCTATTTTCTTTTATAAAATATTTTAACTGTGCACACCAAATCCCAGATCTCTACTCACTCTGAAACTTTGATAATGCAAAAAGTGGTTCTTAAGAAAACATTTAAAAACAGTTG
>1561
AATTTTGCCTCTCCCACGCTAAGCACACATGTACCATTGAGGTATCCCCAGCCCCTTAGACACTGTCCTTTGCACTTAGTTTGGTTTTATATCAGCTTGTTCAAAACTAACTGAGAGAGACAGTCCAGTAGACTGGTTGGTATGGATAAGTAGATTTAAACTTCTTTTCTTGGTCTTGAAGATAGTCAGCCTTCTGCCTA
>1562
GAGAGCCCAAGATCACCCTGCTTACCTGAGGAAACCTAGGCCACCAAGATTAACCAGTTCAGAACACTGTTCCATCAATCTTATCCCAGTCAAATCCAGTTTATATCCCAGTTAGGGCTGACTGGGACACAGCATACAGAGTGGGGCCTGCCTGAGCACATCAACAGAGTTGGGTATTCTGATATCTATTATCTGGTCCA
>1563
AAATCCTTATCCTGCTTTTAAAAATATATTCTACAGTTATTTATTTTATCTTATGTATATGATTATTTTGCCTGAATGTGTGTCTGTGTATCATGTGTGTTCCTTATGCACATGGAGGCTAGATGAGGGCATCAGGTGCCCTGGAACTGGAGATGGTTACGAGCCATCATGTGGGTGCAGGAGCACCTTTAACTGCCGGG
>1564
CATGTTAACTGAAGACATATAAGTGACAGATTTTACATCTCTTTAGCTCATCCTTAATTATTCAAAAGAGCTAGAAGGAGGAACTTGCAATAAATGAATCATTTAAACAAATCTATGGAGGAGTCTTCACTTCCTCCAGGCCTGTGATTAAGACTTGTCAGAATAGGCATTAGTGTTTTTAATTCAAGTATAAGAGGAGG
>1565
GACTCAGCCTCTACACTGAAGGGGGGAAGGCCTCAGTCTGCTCTGTGCTGTTGGACTGGACTCGTGCTGCGAAATGTGTGGAGCGAATAAGCCACTAACCAAAGTGAAGATCACTGCAACATTTTTTTTTTAACCTTTTGGGTCCATATAATCCTTAGAAGGCACAGTTGGGGGTGGTCAAGATTGGCCAGCACTAGAGA
>1566
TTTTTTATTTTGGTATTTATGTGAATGTGAACCAAATCTCCTATGGTGACCGAGACAACTTTTTGTGGGGTTAAGGTCCGCCAGAGAATGCAGAAGCATCTACACGTGGTGTCAGATGTGATGGCAGAAATAACAACTTGAGAAAGATGGGAGGAGCGACTTTGGTATTCCTCTCTGCTTTTGAAGAAGCTGTCGCAGGC
>1567
TGCAGGCAGGTGAATGCATCTAGAGAATATCATCCTGAGTGAAGTAACCCAGACCCACAAGGACATACATAGTATGTTCTCACTGATAAATGGATATTAGCAAAAAATGTTCAGAATACCCATAATATAAATCACAGGCTATGTGAAGCATAACAAGAAGGATGGCCCAAGTGTGATCACTTCAATCCCACTTAGAATAG
>1568
TATTTAAAAAGAAATATTGAAGCATAAATTAATAGAAATGAAATCAAGAAAGAATGTACAAAAAATAATTACATTTAAATTTAAAAAGTGACATACAATACTCAATTTAGACTCAAAACCCAGCCTAGAGGGTAGGTTTAATAAAGGTGTCATTAGTATTTCCTTTGCACACTAAATTGAGCTTTCAAACTTCACCTCTT
>1569
GAAAGAGAGGCCCCTTGGTCTTGCAAACTTTATATGCCTAAGTACAGGGGAACGCCAGGGCCAAGAAGTGGGAGTGGTTGGGTAGGGGAGTGGGGGAGGGCAGGGTGTGGGGTACTTTTGGGATAGAATTGGAAATGTAAATAAAGAAAATACCTAATAAATAAAAAATATAAAAAATTAAAAAATAATTTTAAAATGTG
>1570
AATAGAATTTTAACTTTAAAACACTGCATCCTTGGGAGCCATCCATTTTGGATGCTGAAAACACTACAGTCTCTGGTGATGGCATGCCATCCAAACTTTCAAGGCCCAGAGTAAGAACATGAAAAGTGTCTGGGCTTACAGGTAAGTTCTACCATGAATAGCAACTGTGAAGGGAGATCTTTTTTCAGACAAGGAGGTAT
>1571
TTTTTTCTGTTATTATCCTTTGAAGGGCTGGATTCGTGGAGAGATAATGCGTGAATTTGGTTTTGTCGTGGAATACTTTGGTTTCTCCCTCTATGATAATTGAGAGTTTGGCTGGGTATAGTAGCCTGGGCTGCAGTTTGTGTTCTCTTAGTGTCTGTATAACATCTGTCCAGGCTCTTCTGGCTTTCATAGTCTCTGGT
>1572
AGGATACATGAATTGGTCATTCTGATTCATTCTGGTACAGTCAAGGGAGGAGGAAAGGCTAGCCTGAGCTATGGGAGAATAAAGAAGATGTTCTCGTTTTATTCTTAAATTCTTTCCCTGGCATTTGTCTTTCTCCCATTCCTTCTCTTTTAAGGTTACCTGGGAATTGATTATTTTTCTTACTGTGGATTAATCTTCAC
>1573
ATTGACCAGAAAACAACAAAAAATCCTTTAGAGGAGACTCAACTCCTTCCAGACACCAAATCTCCTACTCCTTTTTGTTTGTTTGCTTGTTTTTCAAGACAGGATTTCTTTGTGTATCCTTGACTGTCCTTGAGCTTGCTATATAGACCAGGCTGGTCTCAAACTTATAGAGATCTGCTTGCCTCTGCCTCCCAAGTGCT
>1574
GTTTATAGAGATAGTCTTCTAGGTGTGCATTGGATGTATAAATAACATGAATTTCTCTCTCACACATGCTGTTAAAATCAGAGTAAGGTGATGTGATCCCTCTTGGAGTAAGAACCAGAGGCACAAGGCTACAATATGGTTGACGCATATATCTACCACTTGTCCTACAGAATAAAAAGAAACTGTTAAGTAATTTACAT
>1575
TACAAGAAAAAAACAAACAAACTAGGATTTATCTGTTTTTTTTATTTATTTCATCATCATTGTGTGTGTGTGTATATGTGTGTGTGTGTGTGTATGTGTATGTGTGTATATGTGTGTGTGTATGTATGTGTGTGTATGTGTGTGTGTGTGTGTGTGTGTGTGTATGTGTGTGTATAGCACGGTGCACACGTGTCACTGTG
>1576
AAATTATCACAGCACTAATGTTTCCCAATTCCAGATGAAATAATCTCCATCTGTCTCTTCTCCAAAGATCATGACTACGAAGAACATGAGTTCTATATAGAATACAAAGGCTTTTAACTTCCTTGCTATTGGAAATACTCATCATTGACAACTCAGATATCTTATTTGAGGGATACAACAAAGTCTATACTTTCATAATT
>1577
GAAGCAACAACATACCCAAACGTATGGGACACAATGAAAGCATTTCTAAGAGGAAAACTCAAAGCTCAGAGTGTCTCCAAAAATAAACTAGAGAGAGCACACATTAGCAGCTTGACAACACACCTAAAAGCTCTAGAACAAAAGGAAGCAAATTCATCCAAGAGGAATAGACAGCAGGAAATAATCAAGCTCAGGTTCAA
>1578
GGATATTAGAAAACTGCTCATGAAAGAAATATTAGCAAATTGAAGACTAAGTGACTAAACTACAGTTAAGAGTATATTTCAATTAACTGTGAAGAAGTTGACTTGTATTTGAAGTAAAATTGACTTTATTATTTATATGAATGATTGGGTTACTTGCTTCAGAGTAATGGGTAAAAATAATAAAAGTAAATTTATACTGA
>1579
TAGTTTACACAGATAATCTGTGCATAATTTTATAATATAGAAACTGACTCACTAAAGTTGTTAACTACACAGTAACCATTATCAATGTCCCTTTTACTAGTGAAGTCAAAATGGCTGTGGTTTGTATATTTCAAGGTAAGTATGTCAGTGGTTAAGGCATTACTGTGCCACAAATTTCAAAATTTCAAACTAATTCATTG
>1580
CCCTCAAAATCATATGCAAAAAACTTTAGGTTTTCTTTAGTATAAAGCAAAATTCCTCCTCATTTGAGTTAGTGCTACTCTGGGAAGCAGGTGACTCCCTTACTAACTTACAGGAAGGACCCTCTTTAGATATTTAATATAGGAGTGGGTGTTTTCTATAATAGGGTTTTGTTCCATAAGAGGAATATGTTGATTCATTA
>1581
TCTAGAAAGTTTGTTGATTACTCCTTTTCCTTTTCCTTGTGTTATTTGGTTTTCCCTTTTTCTTGGATTTTGTTTGGTTTTCTTTGTTTTGTTTTCTTTGTTTTGGTTTTGTTTTCTTGAGACAGGATCTCACTGTGTAACTCTGTATGCACTGGAATTCACTATGTGTAACATGAGAGGGAGGTGGGGATGAGTGACTT
>1582
AAAGGGTTCTGTGTTTTTTTTTTTTTTTTTTTTTTTTTGTAATTTCTCAGTAATTTAAAAATTTCTTGGGTTTGGATTGTTGTGTTATCAAGTTTTTTTGTTAATCTTCTGTGTTTTAAAATAGAAGGCAAAAATGACATTCTACATTTAATAGATAATGTCTCTATAACTTATACTAGCACTTCCAGCATTATTGGAGC
>1583
TCCTCTACACAGCCAATGCGCAGGCATTAGACCAACCCAGAGAAGTCTGCCATCAGGAGTGAAGGGGAAGACAGAGGTAGACTCCAAGGAGCTGCACTAAAATCAGGGCCTGATCCTGTCAGCCCTTTCCCTCTGGTCTCCACCTGTGAGCACTGGGTAATGCTGGAAACTGGGCTGAAAACTCAGCCGATCAGGCTGGA
>1584
GTGAATACACTGTCAACTATATTCAGACACAAGAGGGCATCTGACCCCGTTACACAGATGGTAGTGAGCCACCATTTATTTGGTTTCTGGGAATTGAACTCAGGCCTTCTGGAAGAACAGTCAATGCTCTTAACCGTGGAGCTATCTCCAACCCACTGTTTCTAATTTCAAAGGAAGATTTCATAAAATTGGCTATTCAA
>1585
TAGTTCACAGGGTTTACAAGGACCAGACAAGCTGTTGTTATAAATATAACAAGGCATAAGTACACATGAGGCCAGTTGGTCTGTGTTATTCCAGCACAAAGCAGCTGAAGGAAAATTCAATCTGCGTCCATTATGCCAGACACAACTTACAAAGGATGTGGTAGTAACCTGTGTCCCAGACAAATCTGCACCGTATTCCC
>1586
GATTTCATTTTCTGTTGGCCACTTATTGTTGTTTGCTTCCTGAGCTTCCACGTTAGTTGTCTCCCTTGGAGAAAACTAATTCTTCATTTGCAGGTGGTTATTAATTATAGAAAGTTTCTGGTTTAGAGATGGGCATTTGTGTTTATTTCTCCTCTCAGCACTAGGACCACATCTGGTGAAAATCTGTGTAGGCTCTGTGC
>1587
TGGCTGTTTCATTTCAGTACACAAATAAATCTATTTTCTTTGTGGGGCGGGAAAGGGGGGGAGTTGAGACCATCTCACTATGTAGCTCTAGTTGGCCTAAAACTTAATATGTAGATGAGCCTGGTTTCAAACTCAAGAAATACACCTACCTGCCTCTGCCTCTGCCTCCCGAGTGCTGACATCAAAGGTGCGCACCACCA
>1588
CCCTCAACAGAAGAATGGATACAGAAAATGTGGTACATTTACACAATGGAGTACTACTCAGCTATTAAAAAGAATGAATTTATGAAATTCTTATGTAAATGGACTACCTGGAGGGCATCATCCTGAGTGAGGTAACACAATCACAAAAGAACTCACACAATATGTACTCACTGATAACTGGATATTAGCCCAGAAATTTA
>1589
CCTCAGGCAAGTAGTGGCACATCAAAAGAGCAGCACAGCAGGTGGCTCCGCTCAAGTGGTGGCAGATGGTCACAGCCAGCCTTGCTAGGCTGGAAGGAGGTAACACTGGAGGACTCATTATCACCATTAGCCCAGATGAGAAAAAGTTCATTAAAACTATATTTGTATTTTTATACATAGAATTACATGTATTATAGAGT
>1590
ATTTTGAAGCTACCATTCATATATAAGGTGGCTGTGTATCGTGAATAATAAGAGAAAATAAAACAGGATCATTTGAATTATAAATTTATGTTCTTTTATTTTCACATAAATAAATCTTATTCGTGTTTTCATTGAATCATGGTAAACAGAAACCCTTTATGCCTTTTTCCATTTTCATTAGTAACAGTGCATTACTGCAT
>1591
AAGCTTATCTTTTAATTGGAGTGTTTTATGATTCAAAGGTATCATAGTATAGTGAACGGACATAGACTTAAGGATCATTTCTACTCTTACATATTGTATGTGTGTTTGTTAACCTGGGCATGGTGGCATGTCCTTGTATTTTTAGTGCTGGAGAGACGGATACAAACCACTGTGACTTGTTTGTAAGGCAGCCTAGCAGA
>1592
TTGTGCCCAGTAACTCCCATATACATACACATCACTTAAAATACTCTGAAATGTGAAAAAGAAAAAAAAAAGTATAATATTCCCATTGTATTAAGTCTATTTTCTAGTTTATCTCTAGTGTCAATATGTTTTTACTAATCAACTTAAAATGAATGAACATTTATCTTAGCTCACACAATTTGAAAGTGTCAGACCAAGGC
>1593
CCATGATTTCACTACAACTGAGACATTAGGTCAGTTTTCAGCTCTAGGCATGTCATCACTCTTACTGAGTTGGTGTTAAGTAATTTGATCAAGGAAATGCGAAAGGATGGTCTTTTTAGAAAAATAGAAGATTAAAATAGAAAGGGAGTAAAATGAAGGGGTACAGCAGGATACAAGTGATTTGGTAGAAAAAAATTAAA
>1594
CCAGTTTATTTTTGTTTCTGACTGGTTTTAAAAGTATAAATATGTCCTGCATGTTTTGACTATAGATTATTGGCTTATAAGTTATTGGGTATGATTAAAATTTTGTAACATTGGTAACAGAAAGTTGCCTTAAAATTGGTAACTCCGGGTTAGAGTAATTCAGGACTACAACATGTGGCATGAGCTAACCCAAGGAAACA
>1595
ATCTCCTTCAGTCAATGGACTTTCAGATTAAAAAGCACAGGATGTTATGAAGAACAAGCGGTTCAAGTGTCAAAGTTAACTCTAACTGAACAGGTTATAGTTAAACATTACAAAACAGGGCTTAATTCCAACCACAAGGCAGAGTGGACAGTAAGTAGTGGGAATGGCAGGCTTTTATTGAAAGCCTCACAGTGAGATTT
>1596
ATTGACTGCAAATTTCGCACACAAAATTAATATGGATGTCACAATCTATCCTACTGTTTTCAAAGGCACCTTTTCTTATACTTCAAAGGTTTTTATTGTAATGATGTCAAAAGAGAAATTAATTGAATGGGTTCGAGTTTATTTTGATCATGCTTATAACTGGGGCCAAAATATCAGCCATGAACAACTTCCTCCTTCTT
>1597
TGTGTGTGTGTGTGTGTGTGTGTTTATGTACGCACACACACAGGTGTCCATGGGGCCAGAAGTGAGTGTTGCATCTGCTGGAATTGAAGTCACAGGTGGTTGGCAGTCATCTGATGTGGATAGTGAAACCTAAACTTAGGTTCTCTTCAAGCACAAGTGCTCTTAAGCACTCAGCCATCTTTCTAGCCCCATCTTTCAGA
>1598
GAGTGGATATTTGGTTCACATTTCTAGGTCACGGTCCATCAATAACTGAGGAAATTCAGGGCAGGAACCAAAGCAAAAACCATCCAGGAACACTACTTATTGGCATTCTAATTCACTCAGCTACGTTTTAAACAGCTCAGGTCTATACGCCTAGTAATGGTGCCATTCACTGTGAGCTAGGCTTTCTCATATCAGTCAAG
>1599
CTGGAACTCACTTTGTAGACCAGGCTGGCCTCGAACTCAGAAATCCGCCTGCCTCTGCCTCCCAAGTGCTGGGATTAAAGGCGTGCGCCACCACTGCCCAGCAAGCAAAGCTTTTTTGAGTATGACAAACATGTTCTATAAAGATAAAAGTGTGAGCATTTAATTTCATTAACATTAAAAGTTATCTTGTTTTCAAAAGA
>1600
ATTGAAAGAGGTTTCTCTTTTACATAGTTAAAAGTTCAGATATCCTTTTAGCTTAAAACATGCTGCCCCAAAGATTTCTTTAGTGGACTGAGTATTTGAACAGAGGAAACTAAGAAAGGCCTTATGCTGGAGCTCTTTCTGGCCATCTCTGCCATCTTGTCCCATAGCTCCTCTAAAGTCAGTTGAATAAACCACCAGGA
>1601
GCTAATGTTCAACTGGCCTCCTCCTTTCCCCCTTTCTAGTCAGTCTGTATCTTCGTTACTGTTCTACTGCTGTGATAAGACAACAGGACCACGGCTATTTATAGAAGAAAGAGTTTATCTTGGGTTTTCAGTTTCAGAGGGCTAGAGTCCATGACCATCATGGTAGGGAGCATGGCAGCAGGCAGGTAGGCATGGGGCTG
>1602
ATGTTGATACCTCTGGAACTAGTATTTTATTTACAATATGTGTAAGAATCCAATTAGTTCTTTTTATAAATGGTATAGTTTCCTTTTCAGGTATTTGTTATTAATTTCTTCCAAGTAGTTACTACAGCTCTTTGTCACTCCTCATTGATCACCCATAATGGCATAATCTCGGCATTTGTAAGAGGTACAACAATTTCAGC
>1603
CTGGACCCTCACTCTAGACTGTCAGTGAGAAGGGTCCCTTGGTCAGGTATTAGCAATCAGTGCACTGTGCAGAAGTCAGTCTGCACTGGAGCAGCACTGCCTGTAATCAGAATCGCTCTTTTTGATGTTCTAAAGCTTTTCTTGGCCTGTAAGCAACAAAGCTCCCAACAAAAGAACTTCCCCAACACCCACAGGTAAGC
>1604
ATACTCTTCTGTGATTGTGCCATTTCTTCTACTATCTATGATCTTTAGTGGGATGTTTGCTCCATGCCCTTGGGGAGCCCCGTTAGCTTCTGGTGGGGATAATAGTTGTCTGACCTCATAGGATTGCTGGGAGCACTTAGTGAGGTAGTGTGAACCCAACTTAACACCAAGCCAGGCATGTATGCAGAGCACTGTTCCTG
>1605
AGCCCAAACACGCACACCAACAGGACCAGTACCGCGGCTCCATACTCGATGTAATGATCCAGTTTGCGGGCCACTCGCCCGAGACGGAGCAGCCGCACAACTTTCAGAGAACTGAACAGGCTGCTGATGCCCTGAAAGGGGATGGACACAGAATCAGAGAGAAAGAACAAAGCTATGGCTCCACCCCACCACGGCCATTA
>1606
AAAAAAGAAAAAAAACTCAGACATCAAAGCTGGAGAGATGGCTGAGTGCTTAAGAGCACTTGCTGCTGCAACAGAGAACCCAAGTTTAGTTCCCAGCACCCACACAGTTGCTCACAGCAATGAAGGAGATCTGACAACCTTTGTGTCCTTCTCTGGTACTAGGCATGAACTTGGTACACACACACACACACACACACAGA
>1607
GGGTCATGCAGCTATGCACCTAGGTGTAGGTCTTAATGGCTAGCTAAGGTGACAAGATCCTAGGGGTTTTCCTTTTGAGTAAATGTATTTTTTCTGCAGGTAGTCATTGTTCTAGCTGGTGGATTTGGTGGATTATTTTACCACTTAGAAGGATAACTGTTCCCTTTGCATGGTGCAAAGAGCTTGCCTAAGTTGTCCCT
>1608
GATATCTTCTTCAATTTCTTTCTTTAGGGACTGGAAGTTCTTGTCATACAGATCATTCTCTTACTTGGTTAGAGTTACACCAAGGTATGTAATATTATTTGTGACTATTGTGAAGGGTGTCATTTCCTTAATTTCTTTCTCAGCCTGTTCATCCTTTGAGTAGAGGAAGCCTACTGATTTGTTTGAATTAATTTTATATC
>1609
ATCAAGCCCTATTAGTGGACTGGATGTGGGTGCACATCCTTTTTTCCTATCAAACAGGGTAATCTTGCTGGAAAGAGTGACTTTCTCTGTATCTTATGTGGCTCTAAGAACTGTTCTCTTTTTATTCTGGAATCAAATTATTAGGAGTGAATTATAAGGATGTCTCAACACCCAGATTCATGCAATTACTAAAAGCACTC
>1610
CCATCCATCTGTTGGTGGCAGCAATAGTCACTGCTGCTTCTGTTTTCTCAGGATTCTTCTCGCTGCATATTCATGTCTTCACCCTGATTTAGAGCTACTGGAAGGAGACTCTTGTGAGATTTTATAACTTGTGGCAACACAACAAATGCACCTACATTTCCTTAGCTCCTCAGAAGCACACATGTGTTTGTGTGTATTTA
>1611
GGTAGGTGTGCACATAGCCTGCCATTTACACCCATTAGCACCCACGATGGCCCTTACACTAGAGTGTGGTCCACAGTTTGAGGTGCTTTGCTCCTGTTACCTCTTGTCTTCTCACAGCCCCCTCTCAGTTGTTTACAGTTCACCCTCCCTGCAGACTCTACAGTATAGACCCGTCTGATGGTGACACACTCGTGTTTGTA
>1612
TCTTTTTTTAAGAATTTATGTGTGTAAGTGGTGTGGTAAATCTCCTCCCAAATATGCCCTGGCAATGAAAATACGACACAGTTAATATGATTACATGCTGTGCACACAGATTGGGCAGATCTCCCACTACACTACCATCTTCCCCATCTATGAGACCCCTTAGAACTTGCGGTTTCTCCAGGCCTTGTGCTTGTGCTCCG
>1613
ACAGTAAGACTAGCTATAAACTCCCATATCAGGGCTGGGCAAGGTAACCCAGTAGGAGAAACAGGGTCCCAAGAACCGGTGAAAGAGTCAGCTATGCCAACAAGGCCTATAAAATTCTGATTTCTAACAAGTCTGATCTCTTGTTTCTATTGCTGTTATTAATTTTCAGTATATTGGAAAAGATAATTTGTTTAAAAAAT
>1614
CTCTCAGCAACTGCCTCTGAGAAGACAAAGCCACGCCATGAGCTCAACCTCCCTCCTCAGCATCCTTTATAGGGACCTCCAGGCTAGCATTTGCCATGCAGAACACTGATTGCTTGTGGATTTGTCCCTCAACCCCCACCCCCAACCCCCGACACACACTACTATGGAACAGTGAGGACCTTGTTTAGACAACGATTATT
>1615
GCTAATGTGTGTTTTTTCAGTGGAGTCTGAGCTTGAAATCCCACCGTGGCAGTTTCCAATGATCTTAAGGTTGACAGTCCCCTCAGTTGGAAATGCCTCAAATGGAATGCTCTCTGTGCAGCATTGAGGATGGGCACTGTGTAGCAGCCTGTCCCCCCTGCTGCGAGGCAGGGGACAAATGACTTGCAATAAGAGACTGC
>1616
ATAGATGTTGTAGATATAGATATAAAATTAGATATAATGGTAATAATGTATAATATACATATATTGTTAATAGTATATAAAATACATATATTGGTAAGAGCACATATACATATATTGATAATATTATATATAAAATTTTATATATATATATATATACATATATATATATATATATATATATAGAGAGAGAGAGAGAGAGA
>1617
CTGCCTTCTTTGCTCTGTTGGTTTATGCTACAGATCCCATGGTGTTGTCTGCATTACACAGATGGACTGAGTCAAGCACCTACATACATATATTACATAGTTGTCCTCCTGGTTTGTTTTCTTATTTTCTTTTCTTCTTAGAGATTTATTTATTTATTTATTTATTTATTTATTTAATAGATGTGACTACACTGTAGCTA
>1618
GTGGTGAAACATGTTTTTTTTTTTCATAGCAGTATACAAACAAATAACAATAACAGTCATAATTAATAACTTGTAGTAAACTTACTTCTTTCCTCTACACCGGGGAGAGGCACCAAAGCTCAATGAGAGACCAAGTCTGTGTTTCTGCAGAAACTGTTTCCTTGGAGTTTTGTCACAAACACTCCAAATTCCCCTCACAC
>1619
CATCCATCTATCTATCTATCTACATATATGCACACATATCTATACACACATTAAATTGATTCTGATGTTTTTCTGTGTCAACACAGACAAACTCCAGGTTATTTTGTTATAACCAAAATAGATATTAAATGGAGTACTTATTTTCTCCTTTTCCACCAAAATTCTTACTTTAAATACATGTTATACATCCTTACTTTAAT
>1620
TGGTCTGAAAGAAAGAACACATGTGTACAGAATACTGGGCTTGAAAATTTGTCGCATGGATGAAGGTTCTGAGCTCCAAGAACAAACAGGAGCAGGGTGCTCAAACTCCAGGGAGAGAGATTCCAGGGTTATAGTGGAAAAAGAACACTACTGTACAGGATGGTACAGATGGGAAGAGTCCCTAGAAAGAACATACTGTC
>1621
GGACCACACCTTTTGGTACAGCCCATATCGCCTGCCTCCCTTTAATCTCACTAACAAACTTGTCTATCCTTCTGCTGCAGCTGATGTGAAATGTAACTCCTTTGGGATCCAATACAGACTGAAGACTGTCAGCTCTCCAGGAATCCTCCAGCACTCCATTTCCAGATCTGAACTGCTGAGATATCCAATCTCATGGACCA
>1622
ATAAATCACTTCTAGTTTGATATTCACCGAGACTTGTTTTATGGCCTAAAATATGATCTACTTTGTAGAAAGTTCTATGAGCTGCTGCAAACATTGTGTAGATGTCCATTTTATTCATTTGACCTGTGTAAGTCTGAAGTTTCTTCTTCGTTGATTAGTTTGGGGATGGGTCATGAACTAAACAGACAGTTCCCAAAGAA
>1623
ATAGACAAAAAAGAATATTTTAGATAATCATCCATATTTTCTGACAGAATAATCCCTTATTTTGGAAACAAACACTTAGTTGTTGATTATATGATGAAGTGGAAACATGGAACAGAAGTAGTATCTGTGAGGGTACAATTTTTAGGATTTCTTTCTAACTTTATTTACATGAGTATGTTCATAACCAGTTCTCTAGTTAT
>1624
TGGGTGGCATCATGAATGAGAAGAATCAAGATAACTATGATAGACTATTCCCAAAGGGAAGGATGTGACTCCCACAACGAAAGATGTGACTAGACAAACTGAAGAGCCTTGTGAAGCAAAAGCCAGCTATAGAAACCGGAAGCAGCCTACCCACTAACACCAGTTCCCTTTTGAAAGAAAGAAAGCTAATGCCACGCCCA
>1625
GCTCACAGTCATCTATTGGATGGAACACATGGCCCCTAATGAAGGAGCTAGAGAAAGTACCTAAGGAGCTAAAGGGGTCGGCAACCTTATAGGAGGAACAACAATATGAACTAACCAGTTCCCCCCACCCCACCCCCAGAGCTGTATCTATATGCATGTGTAATATGTAGCAGAGGATGGCCTAAATTGGCCATCAATGG
>1626
GTATAAAAGAAAATAAAGTGAGCCCAGCAGTAGGTGTGCACAGACTCACTTCCCTCTGCTCTCAACATGGGATGTGGCTAACCACTGCCAGTGCCTGTCCTGACTCTCTTCAATGAGTGTCTGGAACCTGGAACTGTGAGCTCCAAATTCATGCCTTGACTTCACCTTAATTTCACCAATGATGGGACTGTAAATGATCT
>1627
ACTAATCACTCAGCCCCAGAAGGGAAAGCTCAAATAGCTTTCCTTGGAAATGTTTCTGATTCCATGACTTGAACATGAAGATTTCATCAAGCTTTGCCTTTCCCCAGGACTATGATTCATCATGGCACAAGGCATGATACACGTGTGAAGGCCACCAAAGTCAGTGTCAGAAGAATGACTCCTTATCCAAATACAGACCC
>1628
TAAAGACTTTTAGAGTTTAATGAAAATGAAGCCACAACGTACCCAAACCTTTGGGACACAATGAAAGCATTTCTAAGAGGGAAACTCATAGCTCTGAGTGCCTCCAAGAAGAAACGGGAGAGAGCACATACTAGCAGCTTGACAACACATCTAAAACCTCTAGAAAAAAAGGAAGCAAATTCACCCAAGAGGAGTAGACG
>1629
TATTATGTTGTAGATGAATTTCAAATTGGGATCTCATAGTAACTTAAATAACTTTCATTATTTTATAGAATATTAAGAATGAAGAATACATAAATTATTTATTTCAAAAGTTTGATCTTGAGACCAGAGAATGAATTCAATAGTTAAGAGCACATGTCACTCTTGCAGAAGACCAAGGTTCAGTTCTAAGCACCTATATA
>1630
CTTCCCATGAGACTCTCTCTGTTTTCTTTTGTTAAACATGTCTTCTATGATATACTTGTGAACTTTAAAAGCTGTACTGGACATCAGAGAATAAACTGACATCTCCAGTTTCTTAAAATTACCTACTTTTAAAAAATCATAGCACCAGCATTATCCCCATATTTCTTTTCTGTATCTGTATTCAATTATGTCTGTATACA
>1631
ACATTAATATGTACAGCTGGCCTGCTGTGTTCAGAACATACTATTTCCACTACATGTAGCTCTTACATTCTTTCCATCCTATCTTCTGTGACGATTCCTCAACCTTTGGGAGAGGTTGTGTGATATATATGTCTCATATAGTGCTGCACATTTGACAGTGTCCTATTCTCTGCACCTAGGAAGTTTAGAGTGTTTCCCTA
>1632
GAGGTGTGTCTCACTCCACTCACAGGGAGCCGAGCCTGCACAGAATCGGCGCTTTTCCCCCAGCCCGCCACACTTTGATGAGGTAGGCGTGACAGGGTGGAGTCACTATTTTCCGGAGTGAACTGGAGAATGCCTGCTTTTCCTTCGGAGATACTTTCCTCCACACAAGCATCACTTAGCCGGACCTCGGCAGCTGGAGG
>1633
GAGGTTTCCAAAGAAAACCCAGATAGAATAAGGATACTCTCATGTTGGGTCTACCAACAAGACAAATATAAAATGGACATGAAAGCCCTCCAATGGTCTTATTGCTGGATCAACAGATATAAGGCAGTGACTGTGGCTGAAGACTCCAGGAAAAGGGAAACAAGAACAGATCATGTTTGGTAGTTTCAGATGCAATGAAA
>1634
TGTGTAATGGAGGTATGTACATGCATGTTTGTTGGGGAGTATGGGGATACAGCTTCTCCACGTGGATGTATATGGCAGCCAGAAGTTAACGTTAGGATATTTCTGATTCTGTCTCTTCATTGTTTGATGAGATAGGGCCTCTCAGTGACCCTGGAGCTCACCATTTTGACTAGGCTGACTGGGCAGTGAGTCTCTGGGAT
>1635
CTAAGGTTGGATGACTTCTGATGAGACTGAAATCTAGACCCCTGTTCTAGGAGCTAGAGGAGCAGACTAGCAATGTGGCAGGGACTAAGGAAAGAGTCAGGGCATCTTGACATAGGAAATCTATGCTGAGTATCCTGTGACATGCCTGGGTATCATGGTTTGAATAAGAATGGTCACCCATAAGCTCATATATGTGAATG
>1636
AGGTAGGACATGACTTGTTCAAAACAAGGACAGCCAATGATAGAGTGGATTGTTGACTTACCTATTTTGAGATGTTATCTCAGTTGGCCTCAGCTCTAATCGGTCTATCGTTCACTATTATAAACCAAGTTGGTCTTGAATTACAGAAATCCAACTGCCTCTGCTTCTCAAGTGCTAGGATTAAAAGTGGGCACCCCATG
>1637
AGTTCTTTTTTTATCGACTTGGTTGATTTAAGCCCTGAGTTTGATTATTTCCTATAGTCTACTCCTTATGGGTGAATTTGCTTCCTTTTGTTCTAGAACTTTCAGGTGTGCTGTCATCTCCTAGTGTATGCCCTCTCTAGTTTATTTTTGGTGGCACTCAGAGCTATGAGTTTTCTTCTTAGGACTGCTTTATTGTGTCC
>1638
GTGGAACCTGTTACCTCAGCTCCCTTCTTCAGACGCTTCATTTCACACCTGAATTCAGAGGTATGCTATGTGACATGCATTTGAATAATATGTACCGTGGGCTTTATATGTAATTAGTTATGAAAAAAACATAAAAGAAAACGAATCTTAAGGTGGATTCAACAATATGTGTTTCATTGTTGCAAAGAAAGACATATATT
>1639
AACCCAAGACTACCAGCCCAGAGATGGTCCCACCCACAATGGGTCCTCCACCCTTGATCACTAGTTGGGAAAATGCCTTACAGCTGGATCTCATGGAGGCATTTTCTCAACTGAAGCTCCTTTCTCTGTGATAACTCCAGCCTGTGTCAAGTTGACACAAAACCAGCCAGTACAATTGACCCCTTGTCAACTTGACACAC
>1640
ATCAGACTTACCTCGTAAAGCTGTACTCACTGGTACTCTCGTTCCCCAGCTGAAAAGTTCTGAATTCATACAGTTGAATCCTTCTTAACAGTCTGCTTTACGGGAACCTTTATTACCGCGACCCGCAGTTCTGGTTCTGGAATGAGGGATCTTCCTTGCGCCAGTCCCGAGTTTTTTCTCGTCCCGGAATTCGGCACCAA
>1641
TGACTAAAAGACACACAAGTACTGGGTATATCATTTCTTCTACTAGAACATCAGCACACAAGACAATCAAGTGAAATATCAAAGTAGGGTTAGAGGAAGACCTCACTGGTGGCAGGCTTTCCTAAAGCACATGGAGTTTTGGGTGTCGTCCCCAACAACGTGTGCGCACGCACATACACACACGCGCACGCACACCTTAA
>1642
CAACAGAGATTTTCTTGCTTGACTGTCCCTGTAGACTGTGTATCAACTTGTACATTACAAATCTGGTACAGAACGGAGTACCCTGTTACACAAGTTGTCAGTCACTGGCTGGTGAGCCAGCCATGAAGGGATGTTTACCAGTCTCTGAACTGTGTTTCCAATCCTCTGCACTTGAGGCAAAAGGCAGGAAAGGCAGTTTT
>1643
TCTCACTACTGCCTGGCAAACTAATCTACTCTGTCTCTGTGTCTCTATGGCTTGCCCATCTTACCACTCCATGTAAGCAAACTCATACACGTGGCCTATTGTGACTGTACGCTTTCATTTGACGTACTGTCTTCAAAGTTTATCCATGTTGTAGCACACATGACACTTCATACCTCTGTTGACATGTAGTTCTCCATCAT
>1644
GCACAGACACAAATACACACAGACAGAGACAGACAGAGATGGAAACAGACACACACACACACACACCACGTCTCTATTGAGCTTATAAGCAGAGGATCCAGTAGTTATACTCACAGGAAACCCTGTGATACTCGCTCGGCTCACCCTGAGTCAGTGCTGGGGCAGAGCTGCCTCACTGGGACTCCAGCCTGAACCTAATG
>1645
TTCACCACCGCTCATTTCTTTAATCAGTATACTAGTGATGGGTGAGTGAGCTGGCTTGTGGTTCCTTGGAGGAGCTCAAATAAAACTGCATTATCTTGTGTTTCAGATACTTTTCACTCCCAAATTTCCCTGCAATGACTGTTGGAAAATGTATTTTACACGTCAGTCCAATGAAGAATTTAAGTAAAACTAGTATGGTA
>1646
AACTCTTAACACCAAAATGGATCTTCTAGCCCAAAGTTCCAAAGTCCTTTCACAGTCCTTCTCCAAACATGGTCAGGTTGCCACAGGAATACCCCATTCCTGGTTCCATAAAGAGAACACTACGTTAGTCATTTTACATTTTTATGATAAAATGACATACACTGTGATAGTTTGAATGAGAAATGCTCTCCCTGCTCCAA
>1647
TTTTAAGAGGGTTGGAGAGATGGCTCAGCAGTTAAGAGCACTGACTGCGGGCTGGTGAGATGGCTCAGTGGGTAAGAGCACCCGACTGCTCTTCCGAAGGTCCGGAGTTCAAATCCCAACAACCACATGGTGGCTCACAACCATCTGTAACAAGATCTGACGCCCTCTTCTGGAGTGTCTGAAGACAGCTACAGTGTACT
>1648
CTCTGCCTCTCTCGGCCTGACATTCTACCCCTGTCTCCAGACACCCCATAGGGAAGCCAGCAAGCTTCTTCTCTGTTTGGCTTGTGCACCTCCTACTCTATGCCCTCATTAGGAATGGGGAGGTAGACACAAGAAAGGGCCTGTGACTTGTGAAGCACCATAGTTGGGGGTCAGACAAAATATGCGTGCCAGGAAGTCCC
>1649
TATGGGTTGGGTTTGGTGTAGTCTGTATGATGAAAAAGAACCAGTAAGGCTGATAAGTTCCGGAACACACATGCAAGCACATACACATCCTTAGAAACATGTGCATGTGTTTATAATCCCCTGATGTCACCTTTGTGGAGTAAGGGTTTTCACTATGGGAAAGAGTGTGTTGAATGTTTCTGTCTGCATTGTAAGAGGAC
>1650
CCTCAACTTGAAACCTCATGTCAACCCACACCATCTAGCCAGCTCTGGATTATGTTAAATACGATGGCAGTTTTGAGCACCCATTGTTAACACGGCTGTGCTTTCTCACTGCTACTTGGCTTCTGTTCCTTTATCTATGAGATAGAAATAGATGCTGTTCTCCTCAGAGTCTAGTGGGATGAGTTGTTGAGCTAATAGAA
>1651
AGACATGAATGATGATAATACATACCACAGTAAACATACACAAGAGTGTAAATGAAACCAAGCATTTGACTATGACCAGTGGCTTTTATCAGTTCCAACATGTGAGTCATGCCATCATGACACAGCTTTAGGATTATCACAACAAACTAGGAAATAGACACTGAGTTCTATCATTTCTTACAAGTACATATGACTCTGTA
>1652
TGTTGAGTCTTAGCCCTAGCAACCTCACCTGACCTCCGTTGAGATCAGTGAAGAGAGAGGAGATAGGAGGTCCGGATGTCTAGGCTCAGAAGAGTCATCTTGCTCATGAAACCCAAGTCCCACATAAAGCTGGCTGACATGGTAAGATCTCTGTCCCTACAGTTGTGTCCTCTGCTCAGTGAGGTAGATATTCCAATGAT
>1653
CAAGAAAGCATAGAGGCAGAGTTGGGTGGCCCAGTGGGAGGTGACGGCTGCGGTGCCAGAGAACAACCTGGGAATAATGCAGATGTTGCCCAGGCCTTGCTGGCAGGAATACCCCACCAACCCACCACCCCTGCTACGCTGGCATCTCTATCCCCACGGAGAGTGAAGAGGGAAACAATGGATCACTCAGGGTCTGAAAC
>1654
GCAGATCCATGAGCATGGGAGATCTTTCCAATTTCTTCTTCAATTTCTTTCTTCAGAGACTTGAAGTTCTTATCATACAGATCTTTCACTTCCTTAGTTAGAGCCACACCTAGGTATTTTATATTATTTGTGACTATTGTGAAGGGTGTTGTTTCCCTAATTTCTTTCTCAGTCCATTTTTCCTTTGTGTAGAGAAAGGC
>1655
TTGTCTTGCCACCTTCTGAGAATCCATAGACTCCAGGTCAGTGGGGGAAGGGAAGAGAGAGTGGGTTCCTTGGGAGAAGAGCCAGGAATGTATGTGAATGTATGTATGTGATGGCTTAGGCCAGCGAGCAGGATAGGGACAAGTTGTGTCCGGGGGGTTCTGAGGGAGGCAAGGCCCGACAGGCTATAGACACAGAGGGA
>1656
CTTGTACCCATGATTTGACCTTGATACACCCTTCTCTCAGAGCCCTCTCCATGCCCAGGCTGGTCCTTGGCACAAGATAGTATGATAAATGCAAATGCACCCAGGAACTCGAAATTAAATGTATTTGAATTGAATTATTAGTATTCAGGAGAGCTGAAGATGCCTACTTAGCTCTCTAGCATGATTGTTTTTAAGGAAAA
>1657
TTTTTCTTCTTTTTCTCTGGACTCTGAAAATAATCAAGAAGAAATCTTTTTGAAATAGTGGCCATTTTAAAATGAACTTTTCGCTATATATTTAGAACATAAATTTTGTACTAAAAAATCTAAAACTGTAATGTCAACAAAGCAAGCTTCAGTAAATCATGAGTTGGGGGCATGGTGACAGTACTTACCTTGCATACATA
>1658
ATAGAATTGAAGACCCTGAAATGAACCCACACACCTATGGTCACTTGATCTTTGACAAGGGAGCAAAAACAATCCAGTGGAATAAAAGACAGCATTTTCAAGAAATGGTGCTGGCACAACTGACAGTTATCATGTAGAAGAATGCAAATTGATCCATTCCTATCTCCTTGTACTAAGGTCAAATCTAAGTGAATCAAGGA
>1659
TAAAATCTAATTCTGACTCATTCTCAGTCTTGTAGCAGGAAACTTGCCACGGACCGAGCTCAGTGGGCCCTCCTCAATCCCTGTGAATCAGAGTCTCGGAGAAATGGGCATAGAGTCAGCGGGAATGGGGTGACAAACAGACTTGACACAAGAGAGTGTGTTGGATCTGAATGCTATTTGTCAAATCGAGCATCAGACGT
>1660
ACACCCATGGAAGGAGTTACAGAAACAAAGTATGGAGCTGAGATGAAAGGATGGACCATGTAGAGACTGCCATATCCAGGGATCCACCCCATAATCAGCTTCCAAATGCTGACACCATTGCATACACTAGCAAGATTTTATCGAAAGGACCCAGATGTAGCTGTCTCTTGTGAGACTATGCCGGGGCCTAGCAAACACAG
>1661
GGTCTCATAGTGCCAAAGGCTTTTGGTTCACAGTCGTTTGGGTCTGAGGTAAGGCATAGCAACCTCATGGCAACAGGAGCATGGTGGATAAGGCTACTCAACCCATTAGAGGCAGGATGGATTGCTCTTGGTTCCACACACACCCTCATTTTATGTCCACACTTACTGGATGGTTCTACTTACATTCAGGCTTTCCCATT
>1662
AAAATGACCTCATTGGAAATGAAGTCATGCTTCTAACAGGTTCACCTGTGCAGATGGTTGTATGGTGCTCCCATTCCTCCCTTTGAAGTACATTTAGTTAAAGATTGCTTATACCAGATAGAGATTTACTTTAGTAGTATAGCCAACAGTGAGGGATACACACTCCTATAAACAACACCTTTTATGCTTCTTGAGTAATC
>1663
AGCACCTACAGCCTGCTGCTATTGCCTCAGACTCGTGCTGCTGCTTGGGCAGGGTCCAACTGAAGACAAAAGGCAGATGAGGTAGAAAATGACTTCCCTGGCTCTCTCGGGGTAGAAGGGTTAGAAAACATTCTAAGAATAGTGAGAACCAAATCTCATTGTTCTCGTTCCTTTTCAAGTAAGAACGGGTATTTGCACAT
>1664
AGCAAGCACTTCCTGGCATCAGCAATAGTGTCTGGGTTTGGTGTCGGTATGTGAATCTTTGTGCTTTTTTAAAAGAAACTGTATTTAAATTTCTTTCACATGCATTAACATAAATATCAAAATATTTCCTTCCACTAGATTAGAAAAATTTCTGAAAGAAAAAATATTCCAAATTATTATTCTATTTATGAATATTATTC
>1665
TGCATTTATAACTTTATTCATCATCTTTCCTTCTAACATTGCCTTTACTATTTTTTTCCTCATGATAGAACCACTGTTATGAGCCATAGTTCTGAGACAAAGGGTAGCTCTTCAGTAAATTTTGCCATCATTCTAACTTTACTTATTGCTATCAATCTTTGATTCTATTGCATGCCTACATTACTTTGGTATGTTCTCCT
>1666
CCCCGCCCCCACCCCCAGGGACCCTCTATAATGGAAAAAAGAACATACCACACAACCAGTAGAGTCCAACTTGCGATCTGAAATGCAGCGAAAATTCTTACTGCAGCCTCCGTTATCTTTGCTGCAATCACGCACTGGCCCAAAGGAGTCTAATAGGACCTCCAGGCTGTCAAAGGATGATGATGTCATCAGCTCCTCTC
>1667
AAGGAGAAAAACCTGACTTCAACTAAACACACTGTATTTTTGGACAGCATTTATATTCAAGGATCTGGGTTAGGCACAGGGGTATAGTGGGGACAGAGATCCCACCTCCCACAGGCAGCTGGATTTTATCTGGGGTATTACTATATAACAATTAAATAAAAACATATCCTGTTTCTGTTTTTTTAAAAAATATTTTCCTT
>1668
ACACGAAACAACCTAGATATTTCTCCACCAAAGGATGGATAAAGGAAATGTGGTTCATTTACACAATGGAATACTACTCAGCTATTAAAAACAAGGGCATAATGTACTTTGCAGACAGACTGATAACATTAGAAAATATCATCCTGAGTGAGGTAACCCAGACCCAGAAAGACATGCATAGTAAATACTCATAACTGGAT
>1669
AGGGAACAAGTGCTGGGAGCAGGGCCATTTGCATGCTTTCATTAACACAAGCTGTGGTGGACCCGGCTGCCAGCTCCCCAAATGCCTGTCTTCCTGGGGTGATAGAGAATCAATTGGCTTGATGCACCTTCTGGATTCTTGCTATAGTCCTGGCTCAGGGCCCACGGAGGCCCTCAGACAGACATCAATAACCTTGCTTC
>1670
AATTGAATAACTTGCATCTTCTTTATATATCTTTTAGTTTAATTGTCTAAGTTTTTACAAATCTTGTTGATTTTCTCTAAGAACCAATGCTTGAATTCATTGTTTATTTGTATTGTTTGTTTCTATTTCCTTCATTTCAGTCCTGGCTTTGAGCATTTCTTTTCATCATCTTTTTGGGTGCTATTCTTTCTGTTGTTTTA
>1671
ATTACAATTTATTTTTTATTTTTTAACATTTATGTATTGTGTATGCCTGCAAATGTCTGCATACATGCAGGGCACACAGAGACCATCAGAGGGCGCTGGATCTCCAAGCCCTAGAACTACAGATGGTTGTGAGTCACCACATGGGTTCTGGGAACTGGATCTGGACCCTTGCAAGATCAGGAAGTGCTCCTAACCACTGA
>1672
AAGTGAAATGAAGCTGGGTCCAGTGTTCAAGGATATTAAATTGAATTAAGGTAGTAGTGACCTTAGTACAAGTTCCCATCCAACAAAATTTAGGTCCATGCATGGTAATATAAGTCTTTAATTCCAGGAGGCAAAGGCAAGCATATCTCTGAGTTCAAGGCCAGCCTTGAACAGAGCAGGTTCTAGGTGAAGAAAATCTT
>1673
TAATTCTCTTATTTTTTTTAAATTGTTGTAGAATGATACCTAAAACAAACAAACAAAGAAATCTATTATTCTAATTGTTTTGAGTGCATAGTTCTGTGGCATTAAATACAATTCCCACTGTGCATCAATCACCATTATCCATCTCTAGAATGCTTTTCATTAAGCTGAGACTATTAATTAACAAAAATCTTACCTCTGAA
>1674
ATAATTTCTAACACCCTAGCGGCTCATTATTAACATGATTGCAAGGTCAGGCTAAATTTCAGCTTCTGAAGACCAGAAATACTTACAGATAAAGTCATTTCCACAGTTTCCTATCTACACTGCCACATGACCAACAGCAAGCTCCATACCAAGACCAAAGTCTCAGCCACCATGCTTAACCCACCATGAACAGTAAACTA
>1675
TGGGACAGGAACTGTAATTCTTAATAAAGGTCACAGACATACAAGCTGGCGAACCACTGATTTAGCACCTGTTATAAGCTCAGTAAATGTGCACTACACGGGACTGTTTGCTTTTTTGCCTTCTTCCTACATTACTAGAAACAGTAATGAAAAGGATAAATGCTTAATTGTTTGTATCCGTATAATGATTGCATGGGAAC
>1676
TTGTAAGGGGGGTGTCCCTTAAGAAGAGCAAAACATTTTAAGCCAAGAATGCATGGGGCTTATGGAAACATAGAATGGAAACTTTCCTAGTTAGTGTTTTACTGCTGTGAGCAGACACCATGACCAAGACAACTCTTATGGGGACAATATTTAATTGGTGCTGGCTTGCAGGTTCAGAGGTTCAGTCCATTGTCAAGACA
>1677
ATCCCAAACTCTTATTTCTTTAGGAAAAGTGATATTAATGGAGTAAGATATGTAACCTCAGGCTAATTATTTTGAATTCTTAGTTTCATTACCTATTAAATAGGAAGTTTGGAGTTACTGGTTTTCATTTGTTATTTCTTACTGACCTTAAGGATTTTAAGGATCTTAGTGTATTAACAAGAGCCTGTATTTGAGAGGGA
>1678
TGCATTGTAAAATTACCTTGCCTTACTGTGTCCTCATCATAACCTACCCATACTATAGCAATTGGAAGGCCCTTCCACTGATAAAATCACGTGACTTGTGGCAAATAAGCCTAAATAAATACTGTATTGATTTCTAAATACTCTAAAAATGTTGGAGTTTTTTTTTTTTTACAATGCTTTATGACCTCCCAATATTTGAC
>1679
CATTCATCTCATCCTGATTTAACTTTGGTACCTGATATCTGTCTAGAAATTTGTCCATTTCATCCAGGTTTTCCAATTTTGTTGAGTATAGGCTTTTGTAGAAGGATCTGATGGTGTTTTGGATTTCCTCAGGTTCTGTTGTTAAGTCTCCCTTTTCTTTTCTGATTTTTTAATTAGGATACTGTCCCTGTGCCCTCTAG
>1680
TAGATAATTTTACATTAATTTGACAAAAGCTAACGTCATCAGAGAGAGGGAACCCCAATTAAGAAAATGCCCCCATAAGATAAGACTGTAGCCAAGCCTGTAAAGCATTTTCTTAAATAATGATTGACAGAGGAGGGCCCAGCCCATTAAAGGTGATACCATCCCTGGGCTGATGGTCCTGGGTTTTGTAAGAAAGGAGG
>1681
TACCCTTAATGATCATTTAAAAAAAACTGAAAAGGAATTACTAATCACTACACCATCAAAGGGATTCACTGAGTTTTTTTACTGTTAGATAAGTTAATGTTTTCCTGACTCAATACTGTATTTGATAACATGTCAGCTAATGATGGCAATACCTTGACTTCTTTGGTGCTGTCAAGTAAATACCTTCACTATGGCAAATG
>1682
ACAAAAAAAAAAATCACCTCAGGTAATAGTCATTAAAATACTCTATCGCAAAGTCAAAACGTCACAAAAACAAAAACCCTGAGAACAGGAGGATCAGATGAGGAAGAAAGATGGGACTGGGGAAGGAATACAGGGATAGATGCCTATAACTGAGACGTATTTGAGCTGTGCTATGGAAACCTAGTGCTTTAGAAACCTCC
>1683
TTATGAAAAAAAGAAGTCCTTTAAAGTGAGAAAAAAAAAAAGAAAAGAAAAGAAAAAATGGTTAAAACTTTATCTGATGGCTATCCATCTCTTGATTTAGTTTAGAAGGTAGTCTCAGTTTGCACAGCAGAAGCTGATAAGTTGCCCTGCACCCTTAGGTAGGAGTCAAGCACAGCAGGAGAAAACCTTCCAGGATCTGA
>1684
GCTTGGGTGAGGCTAAGATGCAAGAAGCTCTTTGGATGAGGGATTGACCTGAACACTGTGGCCATGGTCAGTTAGAACAGCGCTTGGATCAGAAAGAACGTGCACTTCTTGCTCACCTCTCTCTGAACACAGCATAAAGGGCTTTCTGACTTTCTCCTTCAGTCTCCTTCAGTCATGGCGTCTTAGCGTCTTTTCATGTG
>1685
GAGCAAGTTCCAGTACAGCCAAGCTTAGACAGTGAAGGAAACCATCAAAAACAGAGCAGATCAAATCACCGAGCCAATTCTACAGCAAGTAGCAGAACTTAACAGCTTCAGCTGTGTGGTTCTGAGTTTAGAGTCAAGGATACAGTAAAGGGGTTATGGAATCTCCTTCCTCAACTAAGGAAAGCTGCTGAGGTCAGGCA
>1686
GGGTTCATGATATCTAGTAAAAACATATATGAACTTTTAATACCCTACATCTGAACAAAATTGAACACATAGACCTCTATTATAAACATGTAAATTATCAGAGCTTACCAGAAAGGACATGTTTTGACTTTCATGTGCCATTTTATATGATGAAAATTATACCACTTTCACATTGCTGAAATCCAGCTAACATGAAATAA
>1687
ATCTGGGAGGACAGAACACAGAGCAACTTTTAAAGCAAAAACAAACAAGCAAACAAACATACAAAAATTAGGTGGTATAGGGAAAACAATATACATTATGTAGTATGTTTCCACACTTTGCATTTTGAGTTGGTTATTACCCATCAAGTACATCACATCTCATTTCTGTTAGACTTGGCCTGGATCAAGAGCAGCCAATC
>1688
AGCAGGCCTGTGTGGGAACAGTGACAGTGTGGGAATTATAACAGTTACTGAAGCCAGGGCCACACAGAGAATCTCAAGTTCTGTCACCAATGGGTATCAACACAGAGACTAGAGATACCCTGTCTAGGAAGCATGGCAGTGAGATCCTACAGACATCCTCAATATTCTAATGTTTGCATCATTTCCTTGGATGGTAGCTT
>1689
TCTCCAAAGGAGATGCAGAAGTCACATGACCTCTCATCCTTCAGGTCCAAGTACTGGTCTTCTCTTAATGGTATCACCAGAATGTCTCAAAAGAGGACTGCTTCTTTTTCCTGCTCAGTAACTGTCACTTCACAAGCAATCCAGAGAAGCCAAGCTTATCTCAGCATCTTGGTACATGGGTGTAGTTTAGCCAGCCTGGG
>1690
GAGTACTGAGAGATGCTGACTTCTAGACATGGCATGTTATGTGGCATATCATCTTGTAGCAGCTGTGAATATATAGCATGGTTTTATGCATGCCAATTTATAGCAGTTGTGGATACCTGCACAAAACTGTTACTATATAATCTTCCCCATAAAGATTTATATCTAGACACTCTTGCACGTACAAAAGATCAACAATGGAT
>1691
AACGTGGAGATCGGATGCTCCTATAGTGTGGGCTTCGGCTTGCCATTAAATCTCTTGGGAAAGGTTGGGCTGCGTTTCTAAGGCCTTCTAGGCATCATTCAGCACCACACACACACACACACACACACACACACACCTTCGATGGAGAACAGCATGGTGATGGTTCAGGGTGAGTGTCCCATAGGCAGACTGGACTCTGA
>1692
ACACGGTTCTTTTGTGTATGTACATTTGCTACAATGTTATATTCTAGGGTTTTTTCAAGGAGACCAAATAGTTAAAATAGAATGCAGCTTAGTTTTGCCAGTGTTCATGGATATTTTGTAATGGCTCCCAGCTGTCATCCAGATCACTGGATGTGTCATGTGTTTGCCCATGACAATCACCTGTCTGCTGCTGAAAGTCC
>1693
ACTGTTTCTAGTGATTTGTTTCAAAGCTCCCTTATTAATCTACATACCATATTCTTTGAGAACATAAATCTATGGAGTAAAGATCCAATTTTACATGAAAAAAGAAGCCAGAATATTGGAAAACCTATCATCTTTTCTGTGAGTTATAATTTTAGCTTCTTAGTTAGCGTAAAAAATAATGTGCTTTTTTTTTTTACAGC
>1694
ATTTTGAAATTTATGTATTTGACCCACTAACAAATTTCTTCTCTCACGTGTACAGACCTGTGAAACAAACTTGGTTGAACAGACCAATTAGAAGAGGAGTTATTTCCACTAGTGTACCGAGTGTAACACTAGTTCCTGTTGCCACTTTGGCCTCTAACTCTGTGCACATTTCTGCTTCTTGCATCATGAGTTTCAGATTT
>1695
TGATACAGAGCAACCATTTAATTGGATCCTATTTCATAGGAAAGAATACACACATGCACATAAACACACTAACACACATACACACCATCACACACATGAGGTGGATGCACACATGGAAGTCAGAGGACAACTTTTAGGAGTCAGTTCTTTCCTTCCACTGTGGGTTCTGGGGACTGACTTTAGGCCATGATAACTTACCT
>1696
TCAGAGAGGGCAAGCCATTTGCCTGAAGTCACACAGCTAGAAGTAAACAGAGAACTGAGTTCAAGTCCCCCTGATTAGAAAACAGGTAGGCTGTAGTAAAGCTTTAGGTCAGGCATGGTGATTCCACCAGAGGTTCTTTTATCCTTGAGAAGAGTTTTTGCTATCCTAGGTTTTTTGTTATTCCAGATGAATTTGCAAAT
>1697
GATGTCATTCTTCTGGGCAACAGAATAAGATTCCATTGTGGACATGTATCACATTTTCATTATCCATTCAACAGTTGGTATATATCTTGGGTGATCCATATTCTGTTGTAAATAGAGTAGCATGAACATAGATATGGAACATGACTGTAGGAAGACATGGAGTCCTTTCTCTGGAGACAGTGCACTGGCTAGTTTTATGT
>1698
CATCAAAGGTAAAATTTTCCAAGATGATCTCTCAGTTAGAATATCTATGCTCCAAATGCAAGGGCATCCACATTCATAAAAACAACAACAACAACAAAACCTAGAGGAAAGCTCACACACATTGCACTGCACACAATAGTGGGAGACTTCAACATCCTACTCTCATCAATGAACAGATGCTGGAAACAGAAACTAAACAG
>1699
CGATAGTATATATAAATGACCCTAAAAATCCCACCAGACAACTTCTAAATCTGATAAACAGCTTCAGTGCAGTAACTGGATATGAAATTAACTCAAACAAATCAATGCCCTTTCTCTTCACAAAGGATAAACAGGCTGAGAAAGAAATTAGAGAAACAACACCTTTCAGAATAGTCACACATAATATAAAATACTTTGGT
>1700
CTGAGACAGGAAACTCAGATACAAATGACAAGACTTTATCTCACATATGATGGTGCTAGCATTGAATCTTTAAATATTTGTTTCTAAATTGGAGCATCCACTGAAGGCAGGGAAATAGTAAACATCCATGTGGAAGATAAATGCACTTAAGTAGGGATAAAACACAGGTGGTATGGAAGAAGTAAGACAAATAATGGACC
>1701
AGCAAGCATGAACAGTATGGTATTTGTCCTCAGCCTGTGAGAGGGTGAAGGCTTTTGCACATTTGCCAACTTTTTATTTATTCCTGATTGTATACTAGGCACTGAGCCAAGTTCTAGGAACATATACGCAACAGCACCTGTGGGTCTTGGAATCCCAGCTGTGAGAACACATTCCAGCATTTTGATGATTGTGCACTAGC
>1702
TATAATTTCCAGAGACACCGTCTTCATTTATTTACACCTATACTCTGCCAGGAGCTACTGCTATGACACTATTTGGCCTATAAAATTTTCAGTGTGATGATTTAAAAAGCTATACATTGAATCCAAGGTTAGAGCCAGATATGGTGGCACATACCTGTATTTGTAACACTTGGGAGACAGGAGGACCAGGAGTTTAAGGA
>1703
TTATATCAAACTCAAACATTTTCTTCCCCACCCCTTTCTCTGCTTCCTGCCTAGGAATCAGAGACTTCAAATCAGGAGGCTTGTGCTGAGAACTCCCAGCTCCATTCTTAAGATGCTATATGAACATACTATACCCACACTTGCTCAGATACCCTCCTTCTGAGCCCCTTTCAGAACCCCTTCCATGTTGTTGAGTCCTT
>1704
GAGTGCTGTGTTTCTTTACATCTTTATTTACCCTTCTTTGGCATAGGGTACCAATTTTTGATTGTAGTATTTCTGCCTGTTTTTGCAAATATAATCTTAGTAGAATACACACACACACACACACACACACACACACACACACACACACACAAACACGTCATTCTAATCATTCTTGGATGTTTTCACAATAACATAGAGGG
>1705
CACACACACCACACACATATGCACACATACACACACATGTGCACACATACACATTCACACATGCATGCATACACAGACACAGACACAGACACACACACAGACACACACACACACACACACACACACACAGAGGCATGCCCAGAGGTCCATCCTCCAGGTTAGCTAGAGTCTGCCAGTTCTAACCATCATGGTGGTGTTGC
>1706
TACCACTTTTCTATTAGGTACACCCAAATTCAAACCCTAGCATGTCCTCCTTGCTGTTGAGTGACTTAGAACAAGTTGCTCAAATATTCTGATATTTGGTTTTATAAATCTATCGGGTAGGCAAGTTCTATCATTTCATTGCTAAGGACTGAACCCAGAGCCATATGTCTGTTAGACAAATACTCTACCACTGAGCTGAA
>1707
GGTGGGTGGGTGCAGGAACATTCTCAGAGAAGCAAAGGGGAGGAGGGAGAGGGTAGATGTGGGATGGGGGTTGTGAAGGGTTAACTGGGAAGTGTGATGTCATTTGAAATGTAAATGAATGAAATGATTAATAAAAATTTTTTCAAAATATAAAATAATGAAATCAGAAGGATTAAATTGGATATAAGTTGTATAATGGG
>1708
TGGATAGGTACATGTACAACATATAGGTCATCTTCAAGTTCAGGGACAGCTTAGAAGCTCATCTGAGCCAAATCATTTGATATGCAGTTCATCTGTACTGTCTAAAAACACTGACAGGAAAAACTGATAGGGGCTTCTGAGCACAAAGAAGTCCCTTTGATCATTGGGCCCATCACTGACACATATCACATGAGCTGAAA
>1709
GTAAGTTTTTTTCTATTTTTTATAGGATATATTCTTTACGTACATTTCAAATATTATCCCCTTTCCAGGTCCCCCCTTCCCCGAAACCCACATCCCACCCCCCTCCCTTGCTTTTATGATGGTGTTCCCCAGCCACACATACATTATTACCTCCCCACCCTCGAATTCCCCAAAACTGGGACATAGAGCCTGTACAGGAC
>1710
TTTTTATGATTCACTTGGCTTGCTTTCTTTTACAAGGCACAGCACTGCCCACAGTGGACATAGCAACCAGTACTAAGAGAGTGCCCCACAGACATGTTCACAAGTCAATCTGATGGAGGCACTTTCTCAACCAAGGTTCCCTCTTCCGAGAGGGCTCTGCTTGTGTTGAAGTTGACAAACACAAACCAGCACAGCTACTG
>1711
ATCTCATATTTTTACTATCGATGGCATCAATTCTTATCTCCTTAAATGTAATTTGTTTGGTGTGTGTATGTGTGTGCGAGTGCACCCCTGTCACAGTGCACATGTGGAAGTTAGAGGACAACTTGAGGTGACATTCTTTCCTTTACCAGTATGGCCCTGGAATCACCTCAGGCCATCAGGTAAGTCAGCCATGTCTATGA
>1712
CCGGCCCAGGACTCGGATGCTCCGTGGCGGTGGTGCGTTCTCGGGCTCCGCACCCTCTGCGGGACAGACACCTCGCCTCCCCCTGCGGCAGCCTGCCTTCTCCCGGCCGCGGGGCCCCTCCCGGGCCCACGGCGAAGGAGCCGCCGTGGAGGCGGACGAGGGCGCAGGGACAGCGCACAGCGGCGTCCGGCGACGGCCGG
>1713
TGGTAGTCTTGGGTTTTATAAGAGAGCAGGCTAAGCAACCCAGTAAAGAACATCCCTCCATGGCCTCTGCATCAGCTTCTGCTTTCTGACCTGCTTGAGTTCCCAGTCCCTGCATCCCTTTGGTGATCAACAGCAGTATGGAAATGTAAGCCGAATAAACCCTTTCCTCCCCAACTTGCTTCTTGGTCATGATGTTTGTG
>1714
ACCAGAAACTAGCTAAGGAGACGATCTCGTGTGAAGACACCACACTAGAAGGAAAATGGCCTCAGTGCTCAGAACAGAAGTGGCAGGGGACAATGGGTTTCAGGAGCGCCACATGGACCGTGTTAAAATTTGGGGGCTTCCAGCCTGGAAAGAGCTGTGTCTGTCTCTAGGGTTGGAGCCCGGGTGATTTGGTGTAAGAA
>1715
AGTTCCCAGCACTCCTGTGGCTGTTCACAACTGTCTTTAAGTCCAGCTAAAGGGGATTTGATGCCCTCTTTTAATCTCTATAGGCACCAGGCACACAGCACAGACATCCATGAAGACAAACACAAAGATACATACACACATGTACATACACACACATGCATGTAAAATAAACAAATTTTAAAATAAAAATAAAGGGATCG
>1716
CAAAGTTGAAATGGCCACATATGGCTTTCTGTGGCAGTGTCCTGAGGTGGTGCAGGACATCATACGGGGTAAAAGATGTTTGTGTGTGTGTGTGTGTGCGTGTGCGCACGCACGCTCAGTCATGGGGACTCCACCCTGATGACCTCATCCAATCCCAGTGATCTTCTACAAACCCTATCTTAGCCCCACCTCCCATTACC
>1717
CTGCTGTTATGAGCTGCCACCAGGAGCCGTGTGATGTCCAAGGGCTATGCAGAGCTGGCCCTGCCCCTCACTGGCTACAGCACCCAAAAAAATGGGTCTCACACCTTATCCAGGCAGCAAGTAAAGCTAGTCCCGTTGGCAGGGGTGCAGGTGTCAGAGGACATGAGAGATGGAGAACTGGCCCACCCAGGGCAAAGCAG
>1718
TGGTGACAATGGGGATGGGGGTGGAGCTGATGACAAGAAGAGGGTGGTGGTGGTGGTGGCAGAGAAACTCATTGGTCAAGAGCACTTGCTGCTTTTGTAGAGGAGCAGAGCTCAGTTTCTAGTACCCACATCAGGTAGCTGATGACATTTAACTCCAGCTCCGGGTGGGTGTTGGGGGCAACACCTTTAACCTCCTCTGG
>1719
TTCACATACACATCTCTTGCCTAGTAGACATCTGGCTTGGTTCTGCCTTGTATTTTATTCTCCCATCTGGAAATTTTCAAGCACATACAAGAATAGACTATATGGCATACAGAAGCCCAGGGAAACTGTCACTGGTAACAAAAATTGTCAACACATGAACAATCTTATTTCTTTTATTCTTCCACCTAAAATGCTCCCTT
>1720
ACGAAACACCACCAAATAAAATAACATCTGGAAAGATCAAATAAATACCTGTCCTCGGACCCCACCCCCAAGAGGCTCCCCTTTATTAGGTTCTGAGGCCTGGCTGAGGCGGCATGGTTTTTAAAGCTCCCTAGGTGTGGACAAGATTGAGGATCACGGTGTCTGGCTTTGAGGACTGAACTGTGTTTTCTTCCTCTCAA
>1721
ACAACTTCAGTGAGACACTCTGTCTCAAAAGATAAAGTGGAGAAGGCAATCAATAAGACATCCCCACTGTCAAATTTTGGCCTCCTTGTATACCAGGCCAGCACATACACATGCACCTTCTAATTTCCTTACAATAAATAAATACGTACATAAATAGTCCTTTCAATATGATAAAACAACACATCCTTTGGCTAGGGAAT
>1722
ATATTAAAAAATTCTTTAAGAATGAATTTAATTAATTTTCCTTTTAGCTCTAAAGTTACATCTATACTCTAAAGTGTATCTATAAGATACAACTTTAATATTCTAATTAAAAATACATTTTAGTAATGAGCTATAGAAATGGTCCCTGAAAATAAAAATGTTATGTTGGTGATAAAAACAAAATAAACAAATAAAACAAC
>1723
CAGAACATTTATGCACTGTGGGAATTAATGTAAATTGATATAGCCACTAAGGAGATCAGTGTGAAGTTCCTCACACTGATAATCCATCTACACAACTCATATATCTATATACATACATATATAAATATTATGGGAAATAAGTCAGCATATTATACAGGATTACAGCTCTATTCTCTGGTTTTGCGTTTGTTTGTTTGTTT
>1724
GAATGAATGGAAATGTATACTTTTTTTCCATTTTTTATTAGGTATTTAGCTCATTTACATTTCCAATGCTATCCAATAGGGTCCCCCATACCCACCCACCCCCACTCCCCTACCCACCCACTCCCCCTTTTTGGCCCTGGCGTTACCCTGTACTGGGGCATATAAAGTTTGCGTGTCCAATGGGCGTCTCTTTCCAGTGA
>1725
TATAAGGAACTATATGCTATTTTGCTGTCAAAGAATTCAATGGGTAGTCTAACCTTTCCTCAGTCAGTGTATATGCTGTTAATTTGTTGCCATGCTTATCAAGATCCTTTGTCAAATTTGATATCATACCTCTAGCCACTTACAGGGGCTACACCAACCCTACCTCCAACATGGCAGATATCCCAATACCCTGCCAGTTC
>1726
ATAAAACCAGAGACACTGAATCTTATAGAGGAAAAAGTGGGGAAAAGCCTTGAAGATATGGGCACTGGGTAAAAATTCCTGAATAGAACAGCAATGGCTTGTGCTGTAAGATCAAGAATTGACAAGTGGTACCTCATCAAACTGCAAAGCTTCTGTAAGGCAAAAGACACTGTCAACAAGACAAAAAGACCACCAACAAA
>1727
GGTACTTTATCTAGCTCCTTCATTGGAGGCCCTGTGTTCTATACAATAGATGACTGTGAGCATCCACTTCTGTATTTGCCAGACATTGGCATAGCCTCACAAGAGAAAGCTCTGTCAGGGTCCTGTCAGCAAAATCATTCTGGCATATGCAATAGTGTCTGGGTTTGGTGGTTGTATATGGGATGGATCCCTGGGTGGGG
>1728
CTGTTTTTATTCAAACCACTGCACTCCTGTAAGCAACCCTAATAAAATCCAGTGTGTCACACACACACACACACACACACACACACACACACACACGAAAGTAGAAGGGGAACTCATTGAAAAGATGAAGGGATCAGCAGGAGTAGGTGATAACAAGAGAGGGTGATAGAGGTAAATAGGATTGGAATATGTTCTATACA
>1729
TTAACTTTCCCAAGAGAGGCCCTAGGTTGCATTTCCTTGGGAAAATCAATGTAATATAGGTAGAACGGAACCAAAAGAGAAAGGACCTTTGCGAATTTTGTGTTACTTTGGTGGTAAAAAGAAGAAGTGGTTCTGATTTCATCTTTAGCCATTAAGCTAAAGCCAAACCCATGAGTGGCCCTGGACTGATGCTTTGCTCA
>1730
AATCTATATTATAGTTGACAATTTGATTTTACATATATATTACAATTTATATAGACAGGAATCATTGAATAATACCTAAATTTGCATGCATTTTCATTATGAAATTCTCTTTTATAATTTCTATTTATAATAAGCTATGCATAATTGCAATGCATATATCAATATGCTTATTAAATATCTCTTTTTGAGTATTTTAAATT
>1731
ATGCCCCAGTACAGGGGAACGCCGGGGCCAAATAGGGGGAGTGGGTGGGTAGGGGAGTGGGGGTGGGTGGGTATGGGGGACTTTTGGTATAGTATTGGAAATGTAAATGAGCTAAATACCTAATAAAAATTGGAAATAAAATAAAATAAAATATATTTGTTGAAAATGAAAAAAAAGAAAAGAAAACAAAAAATAAAAAT
>1732
GGGCTGTGAAAACCTCGGTTCCATAGAACTGTTATCAGGGCACACAGAAGGTGCTTAAAACATAGTAAACACACAGTGTAGAAAAACATAAAGTGAAAGATAATTACTCCTGATGGCCTTCACACCTTCAGTCATGTAGAAGATCAGACCAGCCTCTAACAATAAGCCTAGGATCAAACTTGGTAGAATGTATGCCAATG
>1733
ACTTCCTCATCTGCCCAAGCCAACCTACCCTCTGCGGAAGAGGAGGCAGCCAGCCCGCCTGCCCGTGAAGAGGGCCCCACCAGGGCCGCCAGCCACCCCTCAGGCCCTGTGTCCCAACACCACTGTGCTTACACCATCCTACACATCCTGAGTCACTTGAGACCTCATGACCAGCGGAGCACCCAGGGCAGCGGCCGAGA
>1734
ATTGCAAGGAGAGGCCCCAGGTCTTGAAAATATTATATGCCCCAGTACAGGGGAATGCCAGGGCCAGGAAGCAGGAATGGGTGGGTTGGGGAGCAGGGCTGGAGGAGGGTATAGGGGGCTTTCGGAATAGCATTTGAAATGTAAATGAAGAAAATGTCTAATAAAATTGTGTTTGGAAAAACAGAAAGAAAAAAGAAGAC
>1735
TACCGCCCCTACTTAGCCCTTGTCTGGGCAATTGAATCAGATTCCCCAAAGATAGACTTTGACATGTTGGGAGGCCTTAGAAGCCCCTGTCTGAGCCCAGGCCCCTCTCAGTTAGGGGACTCTTTGTTCTCCCTTCTCCCAGCACAGGGACAGGCTGTTTGCAGGGTTCCCTGTTTGCCTGAAGCCTGAACCCTAAGGAG
>1736
TTTCATTTACATTTCCAATGCTATCCCAAAAGTGCCCCACACCCTCCCACACCCAACTCCCCCAACCACCCTCTCCCACCCCTTGGCCCTGGTGTTCCCCTGTACTGAGGCATATAAAGTTTGCATGACCAATAGGCCTCTCTTTCCACTGAAGGCCAACTAGGCCATCTTCTGATACATATGCAGCTAGAGACACGAGC
>1737
AATATGAAAATTGGTCTTTCTGACTCTATGAAGAATTGATTTTGAATTTCGGTGGGGATTACATTGAGTTTGTACATTGATTTTGGCAAGATGGCCATTTTTACTATATTATTCCTGCCAATCCATGAGCATGGGAGATCTTTCCATCTTCTGAGATCTTCTTTGATTTATTTCTTCAGAGACTTGAAGTTCTTGTCATA
>1738
TCCCAATTATCACTGACAAAGCTCCCACTGCACACATTGTTCCTCAAGGTAGAAGGCCGTATAGCATACGATGGAAGTTATGGTGGAGCTGAGAATCCTCTTCCTCTAAATGGAGAACATCAAATCAAATATAATGAATGAGTTGGGCACACGCGCATGCACGCGCACACACACACACAAAGAAAAGAGAAGGAGAGGAA
>1739
TATAGCAAGGGGTTAATATCTTGACCCTAAAAGTGTTGTTGTCTTTCAAAGAAAATGGAAGTTGTTCAATCATAGTATGCAAACAGGGGCTTATTCTAAAAAAAAGTTAATTGAGTTTAATGTTATGGACGTACATGAACTTGAGGAATTTTGAATTGGATGAATAAGATAAATGCCATTTGACTTATCTCAGAACTGCC
>1740
ACAGATGTTATACAGACACTAAGAGAACACAAACTGCAGCCCAGGCTACTATACCCAGCCAAACTCTCAATTATCATAGAGGGAGAAACCAAAGTATTCCACGACAAAACCAAATTCACGCATTATCTCTCCACGAATCCAGCCCTTCAAAGGATAATAACAGAAAAAAACCAATACAAGAACCGGGGAACAACGCCCCT
>1741
GCCCCTCTGCCCCTCTGCCCCTCCTTTCTGCCTCCAAAGTTCTGGGATTAAAGGCATGCACCAACCACTGCCTGGCTCTTGATCTCTTTCTTAATGAAATTAATACACATTATAAGGGATTGTAAAGGCATTGTAATAACAAAACTATATGGCAGCCTGTATTCGCAAATTACATTAGAAATGGTTCAGTGTTAACAGCA
>1742
GTGAATTACTAGTATAGAGCTCTTGAGTTCTTTCTAACAACTGTTCTGTAATTTACAAATAAGAACAGTGAATTATAATTAATATCATGGAGTCAACTGCTGTTTGTTTTGTTTCCTGAAACTATAGCTTGTATGATATTGGATTGTATCAGTTTTCTAAAAGTCATGAGGCAACTTTATAGCTGTAACTGATAGTTTGT
>1743
TGTCTACTTCTCTTTGAAAAGAAAGTCTAAAACTTTAAATTTGGAGCTCACTCCCTAAAAAAAAGTAAAGAAAAGAAAAAGAAAGAAAGCAGAGAAGACAGTAGAGAAAGGAAAGATGTGTGGTGATAGAGTTTCTGTCTGCTTTAGCTGGCTGCTGTAAGGATGAAACTGTTAACCCACACAGTGCATACAGGTGCTCG
>1744
TCTTTTATGAGTTTACTTGGCACCTGGGTACCCTCTCCGTGAAATGATTCTTTATGCTCTCTGTGCCATTTCTAAATGGATTGCTATTTCCATCACTGAAATTTAGGATCTGTTTTTATATTCAAAGGTGTTTTGTTTTGACAAGGTCTCATTATGGGTGACTCAGAACTAGCTATGTAGACCAGGCTGGCCTCAAAATC
>1745
GTACATTTTTGGAGTGTGCGAGTATGAATGTTGCAAAGCCAGTACAAGGAGGTCCTCACAACAGGCTGGGATGGAAAGAAGAGTCTTCCTTGTGCCTGTAAGGTCAGTGGGAACAGAGTTCAGATCATGGCTTTGCAGCTAGTGTCCCTGGCATTTCTACTCCACACTGCAGCCATGGTGGTCCGGAAGGTCAACTGCCC
>1746
AACTCCTTCCATGGGTGTTTTGTTCCCAATTCTAAGAAGGGGCAAAGTGTCCACACTGCTCTTCGTTCTTCTTGAGTTTCATGCGTTTAACAAATTGTATCTTATATCTTGGGTACCCTAAGTTTCTAGGCTAATATCCACTTATCAGTGAGTACATATTGTGTGAGTTCCTTTGTGAATGGGTTACCTCACTCAGGATG
>1747
TTGGTAAACTTAAAATAATCTTGACAATATGTAGTATCTTTACTGTGTAACTCTCCTATCTACCTAAGCATGCTAGAATTGCAGTCTCAGATCCTGGGTCAGGGACTTGAAAGACATTTAAGGATGACAGTAAGTGGTGACGTCTTATCACCATTACGTGGCCAATCATAAAGTAAATGTGCTAAAGAGGATAACTTTGA
>1748
CTGTGTGGGTGCTTGTGGCTTCGAAGCGGGGGAACTAGTAGACTCAGGACCCATCTACATGGTTGCTCACCTGGATGCTTTTTCTCAGTGGGCGGTGGGGGGATCAGTTTGGGTAACCCAGATTCCAGGAAGCTAAGGATGAATCCACAACAAACCCCACCCTGAGTGTTTATTAAAGTTCTTCCTTTCACTTCCGTCTC
>1749
CAGCACCTCAGACTGTGAATTTCAAGTTATAAGCTACTTTCTGGTGGATTTTAGCCAGCACTCTTAAAAAAAAATTAAAATAGGATAAATCATATCAGAGGTCAATAATAGACATAATATTTCCATATCAGCTTGGTAAGTTTACGGTGTACAGACTAGGCGACGTAAGTTTCTTTACTGTGCAGTTCACAGAAAAAGCA
>1750
TACTAAGTCAGCACGTTCCCTAACTACATTCTAACTAGTTGTCTTTATACCCACAGTTAAGTGTAGTCCTCATTCCTCATCAAGGAAACTCTTCTTTGCAACAGACAGAGATCGTTACCCAAGCCCACGGACTAATTAAAATGCAGCCTTGTGGGGTCCAGTCCCGATGGATTCATATACAAAACAACTCTTGCAACTAA
>1751
AGGCCTTGATGTTATAAAAAGTTAAAGGAAAGAGGGACTAAGGAGCCTGTAGTTGACTAGATGAAAACAAGAGCTTCGAAAGAGATCACCTGCCACTGTCCCTCTGTCTTTCCAATGGTCTACGGTGTGCAGAGAGGACCTGAGCCTTAAAGCTGTGCTAATAATGTGTCTTCCTTGAACCTACCCCTTCTTGCTTGGCT
>1752
CTTCTTAACTAATAATTTGGTGACAGGACCCAGAAGGGACAATTTTGTTCTTGTCGTCACTTGCAACCCACAACTTAAGCAGGAAAACTAACCTCTCTGTCTGTGTTTCCTCAGAACAGTCTACTTTTGGACTTGTTTACTTGTGTGCAGTAAAGCCATGGTCAAGCTCACGTCATCTCTGTGCCCTTGTGAGCAGAGAG
>1753
ACAAATATACACACTAATGAAAATTAAAACCCAAAAAACCAAAATGGGGGGGGGTTCAAGACTTCCGGTCTATGTTCTTTGTACAGATGAAGGTTGAGGCACATAAAAGTTAACTCAACTGCCCTAAGTCACATAGTAAGTAGAGAAGTAGGCTTGGTTTAGTAAGTAGTCAAACATTGAACCTAATTGTTAGCTCTCAT
>1754
CAGGAGCCTCACCTCACCCTGGCAGTCTGTCTCAGTTTTGTCTAGAGGATTCTCTATTTAGCATACACAATTAACCTTTATATAATACTTCAGAAAAAGTATGTCCCATCCTATTGGGAGAGCGACAGTGTGGCAAGAGCTACCTCCAGCTTTTCCCAGCAGAATACGTTATGTTTACTAAAGGTCAGGTTGGGAACCCC
>1755
AGGAACTAAGGAAGTTTGGGATGTAGTCTTCTCCAAGCAAGAACACATTAATTGGTTATCATATCAAACTGGCTATCAAATGCCAAATGTCCAGCCATGTAAATATGTGTTTGTATGTAACATCATTCTAGAGTAAATTATATTTGAAAATATATGTATATAAATATGCACCTATGCATGTAAGCACAATCAGTGATAAT
>1756
AACTAGGGTCTACCTCTGAAAATTCCCATCACTTCTCAGCAGCAACACAAGCCTGCACCCATCAGCCTGAAGTGGGGGACAATGAACACAAGGATCGTTTCGTATCCAAACTGCAAGTGTGTACTGTAAGGCATGGGTAAGTGCCTATGGCACAGGAATGATGATCTTAGTTTGGGTCCCCAACACCTGTGTATGATCAA
>1757
TGGACCTGGAGATTAGGCTCCATTTCAGCAGCCCACTCTTCTCCAGAGACTATGTCCCCCTTTTGCCCTTGCTTGCCTTTCACGTTTTGAAGATAATTCCCCCTGATAGAAAAGCTTGTCTCATCTGCCAGCATTAACCATGTTCGCTAGCTGTACGGTCCCCTCTCTCTTTTGCATCAGGGCTGAAAACAGACAAGCTG
>1758
TTGCTGGGGTGGGTGGTCCAGGGCTTCTTACTCCTTGAGGCTATGTAGGCCATGAGGTCTACCACCCTGCTGCTGTAGCCATATTCATTGTCATAACAGGAAATGGGCTTTACAAAGTTGTCAGTGAGAACAATGCCAGTCCCAGCATCAAAGGTGGAAGAGTGGGAGTTACTGTTGAAGTCGCAGGAGACAACCTGGTT
>1759
CATTGAGTCATTATGCTACTGGAAACTCTCCCTGTCACTCAGAAACACAGGTGGCCACCACCCTGCAGTCCCAAGCTGGCCACTCTTTTCTTATGTTTGTTTGCTTGAGACAAGATCTCCTGTAGCACAGGCTGGCCCCAGCCTGTGTTTATAGCTGAAGATGACCATGAATTTCAGATTCTCCTGCCTGCACCTCCTGC
>1760
ACAGTGAAAGCTTAATTCTGAAGGCACACAGCTTCTCGGGCCCCTGGTATGTCAGGGATGCCAAGAGGCTGTGTCATTTTGCATGAAGCATTGAGATTGGCCCACTCATGAAGCTGGGTCCTTATGTGACTGTGGGCTGCCCAGAGTTAGTGCTATGTGGTTTTTGTCAAGCTCATAGCCCTCCTGGGGATGCATGCAGT
>1761
ACCTAATGAAACTCCAAAGTTTCTGCAAGGCAAAAGACACCGTCAAAAAGACAAAAAGACCACCAACAGATTGGGAAAGGATCTTTACCTATCCTAAATCAGATAGGGGACTAATATCCAACATATATAAAGAACTCAAGAAGGTGGACTTCAGAAAATCAAATAACCCCATTAAAAAATGGGGCTCAGAACTGAACAAA
>1762
CCCTTAAGTGTCCCAAAGCAAGCCAGGCAGGGCCACATGACTCTGGCTTGTAAAAGTAAAGTATTGTACCAGGATAAAATATAAATAAGGGGAACTGTTGTAAATGAAGATATGAGCAGAAAATACAACAAAGTGATTTTACCTGTCAAGTGCACTGGAGCTAAAACAAACTGAATAGTTAACTAGATGAAATGTCCAGC
>1763
TGAAGACTGTGCTGTGGGGCACAGGCAGATCCCCTCTCCTCTATTCTCTGACCCCATAGCTAGCCTGACTCTCTGGAGGACTCCAGGGTGAGTCTGGTTAGTTGGATATGAGGAGGATTCTCATGTATGTCACTCCTTGGAGAGTTCCTGGTTAGTCTTTTGTGAATGAAAAGACACAGAGGCTAAAGAGATCATTCAGA
>1764
CCTCCTGCCAGTCACTCTCTGACTTCATAGGGTCAGTAATCTCACTGGCTTCAGGGACTGGCTTTCTCCCATTGCACCTGCTCAAATATGTGTTTATTTTAAATTCAAGGAAAAATATTTATGCCTCTAAGTTACAAGCATTATTTATATATGTTTATTGAAGGTCACATTTAACTTTGTCTCTATTTTTTTAAATATTC
>1765
TCAAAATATAGATATAAAATGTAAGTTTTGTTATTTGCTCTCTAATGTAATTCTTATAGGAATTATTAGTACCAAGTTTGGGAGGTTGGAACTGTTAGACAAGAAGACTTAAAACCCCCTAATAGTGGAAAAGGTGAAAGTTGTTTTTTTTTTTTTTTCTTGTGGATTCCTCTTGTTTTTTTTTTTTTTTTTTTTTTTTT
>1766
CTGTCAGAACTCTTAAAATATTGACTGTGCAGCCAAGTTCAGTGTGCTTAACCTCTAGATGCCTCAGAGCGTGAAATATGAGAGAAGGAAGTGATATTTATATGAAAAGATCTTTAAGGGGAAAAGCGTTGAAACTTAGCTGTTAGGAAAGCATCCTGTATTCCACAGTTGGGACAAGAATTCTAGGCTTCACTATGCTA
>1767
TTCTAAGTTTTCCTTCATTCGGAAGAAACAGAGTCTCACTATCCAGCCCTGCTGCCTTGAACTTGCTGTGTAGATCAGGTCAGCCTCAAACTAACAGGGCTCTACCTGCCTCTGTCTTCAAAGCTCTATTTCCTGTCGTCATCCACTTACTAACACATATTAGACAAGAACAAGGCTTTGTAACAGGGTGATAAGCAGCA
>1768
GGATTATGTGTATTCTAGCTATGACTTTCAGGCTGTAACTCTTCTCCCCCATGAACTTGTCCTTCCCACTCTGTTACTGATGCTTTTTTCATAGAGTTGTTACCTTCAGTGGAGCAAAATTTGTCTTCTTTTGCCATTATGAGTTTTGTTCATCGTGCCTCATTTAAAAATTCCTTCTACACACGGATATAAAAAAGAAG
>1769
GTGTGTTATTTCCATTCAGTATGTTAAATTTACTAGGGCAGCTAATTTGTCAAAAAGTCTTTTTCTAGTATATGTTACAGAATTGGACGGCTGAATTTGAACAGATCCTTCCGGAATTGAGACTTCAGGTCAACTCCACGCGCTTGGACCTGTCGCTGACCAAAGGATTACCCAATTGGATCTCCTCAGCATTTTCTTTC
>1770
GAGAGATAAACCAGCTGTCACGCACTAAGAGATTAAACCAGCTGTCACTGCACTGGGTGATAGAGCAGCTGTCGCTGCACTGGGGGATAGAGCAGCTGTCACTGCACTGGGGGATAGAGCAGCTGTCACTGCACTGGGGGATAGAGCAGCTGTCACTACACTGAGTGATAGAGCAGCTGTCGCTGCACTGGGGGATAGAG
>1771
TTTCAGGCCTCTGCTTTATTCTTTGAAATCAAAATTAAATCTAGAAAGCTTTGTTTCTTTTAACATGGGAGAGTCTCACTGCACAGCCCAAGGTGATTTCCCTGCCTCAGTTTCTTGTGTTAAGGTTATAGGTATACATCTTATGTTCCTATAAAGATGATAGAGGCCCTTACAGAGAAAACGAATAAACCCTTTAAAGA
>1772
AAACGATCACTAAGTGGAGGAAGCACCAGGTAGATGCAAAGTAATAACTGTTTGACTTTATTACTGGGAGGAAACACCAAATGATAGTGTTCAATTGTGCCAGCTAACAACACTACAACATATTAACTCCTAAGATGTCAAAAAATCAATACAACAGTGGCTTCTATATATACAAGACATGGATAACTTTCGTGTGGCTG
>1773
TCATGTGGGAATTGAATTTAGGACCTCTGCTTGCTCCAGTCAACCCTGCTTGCTCAGTCCCTGCTCACTCTGGCCCAAAGATTTATTTATTATTATAAATAAGTACACTGTTACTGTCTTCAGACACACCAGAAGAGGGCATCAGATCTCATGTAGTTGTTGGGATTTGTAGTTGTCAGGACCTTCTGAAGAGCAGTCAG
>1774
ACAGAGTCCAGTGACATAGGACAGGGGAGCCACAAGCAAGTCACACAGCTTCTATCAGCCAATCCTTTCTGAAGGCATCTAGCACATGCATTGAATAAGGACAAGCTCTTCCACAGATAGTCCTGAGGAAACTAAAAAAAAAGTCACATGTGAGGGTATGAAACAAGACCCCCCCCATATTGCATTCTGTACAAAAATAA
>1775
ACTAATTTACAATTTATTTTTCACATACAAATATACACAGAAATGTTGTCAGTTTTTCTTTCTATCTATTTAAGTCAAATTTTTTCTTATTTTTTGTGAAGTTATTTGTTTGTGTCTGATTCTCCTCTTCTCTCTTCTTCTAGATAGACCACGTCTAGGTAGACTCCACTCTCCACTCTCCTAGTAACATTGATCTTCTT
>1776
CGAGCACGTGCCGTCGCCCTACAGTGACCATATCACCTCTCCCCACACATCTTACTCTGGTGATAATATGGCAGCTACCTTTTCGGCAGAGATGCCCATCATGGCGCAGCACTTGCTCCCCACACAGCTCGAGGTGCCACTTGGAGGAGTGGTCAACCCCAGAACTCACTGGGGGAATCTCCCCGTCAACCTTGGCGACC
>1777
ACAGGTTGCGTGTACCCGAGATACGTAAATACAACCTGCTTGATATGTATAGTGTCACTCAGGTGTGTCTTTAGATCTGACCATTCGGTATTGGATAACAGATATGTGTGCTTTCCTGGGGAAGACCCTTTTCTCAGGACCCCGGCCTTCCGCAGTGGCCTGCAGCTCTTTGTGCAAGGTTGAGGCCTGTGGGCCTTCCC
>1778
GCTTGGCAACCATGTTGATAAGGAATATGCATGTGTGGCACGCTTATGTTTCAGTTATACTTTGATACAGATACGCTGTACTGTATGATCCTGCAGACATCCTACTCTTTACCCATCTTATCCATTAAAATAGGTAAACTGCTAATGAAAATTATGAAGAAAGATAGAGCATTTCATTATTCTTGTTCTTTTAACTATTA
>1779
TGAATTAGGATGGATCTCCTTGGGATCTTTTACTGAAATTCTTTTTTAAGAATATATATTTTTTATTTTTAAGAAATATTTTCTTTTTTATTAAAAATATTTTTCTTATACAATATATCATGTCTACAGTTTCCCCTCCAAAGTTCCTCCCAGTTCCTCCCAAGTCCTCTCCCATCCAGATTCACTCATTTTCTGCCTCT
>1780
CTCCTGCATCTTCCCCAGATGAACGTTAGGACAACCTCCTGCAGTCTCACAAAGGCTGCCCCTTCTCTTATCTGGTCAAGAGCATGACAACCCTCCATCCGTCGAGACAAATGGCACTTACCATGTTCTGCTCTGTGAAGGTTTAAGTAAAAAAAGTAGTAATATGTCAAAAGCAAGAGAAGTATTTCTAGTCCTGTTTG
>1781
GACTTACATCACAGATTTGTAAATAGGGATTTATATAACTTTCCAGCATGAGCAATTTGAACTATACAAGAATTGCCTCAATCTTTTTCAGTTTGTAAAACTGAGCGGTCATATTTGTTGTTGTTGAGACAGAGTCTTACACTGTATTTCAAGCTGAACTGAAACTCACTATATAGCCCCGGGTGGCTTAAAATCTGTGA
>1782
GCTCATCCATCCTGCAACTGCTGAGCCTGGACCCCACAAGTACGGGGAGGTTGGCAACCGCCATGCAGTTCTTCTCCAGGGACTACCAGGAGATCATCTCAGAAGTCCTGAAAGATAATGTACTTAACGAGGATCATGGTACTGTGAACCTCCTGTGTGAACACCACAGCTCCAGAGCCCATCCATTTAACAGGCCAGTC
>1783
TGCCAATCTATTGAGTGAGTCTGTGTGCACTCTTTGAGCAAACATTTAAAAAAAAAATTACACGCCAGGAGAGAAAAGTTGTTTTTAGGTGCTCTTAAAGTGTCTATTAACGTGATGCATAATAGGTAAACTGGACACAATCGAGGGATAGCCAGGTTGCCTATAAAAACAGGATTTCTTTGTGCTTGAACCATGGTTTC
>1784
TATAAGAACATCTTTGCAATGTTTTATATTGATCCTCATTAAATTCACTGCTGATTGTTTTTTAATTTTAAGTGATACTTTTTCTGCAGGCAGCTCCTATCAGTTTTACTAACTCTGTTATCCACCTGAGATACAGTTCGTTGTTATCCAGTTTATTAAAATGAAATAAAAAATGTCTCATACTACAATGAGTTGAAGTT
>1785
CTCAAAGGATAAATGGGCTGAGAAAGAAATTTGGGAAACAATGCCCTTCATAACAGTCACAAGCAATATAAAATATCTTAGTGTGACTCTAAAGCAATCAAGTGAAACATCTGTATGACAAGAACTTCAAGTCTCTGAAGAAAGAAATCAAAGAAGTTCTCAGAAGATGGAAAGATCTCCCATGCTCGTGAATTGTCGGG
>1786
CTTGCGCTCCGTTGTGGGTGTCGGGAGTGTGCTCATATGTGCAGGTGGAGCCCATAGGTCAATGTGGAGATGTCTTCTTCAATGACTCTTCACCTTATTTTTTGTGACAGTATCTCTCTTGGGACCAGGAATTCAACAGTTAGGCTAGAGAGCCGGCCAGCAAGCCTCAGGGCTCCTTCCATTTCTATCTCCCCAGTGCT
>1787
ACTTGGCTCACGTGTGTGGGTTTTCTCTTCATGACAGGGTCTTCTGGCCAGCAAGGACAAAAGGGAGAAAAGGGTCAAAAAGGTAATTGATACTTTCATTGTCTTTTACTTATCTTTTAGAGTCAATCCAGTGTTGCCAAATCGAGTGCTAGAGGGTGGGGCTTATTTCTCTAGAACACTCTTCACATATTGCCGGAGCC
>1788
GGGACTAAACACTATACACGTCTTGTTTTTCACTGCAGTGAACTTGGAACATGTACTCAGAGCACAATGACTCTACTTCATTCTGAGACAGGACAACTGTCTTACTGAATTAAACTTACTAAAAGAAAAAATTAAAATAAAACTAAAATTAAAATTTGGGAAATCATAAATATAGTCAGATCCCAATAAAACCATTAACA
>1789
CTATGCATGGAAATAATGTGAATTCCTTCCACCTAGCTGGTGCAGGGACGTCTGGTGCAAGCGTTGTGGATGATCCCTGTGGCAGGCACTAGGCTGCCCATGCTCTGGTCGACTCTATTTTAGGACATGAAGAAGAACAGCAATTCCTACCTTGTAGTTAGTAGAGCCAATGTGCCTACCTCTAGCCAGTGAAATACAAG
>1790
CTGAATGTAATTTGTCTCAAAGGGAGCACCAGTCGTATAAGTGACTTTTACACAAAACAGAGGAATGCATACAAAAAGCTAACAGGAACCAACTGGGATAAAAATCAATGTTAACCACTGGGATCAAAAGCAGCCCCACCTAAGGTCAGCATAATATTAGAAGCCAGGGGCAAGGGCTTCATGCCCTTGCTATAGTTCCA
>1791
TCACTCAGGATGATACCGTCCAGGTCCATCCATTTTCCTAGGAATTTCATAAATTCATTTTTTTAATAGCTGAGTAGTATTCCATTGTGTAAATGTACCACATTTTCTGTATCCATTCCTCTGTTGAGGGGCATCTGGGTTCTTTCCAGCTTCTGGCTATTATAAACAAGGCTGCTATGAACATAGTGGAGCATGTGTTC
>1792
ACACACCCCAACCCAATCAAAAATAATAAAAATTATTAAACCTTAATAATACAAACGGTGGTCTATAATTCTCCAAGAGACACTCTTCAAATAGCTGTGAAACTCACCAGAGCTTCCTAAATTATCACAGAGGCAGGCTCTAGGCATACTATTATGAATTTATTTTGTGTTGTAGAGTAGTGTACATTTAGAGATCAGAT
>1793
TTATGGTATACTTCTGACCTCTGCTGGTCATTTGTAGTACTTAAGATAGTGTTTTTAAAATAACCCTAATGGCAAAATGAGTAAGAGAACAAGTCAACAAGAAAGGCAATGATATATGAAATATGTAAATTTATTTATATATACATATTTTGTATGTGATGTATATGATAGTATTATTTAAATTATATGTATTATTAGAT
>1794
TGAGGTTGCTGGCTGCTCGCTAATGCCACGGCAGAAGGTGCTGGGTTGCCACTTCTGTTTTCACCTTGATTTTGTCTGACAGAGCCAGTCTGATAAATTTTTTAGCAGGGAGCTACTGTTGCTCTTTTATGTAAATCATTATAATACTTTGCAGTTCTCATTAGATGAGGGGTGAACTGTATAATATGTCCCTACAGATC
>1795
TTAAGAAATGGAAACAATCTAAATCACCTTTGACCAATGAATGTAGAGTGAAAATGTGGTACACAATAGAATTCTAGTCAGCTAGAGTTGGGAATAAAAACTTTGAAAGTTGAAGCTAAATGGATGGAAGCAGAAAATATCAGTGACCTGAACCCTGAAAGTCAAATGCTATATGTCCTCTCTCATGTAGACCCTAGTTC
>1796
CAAAACAAATCTCAGTGTGGACCCACTTCAAAACTGCCTTTCCAGAAACTATTTTAATCACGACTCCCAATTTCTTCAAGAGATTTTTTTTTACAGGCCAATTCTTTCTGAAATGTTTATTAGAAATGGGAAATGAGGCTCTCTCGTTAACAGCACCACCTTCTCTTGCAGAGGACTCAAGTCTGAATCCTTGCACCCAT
>1797
TCATAGCGTGATTTGAAAGCATTTCGACTTGTGCTATAGTGAAATTAGCGCTGACTCCATAATTGAGAACTGCTTCTGCAACCTCCTTAATCTGTAGATACTCTACCAGAGTGTGAACACACCCTCCCTCAGCTCCTTCAAAAACTGGGAACGCTTGCTGCACTTTTCTCTGTTCCTCTTTTGGAATGAATGAATCTGAA
>1798
TGGCGTTTGGTAATCTTTGCATGTGAACTCTGGGGTGAGATTCAAGTAGAGGCAGTGAGCCAGTTGGGAAGAAGTCCAGAGAACCATACTGTAGAGAGAGTCGTGGCCTTTCTTGACTCACATTTTTGCCCACATCTCAGCAAGGCTCCCAGGTTGAGACAGCAATGGCAGCAAGGGCAGCCATGTCTCTTCCTACTCAG
>1799
GAAGACCAGCAAGGAATAACAGGTCAGAAGATCGAGCTGGTCTTTTCCCTCTTGGGAAGGGGACATATGTCATTCTCTGTCCTCAGCAAGGGTCTTGGGACCTTGGACTCAGATCATGACTTACACCACTGCCACTTCATATGACCCAGTTCCTATAAATGTGTATGTGCCATCTGTCCTTGTCCCTCCATCACCTCTCC
>1800
AGAGCTGTCTTAGTTACAATGCACAGGACTAGACTACAGCTCTGCTGTGGTGTTTGTAAGGTGCTAGAACAGAGACACACTCTCAAGATCTTATGATGAGAGCTCTGATTTTACTGGCCCTGACTCCCTAGGGATTTGTCTTCATGTATGTTTAGAGGAGACTTTTTTTCCCCTCTTCAATAAGACAAAAGTAAACTATA
>1801
AACTTTGTGAAGCATAGTACATAACTTATGGAACCATTTTAAAGGTCCATGATTCAACAAAGAATGATACCCTGGTCTCAAATAGTATGCAAAGGGTGTTTTATTCTATAGAAGTCCAGCATGCTGAGGTATACCATTTACCAAAGTGAAGACCCCCAAGTGAGCTCACAGTCCCAATTTAAAGCTCATTAGGGGAATTC
>1802
GAAAAAAAGGTATTAATGTTCCTCTATAGTGCCCGTGAAGACATGACAAATATATGTGTAGTTCCTAAACCACACTATATGCCCTTATATTTCAATAGATAGTAGTTATATGTTAATGTTGGCATTTTATTTTCTATATATCATCTAAAATGAATATTATATTACATAATTAATGAATGCATATTATTAAGGTGGGGCAG
>1803
AGTCCCCAGAGGCTGATCTCTTTCAAGCCTCCTATTGCTGGCTAATTAAATCCCTAAGCAACGGCTGAGTCACTCTCAACTGTGGCAAACAATTTAAGAAATGTGTCTCAGAGCCAAGAACACAGCTCCCCACGTACAAGGAGAGAGGCGAGGCCTCTGGATGAGAGCTTTGGAGGAGAGGGAAGAGTGTGGGAAATCAG
>1804
CAGTAGTTGATCTGCCTTTCTGTAGTCGGAATTATGTCATTTAAGGTTTGCATTTACAATTTCAAATCACCTTTAATCATCTTTACTTCTTTTATCTTATTTTGCCTGTCAAAAACTCTCCTTGGCCTTTCTTTCGATATTTCTAGCAGTTTCCAGCCTTGAATAAAACTACCATGAATGCAGGGATTACTTTTATACTC
>1805
TACACAGATTTTGGAAGAACTAATCTAGGAGTAGGGTTACAGAGAACAAGGGTAGAGAGCAAAAGACTCTGGATTCTTGGAGGAAGAAGAGGACAGTGAGAAGACAGAGTGATTCCTGGAGCAGATAAAGTTAAGGTTTCACATGCTATGGCAAGCCATAGGAGCCACTAGCAGATAAATTATCTGGCCTCATTATATTG
>1806
CGTCCCCAATATCCAGGCTGCACCTAGGATCCAAAAGAAGACTTGTGAGCCTTTCATGTTGGGGTCCCTCACACCAGACACAGATCTCTGACCCTGGGGCCATCCCTTCCTCTCCCCACTCTCCTGACTTTCCTAAAGTTACCGCTTCAGACCTAATGGCAAATAACTTACCTGTTTCCTATATGTGTTACTTCCCCTGT
>1807
AATCAGATATTTATTTCTTAACTAATTTTCAAGAAGATCATACAAAGTAATCAACAGATAAATTGTGCCGTGGTAGATATGACTCAGTACTTGTAAACAAAATATATTTTAAAATGAAAAGAAAAGACCTCATCTACCTGTACTAGAATAAGTTAAGGCTAAAAATTGTGTTCTTCACAAATGCCACCTCTTCTAGAATC
>1808
AAGAAGGTGCAGGAGAGGAAGAAGAAGGATCAGGAGAGGAAGATGGGGGAGCCACCATGGGTTAGGTGTCAAGAGAGCATGGCCCTGAGGGTGCCCAGTTGGAGTTAAGAGCAGCCCAGATGGAAAACAGTAAATAGTAAATAATTCAGGGTTATCAATAGAAAAGAAGATTCTTACAGCACAGAGGATAGGCAGCTGCC
>1809
CTAAACAAGTAGAGTAAAATTTTACCCTAAAGCTGTAGCCTCACTGTGGTATCTCTTGCCCAATAGGGTTACTTTGTCTGATCTCAGTAGAAGACGATGCAACTAATGTGGCAGAGACTTGCTGTACCAGGATAGGGGGATACACAGAATTGGTCCCCACTCTCTCTGAGGAGAAGAGGAGGGAGGATAGGGGAGGGAAT
>1810
GTGACCAAGGACAAAGTCAAAGATGCCGCTGGCCCGGCACCCATCACCCCAGGTGATGTCTCTCTACCTGAACTACAGGGGTTTGAGTGATTTGGTGATTTTTTTCCCCACTTCTTCCCTGGAGGAGGAGTGTGTGTGTGTGTGTGTGTGTGTGTGTGTGTGTGTGTGTGTATTGGAAGGAGAAGGAGATGTTCTATCAT
>1811
ACAAGGAGGGAGAGGCTCCAGTCAGAGATGACCAGATCAGTTAACACCAGAGATATCCAGATGGCAAAAGACAACTGAGTGAATATGAGAACAAAAACCAATGCAACTTGGCACAATAAGAACCCAGTTCTCCCACCACAGCAAGCCCTGGATATCCTAACACATGAAAAGCAAGATTCTGACCTAAAAATCAATCTCAT
>1812
CAGTACCCCCAGAGCTCATGTCTCTAGCTGCATATGTAGCAGAAGATGGCCTAGTCTGTTATCACTGGGAAGAAAGGCTCCTTGGTATTGTAAAGTTTATATGCCCCAGTACAGGGGAATACCAGGGTCAATAAGTGGGAATGGGTGGGTACTGGAGTAGGGAGGGGTATAGGGAACTTTAGGGATAACATTTGAAATTT
>1813
CATTGGTCCCAAATCAGGCAGCAACAGATACAAAAATATTGAAATTATCCCATATATCCTATCAGATCACCAAGGCTGATCTTCACTAACAACAAAAATAATAGAAAGCCAACATTCACATGAAAGCTGAACAACACTCTATTCAATAACTTGGTCAAGGAAGAAATAAAAAAAAAGAGATTAAAGATTGTAGAGGTTAA
>1814
AGTGTCGCTGAGCATCAGGTGATAGCTTGTCACACAGTGTACTGGCTAGTTTTGTGTCAACTTGACACAGCTGGAGTTATCACAGAGTAAGGAGCTTCAGTTGAAGAAATGCCTCCAAGAGATCCAACTGTAAGGTATGTTCTCAATTAGTGATGAAGGGGGAAAGGCCCCTTGTGGGTGGGACCATCTCTGGGCTGGTA
>1815
TGGCATCTGAGACTTTCTAGTGGCTACCTTCAGTTCCCCATCCCCGATTGCTACACAACTCTGATCAGTTTCCTGACCCTCTTTACATCTTGCCTGTCTCCTCCCACACCTAATGCTGAACTCCCCTTTTCCTCTCCCTCTCCTCTATTCCTCCAAAGTTCCCCCCCACCCTCAACCTCCCATGATTATTTTGTTCCCCT
>1816
CTCAGCCAGATGTTCACCACCTGCTTACACACCCAACTTTTGTTCTTTCCCTCTCTTAAAAAAAAAACAAAAACAAACAAAAAAACTTGAAAAATCAAAAGCAAAACAAATAAGCAATAGATAGATCAATGAGAAAGAAAATGCAAATACAAAGAGACCCACAAACAAAACACAGCAAACGTAAGTTTTTAAAAAATCAT
>1817
CTTTCTGGATGCTGTGAGCCTCTGCTCAGATTCCATTCCTTATACACCTGCTTCTCCAGTTGCTAAAATTCTACCTGGAAAATCCTTTCTGCCCACTAGGTGGCTGCTGGTCTGATATCACACCCTTCACCCTGCCCAGGCCTGCCCAATGCCACTCAACAAGGAGAAGGGCCTGCTTCCAACAGGACAGCTCTGATACT
>1818
TCTCTACTTTTAAAAAACAGTTTTATACTTTAATCTTCCCAGGAACAAATTGAAGTGATTGAAATTTTCATGCACAAATTCTAATGCTGCCCAGTGTTCATGGAGTGCTTTTAATTTTCAAGACTACCAGCAGCCTTCCCAGAAAAAAAACAAAACAAACAAACAAACAAAAATAATCACTGAATGTACAGAAAAGCGCT
>1819
TTAGCTTTGTCAGATATTAGGTCCGCAGTGCTTATTTGCTTGGAATACTTTTTTGTCCTTTTACTTTAAAGTGGTCCTTATCTTTAAAGGTAAAGTGAATTTCTTGTAGACAACAAAAGATGGATTTTGTATCTTCTAACTGGAGAGTTGAGGCCACTAATATTTAAACTTATTGAAAGCATTTGATGGCAGTCATTTAT
>1820
AAACATTTAATTTTTGCTAGTTTATAGTTCAGAGGTTTATTCCATTGTTATACTGAGAAGCATGATGTCACATAGTTAGACAAGGTGCAGGAGAGTAGCTGAGAGTTCTACATCCTAATCAGGAGCAACAGAAAGAATGCTACTGTACATGGCTTGAACATTAAAAACCAAAAAGATTCTCCCTCAATAGCATACTTTCT
>1821
TCTTCCACAGCCTTTTACTGGGAGCATGACAGGGATGTACTGCCATGTTTAGAGTAGATATTCCCACTTTCAGTAATCAGATCAAAACATCTGTCAAAGGGATGTTCAGGTGATTGCCTCGTAGTCTGTTCCAGATCCAATCCTGTTGACAAATTGCTCCCCCCACCACAACATTTCACCAAGTAGACCACATACACGTG
>1822
CCATCTTGCCTTCATTTAAATAGAAAATGAAAGAAATAATCACTGGGCAGAAACATCCAGTGATGATCATCCCAGAAATCTTGTAAACCTTCAAACCCAGGTTTCTAGGTAGACTGGAACTGCTTGCATTCTCTCTCTCTCTCTCTCTCTATCTCTCTCTCTCTCTCTCTCTCTCTCTCTCTCTCTCTCTCTCTCTCTCT
>1823
CCCCCACCCACCCACTCCCACTTCTTGGCCCTGGCATTCCCCTGTACTGGGGCATCTAAAGTTTGCAAGTCCAATGGGCCTCTCTTTCCAGTGATGGCCAACTAGGCCATCTTCTGATACATATGCAGCTAGAGACAAGAGCTCCGGGGTACTGGTTAGTTCATAATGTTGTTCTGCCTATAGGGTTGCAGATCCCCCAG
>1824
AAGGCCACAGTGAAGCTGCTGGTGCATCTGGCATCCTCCGGTGAGGCCCAGGGAACCCGAGCTGCAGGCAAGGCTGGCTGGTGCTGGGGGGGAGTTCTCCAGAAGTGACTCATCAACAGGAGTGGGACTGGGAGCGTCTCTTCACCTTAAGCAGTTCTCAGTGTTTCCTTCCAAAATGACATCAGAGAATTTGAAACTGT
>1825
TCTTTACGGTAGAAATTCTGTAGCAGCAGGAAGTCTTGTTCTTCCATATCAGCCTTGGTACATAGATTAGGACTGAGGTATTTCATCATCGTCATCATCATAGAATACTATGAAAGGGCCTAATGTTAGCTCTTGTGCCCAAATGTCTACCAAATCACTAAATGACATTAGAAATAACCTATTGCAAATGACTTACTATA
>1826
ACTACTACTACTATTCACCAGCAGACTTACACACACACACACACACACACACACACACACACACACACACACACACACATACTACTACTACTACTACTACTACTATTCACCAGCAGACCTCCGAAGTGACTCTCAGCGCTCATCCTGAATCAGTGCTAGTTCCCATGATGGGAAAAATGTTTCAAGATGAGCTGTTGCTA
>1827
TTCACCACCGCTCATTTCTTTAATCAGTATACTAGTGATGGGTGAGTGAGCTGGCTTGTGGTTCCTTGGAGGAGCTCAAATAAAACTGCATTATCTTGTGTTTCAGATACTTTTCACTCCCAAATTTCCCTGCAATGACTGTTGGAAAATGTATTTTACACGTCAGTCCAATGAAGAATTTAAGTAAAACTAGTATGGTA
>1828
GGAACACCAGGGCCAAAAAGGGGGAGTGGGTGGGCAGGGGAGTGGGGGTGGGTGGATATGGGGGACTTTTGGTATAGCATTGGAAATGTAAATGAGCTAAATACCTAATAAAAAATGGAAAAAAAAGAAATGATGTAAATAAAGTATTCCTATATATATTCTCAAAAAAAAAAATAAAGTAAGACTCATTTGCTAAATGA
>1829
TTAAAAGGTAGCAGGATGAGAAAGGTTGAGAATCACTGAGTTATTAATTGATATGAATTAAAAGAGAAAAATCTTAAATCCCTTGATTCAAATTATTCTGCATAATTACTTTATATTTTACATTTATTTATTTTTTCATTCATTCATTCATTCATTTAATTTACATCTTTACATCCCAATATAATCCTCCCTATCCTCTC
>1830
TATTGATTCTCATCTTTCTGCTAAACCATCACATGAATTTCTATAATGAATGTACAAGTTTACACTTCCACAAACAATAGATGAGTGTTCTCCTTATTCTACATCTTTGCCAGCATGCCCTTGCTGCCTCTTGGGTTTATAGAGAATTGCCATCTCTACTGGTGTTGTGGTGGAATGTTATGTGATGATTTCCTTAAATA
>1831
ATCATTCGCCTGTGGTGGATGCTGTGGGCATCTTGTGTGGGTACTCTAAGACCCAACTACTCTTTCCCAGCTGTGAATAGAGTAGGCATTCTGTGTGGCAGGTATGGACCCTCCGAGGGCCATGTTTTCTTCCCCAGGTATGAATTCTGGCTTGTTAACAACCCATAAATGGCCTTTTCAAGGGAATGGCTGATGGAAGC
>1832
ACGGAAGCTCGCATAGTTAAAAAAGGTGTCAAAAGTTTGTTTGAATGGTTGGCTGAGGTGTTTATCAAAAGATGGCCTACTGGAAATGACTTGGAGATGCCTGATATTCCGTGGCTTAGTGTTGATGAAGGGATTTTAAGACTTAGGGAAATTGCAATGCTAGAGTGGATATATTGTGTAAAGCATAATTGTCCACAATG
>1833
GTAGATTGATGTCATATGATCTGAAGAATGGAAATATTCATCTAATATTAAATTAATAATATCAGTCATCTACAATTTCTTTCTTTAGAACTATAAAACTTTCAGTCATTCACAATTATTGAAATAGAAAATCATATTTGGTAGTTCATATGGGAGTCTGGATGTGCATGCAGGTGTATATATACTCTATGGTTTCATTA
>1834
AGAAGCCCTAGGGTCACAGAGAGCCTGCAGCACAGACAGTCTACTCTGAACTCACAATTTTGTCTCGTCTATGAATAAACCGTTAGGAGGAAATCTGTCCTACAAAAGCATTCTAACAAACAATTCCCCAACGCTGAAGAAAAGGACAAAACGTTCACTGGCCAGGCGGGTGTGGCAGCTTCAGCATGCTCATGCACACA
>1835
TCCCATGAAAATTCCCACCAACAGTAAACTAATTCATAAAACTGAAATAAAAAACAAACAAAAAAAAATCCAAGAGCTGAAAAAGAGTAGAAGAGAATAGGAATAAAAAACAAAGACAATTCATATAAAACAAACCAGAAATGGTGTCTATTAAAACATGATTCAATCACACTTTAAATCTCAGGGACATAAATTGTGCG
>1836
CAAACAAAACAAAACCAAAAGTCAAAAACCAAACCAAATTTAAAGGCCCCACAACTAACTAACTAACTAACTAACTAACTAACTAACTTTATTTTGGACTCAATATAGAATTATTTGATATAGATTTTTTTAGTTAAATAATATAGATTGATTTAGTTATAACCAACCAACTAACTAACTAACTAACTAACTAACTAACT
>1837
TCATTCTTAATCCAAACTCCTTGCAGAATAGAATCCGTGGCCCTGTGCAGTATAGCAGTGTTTCCCTGGTCAGAGCCATTTGGACAGTGCCATCCTCTTTTGCTCTTCCACCCAGACCGCTGCACTGTTGTTTCATTGTACTACAGCAACTGCCAAAAGCTCAGCTTTGCATAATAGCTTGATGTGATCAAATCCATGTT
>1838
TCTAAGCCATCTCTCTTGCTCTTGAATTTCTGTAAAAGATTTATTTTCATTTCTCCTTTTCTTTGTGTGAAAATGATCTGTACTCAGGACTTCTGCAGGCATTTTCTCAATCCTGTCCTCTGATATCCTGCCCTCTGTCTCCTACTCTGCTGCTTCTGTCTGGCTACCTACACCTCTGGCAGAGACAGAATGACAATGGC
>1839
ATGGATAATAAAAATGTGGTCCATGCACACAATGGAATTTTATCCATCTGTAAAGAAAAGAAAAATGACATCATAAAACGTGTAGGAAAACATGTAGGTAGAACTGAGAAATGTGCTATTAAGTGAGCTAGCTCAGACTTAGAAAGACAAATGTGTTCTTTCTCATATATGGCTCCTAGCTTCTTATCTTTGTATGTGTG
>1840
TTCTCTGAATTGTTTTAGATTTAATCTTACTTTTCCATATAGGAGAACTAGAGTTGAACCCAGGAAGGCAGAGGTCACATTCCGAGCAGGAATAACTCCCTGCTAGAGGAGGTGGACTCAGACTATGAATGATTCTATGGCCGAGATCACAGTTAAGAGAATGCATATTGTTTTATTCTAGGGCTGCTCATGGTTATGAA
>1841
AAGCATAAGGCAGTAGGCTAGAGAAAGATTACTCAGTGATCATGAGTACTCATTGCTCTTTCAGAAGACCCAGGCTCAGTTCCCAGCACCTACAATATGGCTATAACTGTCTGTAACTCCAGTTCCTGCGGCTCCAAGGCCCTCTTCTGGCCTCCACCATGCAGAGCACACATATACCTGCAAACAAATACATTCTTTTT
>1842
AACTTCAGACCCGTTTAGCTCCTCTCTAGCTCCTTCATTGGGGACCTTGTGCTCTGTACAATGGATGATTGTGAGCATACAATTCTGTATTTGCCAGGCACTAGCAGAGGCCCTCAGGAGACATCTATATCAGGCTCCTGTCAGCAGGCTCTTGTTGGCATCTGCCATAGTGTGTGGGTTTGGTGGTTGTTTATGGGATG
>1843
TCACCTGGAAAGAGCAATACGTTAACTTCTTTAACAATTTTTATTCCCTTGATCTCCGACAGCTGCAGTTGTCTTATTACTCTATCTAAAATTTCAAGTACCATATTGAATATGTAGAGAATGTACTTCCTTGTCCTTTTCCTGATTTTATTGGCACTGCTTCCTCCATTCAATCTTGGCTATATGTTTGCTGTAAATTG
>1844
AAAAAATCCTAAAAGCTAAAGGGGTCAGAGTCCAAATGCTGAACCATGTCAAAGACTGGACCTTTGGTTGAATTATCAAAAAGAGAGAGGAAAAAAAAACTAGACAGAAAAAAAAAATGTCTAAAGAACTAAAAGGCTTCCCAAATTGTCAGACACAGGGAAGCATGCCTCCAGGAAGTGAGACCATGGGGGCATTTGCA
>1845
GCCCGGTTTGGGTGCTAAGAACTGAGCTCAGGTCCTCTGCAAGAGCAGTATCCACCCCTAACCACTAAGCATCCAGAACGACTCTGGACGGCTGCAGGAACCACAAGTTGGCTTGGCCTGGCTGCCTTGAGAGGCATGCGTCACAGGTTTTTCAGGTTACAGTACGTGCCTCCTGGGGCGCAATGCGCCTTCCTGTTCTA
>1846
ACTGCAGGGAATTTCTGAGAGTTGTCCATCCTGGTCAGCATTTAATTAAAGCTTGCTTCAAATTTGGCTCAAAATTGTGGATTTCTTTTGTGAATCACAAGATTAATAATTATCATTCTTTATATCACACAAAAAATTACAAATAAACTAAACTATAGAGAGCTGGACATGGTAGCATATGTTTTTTTGTCTTTGTTTTT
>1847
CTGACCTGCTTGAAAACGAAGTCTAGACAGTGAAAGGCACAGTACAAAAGCTTCTTTAGGGGAAGTCCAGGTACTCCATTCAATTACAAATTAGCAATGATCAGACTAGACTTAGAGCTCTTGGTGTGGGGGAGGTGACTTTGAGAATTGAAAAAAGGCTTACAGCTTTCCTGGGAGTGGAGGCTGTGCTTTAATTTAAC
>1848
TCCAGACCTGCTCTGTTTCTAGTCTCTGGAACAGTAAATCTGACCTTTATCTCTAAATTTTGTCATTTCAAAAATGGTACAGAAATACAAGTAGATAAGTATGTAATCTTCTGAGACTGATTTTTATGTTCAGCATAACTCTCTGGGGGTTTATCCTAGTTATTGTATATGTCAATGGTTTATTTACTTTTAGTGCTAAA
>1849
GGAACTTTATGGATGGTGAGTCTTACTATATTACAGGTAACATTAGCTCTGAAACCTTCTTTCCTCTCTGATTAGCCAGCAATGTCAAGATGAAGCTGAAATCACTTCACCTTAACGGTACAATGCGTAACCTCTGCAATACCCAACATCATTAAATTTTTAAAAGAGTGTGTTAGGGGAAGTCCTTTAATCCTTCAGTG
>1850
AGCCTACAGCTCTCAACAATCCTCCTGCCTCAGCCTCCCCAGTGGTAGGAGTACAGGTATGAGCCACCCATCTGACCTAAGAAGACTGTTTATATACTAGACTAATAAGGCATGTCTCTTATTTTAGATTCTATTTGTGGGTGTTGGGGCACTATGTACATACACATGGAGAACAAATTGCCAGAGTCAGTTCCCTCCTT
>1851
AATATAATATTTATATATGTAATATTTATAGATAGTAAGTAAATAAAAAAAGGAAAATGTATGATTGTATATTTGTGTCAAGTTCCAGAATAGGCAAAATAAATTGTTAGTGTTCAAGCTAAGGGGTGTTTCCTTGATGGGACAGAACAAGAAATCTTTCTAAGGTATAAAATGTTGGGTATTTTGGGCTGGTGAGATGG
>1852
ACATCGTGAAAAGGGGACAGAAAGTTGCAAAAGGCTGTGGTGAAAGAATGAATTCTAAATATGACAAGAAAGCTGCAGTCATGAGATCTGAAAACTATGGCTGCCTAAACAAGATATCCACAAGGACAATAGCAATTGACATGCAAATAAGAATAGAGAAAGCTCCACAAGGCCATCCTCCTAAACAAAGAGTTAAAGGT
>1853
GTATATGTTCATGTATATGTGGGTGGGTGCATGCATCCAAGTACAGGCATGAACTCCGGAGGAGGATATCACATATCTTGTTCATTCATTCTCTAACTTATTTCACTGAGATGGACTTTCACTGAACCTGGAGTGAATCTGTCAGCCAGCAAGCCAGCCACAGCAATTCTCTTCTTTTTTCTTTAATTTTCCTAGAGTTA
>1854
TTGGTTATTAGTTCCCTTTACCACTGAGGAAAACTACATTTATGAAAATTATCCCATCCACGACTGTGCAGGGAGAAAATAACTTCTCCAGGACTAAAACTCAGGGTCTCTGGCAGCAAAGCTGGCATGCCTTCCTCTAGTTCATACCATCTGCTCATGTGAGCCAGGAGGGGCAAACAACCCCAGAGCTACCACATGCC
>1855
ATTACTGCTACTCATTAATTCTAAGCTCATGTTGCCTAATACTTAAACATTTTAAAAAGAAGAACTGTTTAACATGAAGCCAAAGGCTTATCAAGTACATTTACCTGGATAGCTCAGATAACATGCAGAACCTGGCTGCTACCTCCACAGTTCCCTTGTGCTCCTTTACAATGATCGTTTCTTCCCTAGAAGTACCCATC
>1856
TACTTGGTTACTACCACAAAGTTTGTATTACTTACTATTTGTCTAGTGTATTATGCATGGTGGTTCTTACTGAAGATCGAATTGTTTTCAGCTCGTTTTTGTGTTTAACTTTCTCCTCCTGTGGTATACACACTACATTTCAATGTCATGAGCACTTGGCAATAGGCATCAAGGATGTAGGTAATCACTAGCTTGACTTC
>1857
AGCATTGAGCATCATATCACCCTTGAGCCATAATCTGAAAATGTACAATTCAAAGCCATTTCAACTGCAAGTTCACAAAACCTCCTCTCAAATATTTCTGTTTGTTTTTAATGCTTTCTCCTGTCTTTACATAGATTTTTTTTCATCATGTGATTTTATAATTCTTTTGTTAACATTTTACTTCTCTGATAGTAAGTACA
>1858
AGATCCTTGCAAAAGCCCCTTCCTGTCCTCCTAGTCACACTATGGTAATATGGCATTATGGTAATGCTACAGTTCCATAAATTTCCCACCAATCTTGAGTGGATCAGTATCTTAGTTAGGGCTTCTATAGCGGCAATGAAACCCCATGAAGGGAGGATTGGAGGCCCTGAATGGGGTAGGAACAACCAACAGAGAAAACC
>1859
CCCAGGGCTAGACAAATTCAGCCCAAAGTCTTATCAAACTTTAGAAGATTATCTCAAACCAGTACTCCTCAAATAATTCCATAAAATGGAAACTAAAGAAATGTTTCCTATATTAATTTATAAAACCAGTATTACTAGATACTGAAATTAAAGGCATAACAATAACAATGAGGAGTTAGTGGTATAGACCAATATCTCTG
>1860
CCTTCCACCAGGTCTGGTGATGAACATGAAGTCTCAAAGTGGTTGAGACTGTGAAAGTCATTGTTTTGCCTTAAAATTATAAAATTTTACACTTTTATAATTCATATTATATATTATATATTAATGTCCATAATTTTATAATTTATATTAAAATATAAAATGGCAAAAATAAAAAGAACTGATATTAGTTAATTAAGAGC
>1861
GAAGAGGGCATCTGATCCCATTACAAATGGTTGTGAGGTACTATGTGTTCGCAGGAAATTGAACTCAAGACCTCTGGAAGAACAGTCAGTGCTCTTTACTGCTGAGAATTCTGTTGAGCCCATATTTATTTTCTAATGAGAGATAGCAATGAGGGTAGATCCAGATCAGAAAGGAGGTGGGAAGAAGTTGGAAGGAGAAG
>1862
TCTCTCCCACTCTGTAGTCTGCCCTTTCCACTCTAGCCACTGATCCCTTTGCTGAGCAGGAGCTTTTTAATTTCATTTAATCCCATTTGTCAATTCTTGAGATTATTTACTGTGCAATTGGAGTCCTTTGCACAAAGTCTATGTGTAGGCTCCTCCTTTTTGAAGCATTTCTGCTCCTAGTATTTTATCTTTCTACATTC
>1863
ACTGGCCTCTGAAATTAATTTTTAGCTATATTTTATCTATGCTACTATATCTGAGTTATCCCTTCAACATGAAATATAAAGATGATTGATAAACTCTCCTGCCCCTTTGCTCCAGACTCCAGGACTCCCATTCTGCTCACAGCCCATTTGAGTTCACTGGCCACATTCCATGCTCAGTAGCCACATGAGGCTGGCGCTAT
>1864
ACAGTGATGTCAAGGTCCTGCTACTAGCAGAATCACCACCACGAAGGCAGAACATCTTTGTGTGCCTGTCCTGTGGACTGCAGAGACGCACACATACTTGTATGCCCACCCATGATCTGTTTCTGATAAACACACCTTTTTCTCCCTTTGGCAACTCACTTAGAACAGGACTTCACAGTGAGGCCTATATGTCCTGGGGA
>1865
CCATATTTACAGGTTTTAGTTTTCATATTGAGTGCCTATAAATATTGCTTACAATTAATTGCACAAAATTAATGCTTTTCCACTCTTGAAGACATCAAACTGCCATTTCTATTCTTATTTGTATGGATCCACATCAAAATGTTAACTTGATTTGGGAGTAGTTTGTGCTTTTGGAGTCCCTTGGAGTTTGTTGATGTACA
>1866
GAGTGAGCATGTGCAGTTGGCAGAGATAGGCAAAGCCTCCCCTCTCATCCATGCACAGATAGTACATGTAGAAAAGGTCCGCTGCAGCCACAGCCCCACTCTGAATGGGTGTTCAAGGCTTGAAGACAGCTCCCCTACAGAGACTGCTCCTACCAAGATTAGCTAAACTTGCCTCTTTGTTCAGCTGTGTGCAATAATCC
>1867
TTATAGGATATGCTTTGCTGTTGTTAAATGAGAAGAATGTTAACGTGTGGATAGAAATGATTAGTTTTTTATTAAATTTCCTAACTTAATTAGGAATGAAAAGTAAATAAATAAGATAGATATAGAGGTAAAAAAATAATAAGAATATCTGAAAAGTCAAAAGAAATCTAACTATTAATTTCTTATTTAAAATGCCTAGA
>1868
TGTTTCGGGATTAACGTCATCTCCGTAGGCATTCAGAGGGACCAGCTTCCTTTGGATGGGGTCGAACACGAGCTGGTAGAGGAAAGTATTGTTGGCACGAATAAATCCTGTGATGTAATCCTCGGGCACCGTTATATTCATCCTGAGATAATGCCCAATTTTCTTGATAACCTAACAACGGATATAACAACAGTTCACAT
>1869
ATTCTGGTTTATTCAGGAGTAAGCCTTCTAGATGATAATTATATCTGGGGAACAAAAGTTACTTTTATAATATGCTACCAAACAGAACCTCATTGCCAAAAATAGCTTATATAATTTTGAATTGTTAGCAAAATGGCTCTCATAGCTCCCACCCCCACCATTACAGGCTCTAGTCAATGCTATTGATAGCTACATAAAAC
>1870
TGTCTACTTCTCTTTGAAAAGAAAGTCTAAAACTTTAAATTTGGAGCTCACTCCCTAAAAAAAAGTAAAGAAAAGAAAAAGAAAGAAAGCAGAGAAGACAGTAGAGAAAGGAAAGATGTGTGGTGATAGAGTTTCTGTCTGCTTTAGCTGGCTGCTGTAAGGATGAAACTGTTAACCCACACAGTGCATACAGGTGCTCG
>1871
AATTTGAGTCCTTTGTCTTGGTACCAGCCTATGTTTCCAATACAGGCATGGGGGTGGGGGTGGGGGTGGGGGGGTCTGGTAAGACTGGAATACTGACAGCATTGGGATGAAGTCTTCCGAACGTTTCTAAAGGACTTGGCTTCTCGAAAGCTTCTGGTGCTATGTGAGGATTTCAACGTGGCTCATAAAGAAATTGACCT
>1872
CACATCAGGGAAACGCCAGGGTCTCGAAAAATTATATTCTAGCCTTTGAATCATGAAAACTCGGGCTTTTTCTTTACAAGAAAGAAAAAAAAAAAGAGGTTTGAGTAATAGGTATCTAAGTGTTTTTAAACAGTGTGAGATGTCTTAAAGCAGCAAACCGTATTCTCCCACAAAAATACAGCCCTAAGATGACCAGTCTC
>1873
TAAGGGAGGGCTCCCCTGCCAGACCACTTCCTGTGTTACATCCTGAGGCCTCCACAGTTTTTTGGCCTCTCTCTCCAGCAAGCCCTTCCCTTTACAGCTGGTCTGGCTGACAATTTTCAAACTAAAATAATACATGTCTGAGACATTTAATTACCACTTGTTTTGAGTTGAATACTGCCCGTGTCCTTCAAATGATTGCC
>1874
TCCACATACAATGTGAACTTAGGTATGAGATGTTCATATTATAATTGATTCTTCAAGGTAAATTGAGGACAATACACAAATCTTCCTTTCTGTAAGCAACAGAATAGTTAAACTAGTGAACTAGCTGACACCACAAGTATTTATTGGGGGAATTTAAACTGCCACGGTTGTCTGGAGTCGGGCAGAGGTAGCAAAAAAGT
>1875
AAACCTAGGATAGCAAAAACTCTTCTCAAGGATAAAAGAACCTCTGGTGGAATCACCATGCCTGACCTAAAGCTTTACTACAGAGCAATTGTGATAAAAATGCATGGTACTGGTATAGAGACAGACAAGTAGATCAATGGAACAGAATTGAAGACCCAGAAATGAACTCACACACCTATGGTCACTTGATCTTCGACAAG
>1876
CTATGCATCTTGGTCATAGCAGCCAAATCCCTACCCACATGTAGCTGCTAGTGTGAAATGGTATTTATATATGGGCCACTCCACATTTGCTCTTGGCTACCCGTTGTGTACAGTCTGCTGTGTCAATCACTTGTATATGTTTTCACATAAGGAAAAATCAAAGCATTAGCCAGTCACCATATGTGACTGCAACACTCTTT
>1877
CACACACATACACACACACACACACAAACTCATTCAGGATAGGGATAAAAAGTTAAATCATAGATCACATCTACGTTGGAGAGCCAGAGATACCAGTAGCATACAAACTGTCAGAAGCCTTACAATGAGAGACATCAATGTTGCTGAACAAGTTAAAGACTAAAAGACAGAGAGATTCCTAGAGGGACAGTGGTCCAGAT
>1878
TCAAAGAAAAAAAAAAATGTCCAAGGTTTGGTAGCTTAAAAACATCAGAATACTGGAACTTCGCAGACGACTCTGAGGAAGTAGTTATCATCCGCAGGCAACAGCAACTCATTTGTGTTGCTTCCACGTGGAGCATACGACTGAGTCATGCAGCCAAATACTGAGTCAGTTGGCCAGAAAGTTTACTCACAGTTGTAGGA
>1879
GGTAAATGGCATTTCACCTTTATAGGAGTGGAAATGGTCCCCAGTAAGATTTTGAGGACAAACCAGGCTTGATGTATGATGTCTTAGATATTTAGGAAGCACAAGCAAGGTTATAAAGTCAAAATCTGTCTGGGCTATAGAATGATGTCAAAGCCAGTTAGCAAGAACTTTCTCAATAAATAAATCAGTAAAGAAATATT
>1880
ATATAATGCCATGAAGCAAACAAATACAACAGGAAGTGATGTAGCATACAGTCTCACTCACATGTACAATCTAAGATAGCTGGTCTCCAGGAAATCAAAAGTAGGATGGTAGTGACCAGAAGATGACAGAGGAGACTACGAAAGATTGTTGGGCAAAGTGATCAATAGGTGGAAAGTTACTGTTAGAGAGAGCTTGCAGT
>1881
CTGTAATGGGGTCCAATGCACTCTCCTGGTGTGTGTCTGAAGACAGCTACTTGTGTGCGCATATAAATAAAAATAAATAAATCTAGAAGCAGCAACAGCAGCAGCTTTCTTGGGAGCACGGGTGGAGGGTATTAAAGGCTTGCAGGCACGTTCACATGCACTTGCTGAGGCTCTTCTCTCCTGCTCCTGGAGTCTGCCTT
>1882
TAGGATGTGGAGAAAGAGAAAATCTCCTCCATTGCTGCTGGGATGGCAAGCTTGTACAACCACTATGGAAATCAGTCTGGTGGTTCCTCAGAAAACTGTAAATAATTCTACCTGACAACCCAGCTATACTACTCCTAGGCATATACCCAAAAGATGCTTCAACATATAACAAGAATGTATGCTCCACTCTGTTCATAGCA
>1883
ACCTGCTCCCGTGTCGTTTTGCCTGGGGGAAGGGAACTAGGACACTGAACCTTCATGAAAGATGACATGTCTCCCTAGAATAGGCTCATATATGCCGCAGAGCCTTTCCATTGCAGTGCTTAGCCTTGCAACTCTCTCGGGCTGCTGAAGCACACTCACTCTATCTCGTGCAATGAGACTAGCCTCGTGAGATATAAGAG
>1884
CAGGCTGCAGGAGGTAATGCAGGGCCCCAGGCCGGAGGGGCAGGGAATCTGAGGGACCCACTGAGGGGCTGAAGTCCTGGCTTGCCAGAGCAGTTCAGGGCTGAACCGAACCTGACTCTCTAACACAGATGGGGAAGGAAACATTCCACAGGTCAAAGACCACCCAGCCACTTTCTGGGCTGATTCAGAGCCCCTCGAGG
>1885
ACTTCTGACGCAAGGACAACTGTAGGTAATGATAATAAGCTATACATTTCTATAGATTAAGGGAGGGTTTTAATTTTTTTGCCATAATGATCAGCTATAAAGAAGATAGATATGTTTAAAGCTATTTGAGCATAACACTATGATAGATATGATTCACTCCACTTGAGCATGATACTATGCCTGTATGAATGGAAATGCCA
>1886
CGTAGTTGTTGCTCCAGAAAAGATTCAAATGCAATATCTTTTTGAAAATTTGGGGCCTCAGTTATATCCTAAACAAATTGTGACACAGAAAATTCAAGAAAGAAAATATGATTTACTTACTTCAAATTATTTTCAAAGGTTGTTAGGAGGTATGAATTGGCTAAGAGTTCATCTTAAGCTCACCACAGGAGAACTTAAGC
>1887
AGAAACAGGCTTGGGACAGATGTGTGATCAAGGAAAATCATTCATTCTAGGTCAGGTCCAAGGATGAAGCCACAGGTGTGCACCATGGTAAAGTAAGGCCATGGGAAACTGTTGCTTTGAACTTATAATGAGCTTATAGAATGAAGCACTGCTTTGAACTTCCTATCAACATCTTTGTGTAACTCCCCTTTTATGTAACA
>1888
TCAAATTGTTTCTCTCGGCCCTGGGTGGCAGGCCCGAGGCCAGCGGCTGCACAGGGATCCCCCAGTGTCCTTCCCAGCCTTGCCTTCCCAGCCTTGCACCGGATGGCGGCTTTAAGGCCATGAAAAATCAGAAATGAGAGGCATGGTAGAAGCATCTGAGTGATACAGAGTCACATTCCAAACTGGCAAAACAATCTTGC
>1889
AGAACTACAACCTGAAAAGAACAGTAATAGAGTATTTTTCCAAATTCAGAAATTGACAGTATAAACACAACATGTCCATCCATCAAATATACAGCAATTATACATCACTGTTTCGACACTCAAAACAGTACTTCCAGATTCTCAGAGACATGTAAACCTCACACAATTGCAAGCCTCACTCTGAAGGTTTTACAAAGCAT
>1890
TCCTTATGGAACGGATGGGATGAGCCATGGTCACAATAACACAGAGCTTGCTCGGTCCTCAGGACTGAGAAAATTGGGGAAGAACAGTAGGTCAGCAAAAGATGTAGCAAACTGTTTTATTGTTGTTTTTCCATTTTCTTCCATTTCTATTCCCTTCCTATAAATGCTTCTTTTGGAAGGTTGCTATTCCTTCTAACAGA
>1891
TGTTCTCTTGATCTAGACTTCCTCTTTCAAGACCCAACATTTCCATGTGTTACAACATTGTTAGCCCAGTGTTTATTATTTTTTTTTCTTCTAAATGATTGTGAGGAGTAATTGTTAAGAAAAACATAATCAGGTAGGTTGCTTATATAAAAATGAAATCCATAGTACCACACTAGTGAGAGGAAGACTGTCTTCGATCC
>1892
TTTTTGAGATGGAATGGAGGGAAAGAGCCTCCTTTAGGGATGTCTGTCATATGTGGGAAAGGACCACCAGGTGCTCTCTCTGCCTGGAGTCAGCAGTCTCTCACCCCAGCATCTGGCTCCCAGTCTTCACTGGTAAAATAGAATGACTGAGATTGTGTTAAAAGCATTTCGCATTCCAACATGTGGAACAACCACATGGA
>1893
AGACAAAACTCCAACAGCACTATTTTCATGGTGTATAATATTTAGGCATGTAGTACAAAGCCAACTAGTAATAACAGAGGGTGGCTCTTATACAAGCTTACTGTTTGTGTAATCAGAGCTGGCTCTTACAATGACCTTTAAATTAATTAAATCATTTCTCTTGACTTATAGGTAAGAAAACTGAGTTCAAAGAAGTCACA
>1894
GGCTTTTTGGTTTTTCTAATGTGGCTTCAAACTCATTATCTCACACTTGCACAACATGCACTCTACCAACTGAGCTGTCCCCATAGCCCCCATGTTAATTATTTAGTCTTAAAAAGCAAAAGGGTTTGTAAGTGCTGACATTATTCTTATGGGTTGACACTCGTATGAAATCTGGACACTATCCTTCAATTTTAAAAGGA
>1895
TATGGCAATTAAAGAAGTTATTTCTAAAATTAAAGCTGTTACAAATCTCTTAGGTCTAATAAGTTCGTTGAATCTTTTTAAAGCTTGCAATCCTGAATTCTCAAACCAAGGAGCATTTTTAACTCTATAGGCAGCAAAACATAAGCAGAATCTTTTTAACAAAATCATAACAGTAGATTTCTTATTTAAATTAGGATCTA
>1896
GATAGCTCGTAACCACCCATGGCTCCAGTTTTAGAAGATCTGACAGCCTCTTCCGTCCTCTGAGAATACTCTGTTCTCTGTATCCCACTTCATTGAGGATCTAATTCTTCTCAACCATTCTTCATGAAATTTGTCAATTCTTTGAGTTTTCCAGTATGTGAAATTATTAACTAGGACATGAGATGTGGCTGAAAGCTAAA
>1897
AAAAAAAAAAAAAAGAGAGAGAGAACACAAATTCCAGCCCAGACTACTATACCCAGCCAAACTCTCAATTACCATAGATGGAGAAACCAAAGTATTCCACGACAAAACCAAATTCACACATTATCTCTCCACGAATCCAGCCCTTCAAAGAATAATAACAGAAAAAAACCAATACAAGAACGGGAACAATGCCCTAGAAA
>1898
TACTCTCTCTCTTTCTCTCTCTCTCTCTCTCTCTCTCTCTCTCTCTCTCTCTCTCTCTCTCTGCCTTCCTCTGCCTCTACTACCCTCATAACTCCCCTCCCCATTCCCTGAATAAACTCTATTCTATACTATACCGTCGTCGTGTGGCTGGTCCCTCGGGGGAAGGGATGCCTTGGCATGGGCCTGCTGAGACCTCCCCT
>1899
AATACACTCACTGTGGCATTTCCATACATACGTCATTATACTGTAGTCTGATCAGCCCCCTCCCTTTCCTCTGTCTCCTAACCCCATCTGCCTGGATCCCTTCCTTCCCCTAAGTGGCCCACCTCCCTTTAGGTTTCCTTGATGGAACTTGTCTGAGTCTCCTGTAGTTTGCTTGGGATCGAGATTGCCCATCTTACCAA
>1900
AACTGTAATAATCATCTACAAAATGAAAACCAAGAAAGCAGATCACGTAACTCCAACATCACAGGATATACATTACCATTCCAAAACTTCAAAGTGAAGAATTACTGGACCAAAATAAGACCCCAAACCAGCTGGTACAACCCCTTCATGCCTTCAAAACCAGCACCACCTGGGTGATTCTTTCACATTACCAAGTACAG
>1901
GTGTCTCTGTCTTCCTGCTTATGTGGAACTCTCAAGCTACTTCTCCCATCATGATGATAACAGATTAAACCTCTGAAACTATGAGCAAGTCCCAATTAAATGTTTTTCTTTATAAGAGTTGCCATGGTCATGACATCCCTTCAGAGCAACACAATACTAAGACACCCAACAATTCCATGGGATAAGCAATTAACAGCCCA
>1902
AGATTTTCATTTTCCTCCATGCTATCAATATTTGTCTCATGTTTCTTCAAAAATATATCTTGTTTCATGTTATTAATAGGAGTTCTTTTGTGAGAAAATAGTTTATTGTTGTCTCCAGGTAAATAAATTGGCACCCTCATAATGGATTGTCTTTCATTGTCAACTCTTTTTTTATATTGAATGAAGTGTGTAATAACATA
>1903
ACCTGCTTTTATTACCCAGAAACCCCTTTGCTTATTTTGACTGTTTTCTAATCATCAACTCCAGCCACAAACCAAAGGCTTAGCCACATCCACAGTTTTCTTGCCAGAGTTTGCAACGAGCTGGCTAGTAAGACAAAAATCACCTTCCTAGAGATTCATAGCACTCTACGCACCAAGGGGCTTACCCTCTCTGTCACCCA
>1904
TGAACTGAACATGAGAAAATAGAGAAATGATCCTATGTTGTTATTGTTATAACCAGTTACTGGAATCAGGAAAATATACTGTTGCTCTCTGGTCACACTCTTTCTTAAAGATGCTTTCAACTTAATAAATGGTTAGTTGACCCTCAAAATAAATGTGTATTAGAGCTGTAGAGTAGAAGATGGAAAAGAGACAATGTCAA
>1905
TTCCTTCCTGACAGGCACCTGTAAACTGGGAGTAGGTTTCTTCCTTTAAACTGTAAAGGAAGGACACCATTGAATTGGACAGTGTGATTGATGGTTTGTACATGCTTGGCCCAGGAAGTGGCACTATTAGGAGGTGTGGCCCTGTTGGAGTAGGTGTGTCACCATAGGCATGGGCTTTAAGGCCTTGTCCTAGCTGCCTG
>1906
CAGCAGTCTCCCCTACCCACTGAGCATCCCAGTCAGCCCCTGAATGGTGTTTCTTATACTCAGCCTGCCTGTATCACACCCCTCCCTCCCTTTTCTTTCATTTCTTGTTCTGCTCTCTTACTTCTCTCTGTCTATCCATTCCATATATCTTAGCAACGACAGTGACAAACAGTGAAGTGGGTACCACTGGAAGGGACAAG
>1907
CCCAGGACCAGATGGGTTTAGTGCAGAGTTCTATCAGATCTTCAACCTAATTCCAATTCTCCTCAAACTATTCCACAAAAGAGAAACAGAAGCTACCCTACCGAACTTATTCTATGAAGTCAAAACTAATCTGTTACCTAAAGCACATAAAGTCCCAACGAAGAGAGAATTTCAGACCAATTTCCCTTAGGAAAATCAAT
>1908
TTTTCATGACAATCTTTGAGCAATCATACTTAGAGAGATGCTTGTCTCATAATTCAGCATATGTCTTGGATTAGGCAGATGGTCTATGTTACCAACATTTGCCATTTGATACTTGCATCAAAATTACATTGAAACATAAATCGTTTATGAAAGAACTCAAGTCAGCTAGAATAACAATTATAGGTGAGATAACTTAGAAT
>1909
CAGATTGAAAGAGCTTTGGGTGAGGTGAGTGACAGAATGTGCACGTCGCCTTCTGGTACTTAGCAGCTGCTCAGCCAGCATCGGAGGCTATGCAGAGTCACACTCACAGTTTCCCCGTCCAGTCTTCTCCAGCCTGCCTTATCTAATCACTTTCTCCTGTACATTCTGTTCTTTCCAGTCCCTCAGTCTGTCTGTAGGCT
>1910
CTACATGCTCAGTGCTCAAGGAGTAAAAGCTAGCAACAGATATGCAAGGCTATTTTTGCTCTGATAGGGGGCAAGGTTTAGCTTTTGGTTCCACGATTATTTCTCTTCTTCTCCTACTCCCTCCCTCTCTCTCTCTCTCATGCACACTTTTTTTTTCTTCTAAGTTCTAAGTTCTCAATACACTGAATGTGTTTGTGTGT
>1911
CTTCTGTTAGCATCAGGGTTGGTAATGCCCACTGCTCTACTTCTGTTCAGTGATGTCCACTGGGGTTTGTAGAGCTTTGATGACATTAGAAAAAGCTTGTAAACTGTTATGCTATGACCTATTTGTTGCTGGCCATATGTGACCTCATGCTACCATGTTCAAAAAGAGGACACATTTTGCAGTTGTAGGGTAGAGTTCTA
>1912
GCTACTGAATCGAATGCATTGTGAGGGTTCCCCTCCTTGGCTGTATCTTTACATGGCGCCAAGCACTAGCTATCTTTCTGGCAGCCTCTTCTATATGGGTAGAGCCTTAGCAACCTAATAATCCTCTAAAGGCTTCCTCCCTGAGTGTTATCACCTTGAGGTTAAGATGCCAACTGAATTTTTCTGGGGCATAAGAATTT
>1913
TCAACAAAACCGCATCACGTAAAACACTAGCAACTGAGCAGATGCAAAGGTACCCTGATCTTCTCCTTTACTACAGTGTCCTTGAGGATGTATGCCTGCTAAGATGTCTGCTTGAGACACCTTCCATAGCCACCCTGATTCATGGCCACTAGCTGGTGTTTGGAGCCTTGGAGCAGTACCAGAATAGAGGGAGGTGACAG
>1914
AATTGCAAACCCCTTCAGCTCCTCAGTCCTTTCTCTAACTCTTTCATTGGAGAGACCATGCTCAGTGCAATGGTTGGCTGCAAGCATCTGCCTTTGTGTTTACTAAGCTCTGAAAGCCTCTCAGGAGAAGCTGTATCAGGCTCCTGTCAGCAAGCATTTCTTGGCATCTGCAATAGTGTCTGGGTTTGGTGTCTGTATAT
>1915
TTGGATACTCACTGAAGAGATGCCACTTCTTTCAGTTTGGGGGGGGGGGTAATATTGAAAACGACTCAGTTTGATTTCAAATAAAGTTGATGGTTTATTTTTGACCTTGCTCTTTGGCTTGTCAGACTGCTTTGATGCAGGAAAAGAAAGGCAGATTTGATAACATTCTATGTTGGTAAATCATTTTACTAGCTTGTAGC
>1916
TTGAGGGCTAGAGAAATGGCTCAGTGGTTACATTCTTGCTGATTGAGCCTGAGGACTGAAAGTCAGATCCCAGAACCCACATAAATGCCAGGGTACAGAGCTTGCCTGTAATGCTGGCTTCCTAAGGCTGACCTCGGGTTTCCACAGAGTAAGTTGGCTAGTGGATGACATACTGGTAAGCTCTATGTTGGGCTGAGAGA
>1917
CAACTTTAAACCCACATTTATGGCCATACATAGGCAGTGTAGTTTTATAAACAGAGGTCATGTGACAACATCTAGCCCTGAACAGGAAATTCTTTCCTCTCCTGTCCACTCTGCCTTACACTGAAGGATTTCTTGTTGGTGACCCGATTCCTGAGTTTTCATCTTCAATGGCTCAAAGGAGGGACCAGGGAGGATGGCTT
>1918
GCCCGGCCTTATGAGAGGGAAATGACACTTACAGGGGCGGGAAGCTGCCATTGTTGGTGGGTAATTACCACAGCACTGAGAACTTGGAGTGAAGGAAGACGGGCACACTGGAAATGTCAACATGGGTGTCTTTGAGCCCTCTGCCTATGCTTGCCCTCTGTGGACAGCCGTGACTTGGGGGTCATACGACCTGGCCCATT
>1919
TTACATCAGTGACATCACTTCACGAGAAGTCTGGGAATCATTGGATAAGATGGTGTGCTGGAGAATTTTTATGTCAACTTGACAGAAGCTAAAGTCATCTGAGTGGAGGGGACTTCAGTTAAGAAAATGCTTCTATTAAAATTTGGCTCTAGGCAAACCTATAGGGTCTTATGTTAATTAGTGATTGATGACAGAGAGTA
>1920
TATATAATACCCAGTGACAGTTGGGGAAAGGGAGGTACCCAACATTAAGTACCTTATTCTAGGCCTGCGTTCTTGGTGTAAAGCTAGACTGCAGTACTCTTAGTAATAAGCTGGGACTTTCAGCTCTACATTTGTTCTTACTTCATAGTATTTCTTCTTTCCAATAGAAAAGAGATGGGTGTTCCACGGAGCAGAATTTA
>1921
TGAGGCTGACAGTTGGGGTTATGTTCCCTTTTTCATGCTCTCCAAGGTATTTGTAGTCTCATACCCATAATAAATGCTAAACAAATTCAAATTCAGTGTAAGAGTTCAAAGCCAGGTCTGTGCATCCTGCCCATGAGTCTAAGGGCAGTCTTATTCCAGGTCCACCCATGGTCTACTTAGGCTAGATTCTGTTGTCTTTA
>1922
GGCCCCTCCCTAGGGATCCCATCCCTACCTGGACTGACTTCAAATGTGCTAGAGAGAGCACAGCGTCCAGGGGCCTGCCCCTGTCTTCCTCAGGCACTGTGATGTTCTCTACAGGGACACTCTACAGACCCTTACCTTGACCTTGGAGACAGCAAGTCCAGAGTTGTCACTGTCGTTTTTGCTATGGAGGGTAGGGTGCT
>1923
CATCTGCAGCAGCTCTGAATGCTACAGATGACAGCCATTCCTGCTTCTGAGCTTCTGTCCTTATAAATCAGAATTCATTGTAACTGATGAGAGTAAGTGGAATTCCATTGGCAGCTGGGCTAGAAAGGGGGTCACTGAGAACTGAAAGGGAAATTACAGTCTTTCATAATGGACTGAGCTATAATTTGGCAGCATATGCG
>1924
TACATCTAAAGTTTTCATTGGCCCACAGCATTTACAGACTAGCAAGAGCCAGTTCATGGATCATTTTTCTTTCATTTTTAAATACTACTGTTTCAGAGAAAGTGTCTAGATATCTTCACAAAACTCAGGCCTGGCCTAGTCATGCATGTGTGTTAGGGTGGTACAGACGTGACTATACATGGAGGCTGGAGAACAGCATC
>1925
GTTGAGGGTCATCTCAACATGAAGAACTAACTCTACCCAGGGTCATAGCTTCAGAAATGTTGAGAACCACTAAGTTAAAAAATAGAGAGCTCCCTCTTCTTTGAATGACAATAAAACAAGGTAGTACCTGGTAGACATGATAGTAGCAAGTTCAAGCACAATGACTCTGTACATGGAATTAATACTAATAATGTATTGGC
>1926
TGGTTTAGGTATCAGAGTAATTGTGGCTTCATAGGATGAATTGGGTAGGGTACCTTCTGTTTCTATTTTGTAGAATAGTTTGAGGAGAGTTGTAATTAGGTCTTCTTTGAAGGTCTGATAGAACTCTGTACTAACCCCATCTGGTCCTGGGCTTTTTTTTGGTTGGGAGACTATTAATGACTGCTTCTATTTCTTTAGGG
>1927
TAACTGTCCTGAGTCTACGAGTATGGGAAGATTTCAAGAAAGCCCTCCCATGAGGAAGACTGTGCAAGTAAGTACAGTTAAAAGTAGGATCTTTAAGGGTCCCCCCAGCAGCTGTCAGTGTTCTCTGAAGCACTGGAAAGCCGAGGTGTCTGACGGGAAACGGGGGAGAGTTGGAAGGGAGTTTGAGATAGACTTGCCTG
>1928
ATGGAAGTTATGGCATGTCCAACACCTGGAGCCAAGACCAGTAAGAACACAGAGCAACAAGGCCCGCATTTGCACAGTCATCTTTCTTGGATGCTAAATGTATTAGTCTCTTTCCAACAAGATTGTTTGTTCTTCTTTCTTCTAAATTACACAAGAGATTCTCCGAAGCGTGTTCACTCCAACATTCTTTTCCATATCAC
>1929
TCTACCTCTTAGGACATCAGCTCACCTGTCTCTCCCACCCATGGCTTCCTCAAACTCTAACCACCTCTCAACAGCTTACTCCCTGCACCATCACATTAGGGTGGAGTTCCCAGCATGCATACTGTGGAGGGATGTACTTAGCTGTGGAGCTTCACTAAGTTGTGGATCCCTAAGATGCTGTAGTGGTGGACTGTGATGCT
>1930
GGCATTAAAGGTGTGCACCACCATGTCTGGCCTTGCCATGAAGTCTTTAAAGACTGCTTTTGTGTCATTGAAAAGAAAATCTCAATCCTAAACATTCTCTTTCTCCTCGTAGTTTTGGCTTCGTGAGATAGAAGTATTTTTAAGGAGCTAACCTGTAAAAACAGAATATTTATCATGCATTATTGAGACTTTTGGTAAAA
>1931
TGGAAGACCATAATATTGAGAGCAATGTGGAATGTAGAGGCTGAGGGGAAGAGGTTTTAGAAGGGAAGAATATCAACAACTGGGCTAAATCCTATTACTGTGACATTTTGGCAAAGAATATGCCTGCTTTATGACCTTATCCTAAGAACTTGCTTGGAGCTAAATGAAAAATATTAGACTATTTTCATTGGTTGAGGCTA
>1932
TTAATTGATTTTTATGTTATAAAAATATGCAAAATAAACCAAGTGGTGGTGGCACATGCCTTTAATCTCAGTATTTGGAAGACAGAGGTAGGTGGATTTCTTAAGTTTGAGGCCAGCCTGGTCTATAGAATGAGTTCTAGGACTACATAGGAAACCAGTCTTGAAAAACAAAAACAAAAATTCAAAAAACAAAAAAATCC
>1933
GTGGTCCTGCTATTGTGTTTTCAAAAAGGTTAAACAGAAAGACACATACTTGGTTGTTGTTCATTAACAGACAGCCAATAGAAATGTGCATAGGTCCTAGCGTGTGTGTGAGGGTTGGTTCAACAATCTGAAAGAGATAATTTTATGGAAGCACTGAGAAACGTTTAAAAAACAACATCAATGATGCCTCAACACAACAT
>1934
AGTATTCTTCTAGGTATCTAGACGGGGCAGTATCTAGGTATTCACAGTTGGTGAATACCCCTCAGCTCTTAGGAATCCGTGGAGCACAGAAACAACCTCCCTATTTAGTGTACAGCTGATGGCATACACATCTCAAAGAGCAATGCATATCCTTCAGAGCCCTGCATATTTACTCTCCTGAGTTTTTTCTTTTAACTTCT
>1935
GCAGGAGGGATCACCTCAGCAGGCTCTGCCAAGCTGTTCTCCTGAACAATCAGGCATGGGACAGGCCTACTACAAAAAGAAGTTTAGTGTGGGAAGGGAGCCAAGGAGCAAAGGTTGGACCTGGAAAGGTGTAGATGCAGAAGAACAGGGTCAGACAAGGATAGAAAGAGCAAGGAAAAGGGACAGGAGGAAGAGGCCAC
>1936
ATAGGAATACAAGCAATGGAGTAAGACATTCTTATAGTGTTATCTGAAGTTATAATTATAAATTACAACAACATGGCCGCCTAATCAGCTGAGTAAGAACAACATGATCTGACAGTACAGTATGGGTAGGGACTTGACCACAATTCCTCAGCCCTGAGAATCTCACGGTATTAAGGAATGGAGCAAATGGAAGAAATAGT
>1937
TTTCAGTTCCAAGCAGGGTCCACATTTTTCCCATGTGGCCCATCTGCCCATTGGAGGTTTGAGGTCATCTTGCTAATTTGGAAAAGATTGTGAAGCGACTTCAACGTGTCGTTTTAGCCAAGACCTAACTCAAATCAATCCACTATTTAGTTCTTTTAGAATATTCCTTTCAAAATATTTGAACAAAGAAATTTCTGTAT
>1938
[truncated: 8,117,037 more chars]
